# Supplementary material for: Replicated blood-based biomarkers for myalgic encephalomyelitis not explicable by inactivity
Source: EMBO Mol Med. 2025 Jun 20;17(7):1868–91. doi: 10.1038/s44321-025-00258-8 (PMC12254397; doi:10.1038/s44321-025-00258-8)
Supplement: Supplementary file 2 — Dataset EV1 [file 44321_2025_258_MOESM2_ESM.xlsx]

## Sheet: Description
Dataset EV1. ME/CFS Primary Care record (CTV3 or Read v2 code)

## Sheet: MECFS_Read_v2_CTV3_Codes
Read_v2	CTV3
8HkW.	F03y.
8HlL.	XE17Z
8Q1..	XE17b
F03y.	Xa01F
F286.	XaPeC
F2860	XaR7C
F2861	XaRAz
F2862	.8Q1.
	.F122
	.F12Z
	.F38.
	8HkW.
	8HlL.
	8Q1..
	F286.
	X75s8
	XM06p
	XaPom
	XaPon
	XaPoo
	F2860
	F2861
	F2862
