# Supplementary material for: Replicated blood-based biomarkers for myalgic encephalomyelitis not explicable by inactivity
Source: EMBO Mol Med. 2025 Jun 20;17(7):1868–91. doi: 10.1038/s44321-025-00258-8 (PMC12254397; doi:10.1038/s44321-025-00258-8)
Supplement: Supplementary file 5 — Dataset EV4 [file 44321_2025_258_MOESM5_ESM.xlsx]

## Sheet: Description
Dataset EV4: Number of case and controls samples used in each TE estimate, for BT, NMR and proteomics

## Sheet: TE_sample_sizes
	name	var_type	population	cases	controls
1	leukocyte_cnt	BT	male	375	54026
2	leukocyte_cnt	BT	female	1038	73321
3	leukocyte_cnt	BT	combined	1413	127347
4	erythrocyte_cnt	BT	male	375	54028
5	erythrocyte_cnt	BT	female	1038	73321
6	erythrocyte_cnt	BT	combined	1413	127349
7	haemoglobin_concentration	BT	male	375	54027
8	haemoglobin_concentration	BT	female	1038	73322
9	haemoglobin_concentration	BT	combined	1413	127349
10	haematocrit_percent	BT	male	375	54028
11	haematocrit_percent	BT	female	1038	73321
12	haematocrit_percent	BT	combined	1413	127349
13	mean_corpuscular_vol	BT	male	375	54027
14	mean_corpuscular_vol	BT	female	1038	73321
15	mean_corpuscular_vol	BT	combined	1413	127348
16	mean_corpuscular_haemoglobin	BT	male	375	54027
17	mean_corpuscular_haemoglobin	BT	female	1038	73320
18	mean_corpuscular_haemoglobin	BT	combined	1413	127347
19	mean_corpuscular_haemoglobin_concentration	BT	male	375	54026
20	mean_corpuscular_haemoglobin_concentration	BT	female	1038	73320
21	mean_corpuscular_haemoglobin_concentration	BT	combined	1413	127346
22	erythrocyte_distribution_width	BT	male	375	54027
23	erythrocyte_distribution_width	BT	female	1038	73321
24	erythrocyte_distribution_width	BT	combined	1413	127348
25	platelet_cnt	BT	male	375	54027
26	platelet_cnt	BT	female	1038	73320
27	platelet_cnt	BT	combined	1413	127347
28	platelet_crit	BT	male	375	54027
29	platelet_crit	BT	female	1038	73319
30	platelet_crit	BT	combined	1413	127346
31	thrombocyte_vol	BT	male	375	54027
32	thrombocyte_vol	BT	female	1038	73319
33	thrombocyte_vol	BT	combined	1413	127346
34	platelet_distribution_width	BT	male	375	54027
35	platelet_distribution_width	BT	female	1038	73319
36	platelet_distribution_width	BT	combined	1413	127346
37	lymphocyte_cnt	BT	male	372	53923
38	lymphocyte_cnt	BT	female	1036	73186
39	lymphocyte_cnt	BT	combined	1408	127109
40	monocyte_cnt	BT	male	372	53923
41	monocyte_cnt	BT	female	1036	73186
42	monocyte_cnt	BT	combined	1408	127109
43	neutrophill_cnt	BT	male	372	53923
44	neutrophill_cnt	BT	female	1036	73186
45	neutrophill_cnt	BT	combined	1408	127109
46	eosinophill_cnt	BT	male	372	53923
47	eosinophill_cnt	BT	female	1036	73186
48	eosinophill_cnt	BT	combined	1408	127109
49	basophill_cnt	BT	male	372	53923
50	basophill_cnt	BT	female	1036	73186
51	basophill_cnt	BT	combined	1408	127109
52	nucleated_red_blood_cell_cnt	BT	male	372	53922
53	nucleated_red_blood_cell_cnt	BT	female	1036	73184
54	nucleated_red_blood_cell_cnt	BT	combined	1408	127106
55	lymphocyte_percent	BT	male	372	53925
56	lymphocyte_percent	BT	female	1036	73187
57	lymphocyte_percent	BT	combined	1408	127112
58	monocyte_percent	BT	male	372	53925
59	monocyte_percent	BT	female	1036	73187
60	monocyte_percent	BT	combined	1408	127112
61	neutrophill_percent	BT	male	372	53925
62	neutrophill_percent	BT	female	1036	73187
63	neutrophill_percent	BT	combined	1408	127112
64	eosinophill_percent	BT	male	372	53925
65	eosinophill_percent	BT	female	1036	73187
66	eosinophill_percent	BT	combined	1408	127112
67	basophill_percent	BT	male	372	53925
68	basophill_percent	BT	female	1036	73187
69	basophill_percent	BT	combined	1408	127112
70	nucleated_red_blood_cell_percent	BT	male	372	53922
71	nucleated_red_blood_cell_percent	BT	female	1036	73185
72	nucleated_red_blood_cell_percent	BT	combined	1408	127107
73	reticulocyte_percent	BT	male	366	53048
74	reticulocyte_percent	BT	female	1029	71976
75	reticulocyte_percent	BT	combined	1395	125024
76	reticulocyte_cnt	BT	male	366	53048
77	reticulocyte_cnt	BT	female	1029	71975
78	reticulocyte_cnt	BT	combined	1395	125023
79	mean_reticulocyte_vol	BT	male	366	53048
80	mean_reticulocyte_vol	BT	female	1029	71976
81	mean_reticulocyte_vol	BT	combined	1395	125024
82	mean_sphered_cell_vol	BT	male	366	53048
83	mean_sphered_cell_vol	BT	female	1029	71976
84	mean_sphered_cell_vol	BT	combined	1395	125024
85	immature_reticulocyte_fraction	BT	male	366	53048
86	immature_reticulocyte_fraction	BT	female	1029	71976
87	immature_reticulocyte_fraction	BT	combined	1395	125024
88	high_light_scatter_reticulocyte_percent	BT	male	366	53048
89	high_light_scatter_reticulocyte_percent	BT	female	1029	71976
90	high_light_scatter_reticulocyte_percent	BT	combined	1395	125024
91	high_light_scatter_reticulocyte_cnt	BT	male	366	53048
92	high_light_scatter_reticulocyte_cnt	BT	female	1029	71975
93	high_light_scatter_reticulocyte_cnt	BT	combined	1395	125023
94	albumin	BT	male	349	48772
95	albumin	BT	female	906	65422
96	albumin	BT	combined	1255	114194
97	alkaline_phosphatase	BT	male	373	52926
98	alkaline_phosphatase	BT	female	1016	72160
99	alkaline_phosphatase	BT	combined	1389	125086
100	alanine_aminotransferase	BT	male	371	52897
101	alanine_aminotransferase	BT	female	1016	72158
102	alanine_aminotransferase	BT	combined	1387	125055
103	apolipoprotein_a	BT	male	349	48688
104	apolipoprotein_a	BT	female	899	64752
105	apolipoprotein_a	BT	combined	1248	113440
106	apolipoprotein_b	BT	male	369	52647
107	apolipoprotein_b	BT	female	1013	71919
108	apolipoprotein_b	BT	combined	1382	124566
109	aspartate_aminotransferase	BT	male	369	52736
110	aspartate_aminotransferase	BT	female	1012	71939
111	aspartate_aminotransferase	BT	combined	1381	124675
112	direct_bilirubin	BT	male	333	49812
113	direct_bilirubin	BT	female	725	57971
114	direct_bilirubin	BT	combined	1058	107783
115	urea	BT	male	373	52881
116	urea	BT	female	1014	72121
117	urea	BT	combined	1387	125002
118	calcium	BT	male	349	48756
119	calcium	BT	female	906	65408
120	calcium	BT	combined	1255	114164
121	cholesterol	BT	male	373	52930
122	cholesterol	BT	female	1016	72155
123	cholesterol	BT	combined	1389	125085
124	creatinine	BT	male	373	52890
125	creatinine	BT	female	1014	72122
126	creatinine	BT	combined	1387	125012
127	c_reactive_protein	BT	male	370	52812
128	c_reactive_protein	BT	female	1016	72047
129	c_reactive_protein	BT	combined	1386	124859
130	cystatin_c	BT	male	373	52919
131	cystatin_c	BT	female	1016	72164
132	cystatin_c	BT	combined	1389	125083
133	gamma_glutamyltransferase	BT	male	372	52907
134	gamma_glutamyltransferase	BT	female	1014	72131
135	gamma_glutamyltransferase	BT	combined	1386	125038
136	glucose	BT	male	347	48717
137	glucose	BT	female	904	65363
138	glucose	BT	combined	1251	114080
139	hba1c	BT	male	365	52814
140	hba1c	BT	female	1028	71874
141	hba1c	BT	combined	1393	124688
142	hdl_cholesterol	BT	male	349	48756
143	hdl_cholesterol	BT	female	904	65405
144	hdl_cholesterol	BT	combined	1253	114161
145	igf_1	BT	male	369	52682
146	igf_1	BT	female	1009	71781
147	igf_1	BT	combined	1378	124463
148	ldl_direct	BT	male	373	52821
149	ldl_direct	BT	female	1016	72024
150	ldl_direct	BT	combined	1389	124845
151	lipoprotein_a	BT	male	310	42478
152	lipoprotein_a	BT	female	831	58152
153	lipoprotein_a	BT	combined	1141	100630
154	oestradiol	BT	male	27	4235
155	oestradiol	BT	female	236	18279
156	oestradiol	BT	combined	263	22514
157	phosphate	BT	male	349	48672
158	phosphate	BT	female	905	65317
159	phosphate	BT	combined	1254	113989
160	rheumatoid_factor	BT	male	22	4374
161	rheumatoid_factor	BT	female	80	6325
162	rheumatoid_factor	BT	combined	102	10699
163	shbg	BT	male	346	48362
164	shbg	BT	female	890	64698
165	shbg	BT	combined	1236	113060
166	total_bilirubin	BT	male	370	52712
167	total_bilirubin	BT	female	1010	71894
168	total_bilirubin	BT	combined	1380	124606
169	testosterone	BT	male	369	52459
170	testosterone	BT	female	829	61071
171	testosterone	BT	combined	1198	113530
172	total protein	BT	male	349	48706
173	total protein	BT	female	905	65373
174	total protein	BT	combined	1254	114079
175	triglycerides	BT	male	373	52868
176	triglycerides	BT	female	1015	72120
177	triglycerides	BT	combined	1388	124988
178	urate	BT	male	372	52865
179	urate	BT	female	1013	72076
180	urate	BT	combined	1385	124941
181	vitamin_d	BT	male	360	51405
182	vitamin_d	BT	female	953	68487
183	vitamin_d	BT	combined	1313	119892
184	TyG	BT	male	347	48668
185	TyG	BT	female	904	65329
186	TyG	BT	combined	1251	113997
187	TG.to.HDL.C	BT	male	349	48703
188	TG.to.HDL.C	BT	female	904	65361
189	TG.to.HDL.C	BT	combined	1253	114064
190	Glucose_lactate	NMR	male	213	30844
191	Glucose_lactate	NMR	female	615	41334
192	Glucose_lactate	NMR	combined	828	72178
193	Spectrometer_corrected_alanine	NMR	male	213	30906
194	Spectrometer_corrected_alanine	NMR	female	615	41419
195	Spectrometer_corrected_alanine	NMR	combined	828	72325
196	Total_Cholesterol	NMR	male	213	30920
197	Total_Cholesterol	NMR	female	615	41436
198	Total_Cholesterol	NMR	combined	828	72356
199	Total_Cholesterol_Minus_HDL_C	NMR	male	213	30920
200	Total_Cholesterol_Minus_HDL_C	NMR	female	615	41436
201	Total_Cholesterol_Minus_HDL_C	NMR	combined	828	72356
202	Remnant_Cholesterol_Non_HDL_Non_LDL__Cholesterol	NMR	male	213	30920
203	Remnant_Cholesterol_Non_HDL_Non_LDL__Cholesterol	NMR	female	615	41436
204	Remnant_Cholesterol_Non_HDL_Non_LDL__Cholesterol	NMR	combined	828	72356
205	VLDL_Cholesterol	NMR	male	213	30920
206	VLDL_Cholesterol	NMR	female	615	41436
207	VLDL_Cholesterol	NMR	combined	828	72356
208	Clinical_LDL_Cholesterol	NMR	male	213	30920
209	Clinical_LDL_Cholesterol	NMR	female	615	41436
210	Clinical_LDL_Cholesterol	NMR	combined	828	72356
211	LDL_Cholesterol	NMR	male	213	30920
212	LDL_Cholesterol	NMR	female	615	41436
213	LDL_Cholesterol	NMR	combined	828	72356
214	HDL_Cholesterol	NMR	male	213	30920
215	HDL_Cholesterol	NMR	female	615	41436
216	HDL_Cholesterol	NMR	combined	828	72356
217	Total_Triglycerides	NMR	male	213	30920
218	Total_Triglycerides	NMR	female	615	41436
219	Total_Triglycerides	NMR	combined	828	72356
220	Triglycerides_in_VLDL	NMR	male	213	30920
221	Triglycerides_in_VLDL	NMR	female	615	41436
222	Triglycerides_in_VLDL	NMR	combined	828	72356
223	Triglycerides_in_LDL	NMR	male	213	30920
224	Triglycerides_in_LDL	NMR	female	615	41435
225	Triglycerides_in_LDL	NMR	combined	828	72355
226	Triglycerides_in_HDL	NMR	male	213	30920
227	Triglycerides_in_HDL	NMR	female	615	41435
228	Triglycerides_in_HDL	NMR	combined	828	72355
229	Total_Phospholipids_in_Lipoprotein_Particles	NMR	male	213	30920
230	Total_Phospholipids_in_Lipoprotein_Particles	NMR	female	615	41436
231	Total_Phospholipids_in_Lipoprotein_Particles	NMR	combined	828	72356
232	Phospholipids_in_VLDL	NMR	male	213	30920
233	Phospholipids_in_VLDL	NMR	female	615	41436
234	Phospholipids_in_VLDL	NMR	combined	828	72356
235	Phospholipids_in_LDL	NMR	male	213	30920
236	Phospholipids_in_LDL	NMR	female	615	41436
237	Phospholipids_in_LDL	NMR	combined	828	72356
238	Phospholipids_in_HDL	NMR	male	213	30920
239	Phospholipids_in_HDL	NMR	female	615	41436
240	Phospholipids_in_HDL	NMR	combined	828	72356
241	Total_Esterified_Cholesterol	NMR	male	213	30920
242	Total_Esterified_Cholesterol	NMR	female	615	41436
243	Total_Esterified_Cholesterol	NMR	combined	828	72356
244	Cholesteryl_Esters_in_VLDL	NMR	male	213	30920
245	Cholesteryl_Esters_in_VLDL	NMR	female	615	41436
246	Cholesteryl_Esters_in_VLDL	NMR	combined	828	72356
247	Cholesteryl_Esters_in_LDL	NMR	male	213	30920
248	Cholesteryl_Esters_in_LDL	NMR	female	615	41436
249	Cholesteryl_Esters_in_LDL	NMR	combined	828	72356
250	Cholesteryl_Esters_in_HDL	NMR	male	213	30920
251	Cholesteryl_Esters_in_HDL	NMR	female	615	41436
252	Cholesteryl_Esters_in_HDL	NMR	combined	828	72356
253	Total_Free_Cholesterol	NMR	male	213	30920
254	Total_Free_Cholesterol	NMR	female	615	41436
255	Total_Free_Cholesterol	NMR	combined	828	72356
256	Free_Cholesterol_in_VLDL	NMR	male	213	30920
257	Free_Cholesterol_in_VLDL	NMR	female	615	41436
258	Free_Cholesterol_in_VLDL	NMR	combined	828	72356
259	Free_Cholesterol_in_LDL	NMR	male	213	30917
260	Free_Cholesterol_in_LDL	NMR	female	615	41436
261	Free_Cholesterol_in_LDL	NMR	combined	828	72353
262	Free_Cholesterol_in_HDL	NMR	male	213	30920
263	Free_Cholesterol_in_HDL	NMR	female	615	41436
264	Free_Cholesterol_in_HDL	NMR	combined	828	72356
265	Total_Lipids_in_Lipoprotein_Particles	NMR	male	213	30920
266	Total_Lipids_in_Lipoprotein_Particles	NMR	female	615	41436
267	Total_Lipids_in_Lipoprotein_Particles	NMR	combined	828	72356
268	Total_Lipids_in_VLDL	NMR	male	213	30920
269	Total_Lipids_in_VLDL	NMR	female	615	41436
270	Total_Lipids_in_VLDL	NMR	combined	828	72356
271	Total_Lipids_in_LDL	NMR	male	213	30920
272	Total_Lipids_in_LDL	NMR	female	615	41436
273	Total_Lipids_in_LDL	NMR	combined	828	72356
274	Total_Lipids_in_HDL	NMR	male	213	30920
275	Total_Lipids_in_HDL	NMR	female	615	41436
276	Total_Lipids_in_HDL	NMR	combined	828	72356
277	Total_Concentration_of_Lipoprotein_Particles	NMR	male	213	30920
278	Total_Concentration_of_Lipoprotein_Particles	NMR	female	615	41436
279	Total_Concentration_of_Lipoprotein_Particles	NMR	combined	828	72356
280	Concentration_of_VLDL_Particles	NMR	male	213	30920
281	Concentration_of_VLDL_Particles	NMR	female	615	41436
282	Concentration_of_VLDL_Particles	NMR	combined	828	72356
283	Concentration_of_LDL_Particles	NMR	male	213	30920
284	Concentration_of_LDL_Particles	NMR	female	615	41436
285	Concentration_of_LDL_Particles	NMR	combined	828	72356
286	Concentration_of_HDL_Particles	NMR	male	213	30920
287	Concentration_of_HDL_Particles	NMR	female	615	41436
288	Concentration_of_HDL_Particles	NMR	combined	828	72356
289	Average_Diameter_for_VLDL_Particles	NMR	male	213	30920
290	Average_Diameter_for_VLDL_Particles	NMR	female	615	41436
291	Average_Diameter_for_VLDL_Particles	NMR	combined	828	72356
292	Average_Diameter_for_LDL_Particles	NMR	male	213	30920
293	Average_Diameter_for_LDL_Particles	NMR	female	615	41436
294	Average_Diameter_for_LDL_Particles	NMR	combined	828	72356
295	Average_Diameter_for_HDL_Particles	NMR	male	213	30920
296	Average_Diameter_for_HDL_Particles	NMR	female	615	41436
297	Average_Diameter_for_HDL_Particles	NMR	combined	828	72356
298	Phosphoglycerides	NMR	male	213	30897
299	Phosphoglycerides	NMR	female	614	41401
300	Phosphoglycerides	NMR	combined	827	72298
301	Triglycerides_to_Phosphoglycerides_ratio	NMR	male	213	30897
302	Triglycerides_to_Phosphoglycerides_ratio	NMR	female	614	41401
303	Triglycerides_to_Phosphoglycerides_ratio	NMR	combined	827	72298
304	Total_Cholines	NMR	male	213	30897
305	Total_Cholines	NMR	female	614	41401
306	Total_Cholines	NMR	combined	827	72298
307	Phosphatidylcholines	NMR	male	213	30897
308	Phosphatidylcholines	NMR	female	614	41400
309	Phosphatidylcholines	NMR	combined	827	72297
310	Sphingomyelins	NMR	male	213	30897
311	Sphingomyelins	NMR	female	614	41399
312	Sphingomyelins	NMR	combined	827	72296
313	Apolipoprotein_B	NMR	male	213	30920
314	Apolipoprotein_B	NMR	female	615	41436
315	Apolipoprotein_B	NMR	combined	828	72356
316	Apolipoprotein_A1	NMR	male	213	30920
317	Apolipoprotein_A1	NMR	female	615	41436
318	Apolipoprotein_A1	NMR	combined	828	72356
319	Apolipoprotein_B_to_Apolipoprotein_A1_ratio	NMR	male	213	30920
320	Apolipoprotein_B_to_Apolipoprotein_A1_ratio	NMR	female	615	41436
321	Apolipoprotein_B_to_Apolipoprotein_A1_ratio	NMR	combined	828	72356
322	Total_Fatty_Acids	NMR	male	213	30897
323	Total_Fatty_Acids	NMR	female	614	41401
324	Total_Fatty_Acids	NMR	combined	827	72298
325	Degree_of_Unsaturation	NMR	male	213	30897
326	Degree_of_Unsaturation	NMR	female	614	41401
327	Degree_of_Unsaturation	NMR	combined	827	72298
328	Omega_3_Fatty_Acids	NMR	male	213	30895
329	Omega_3_Fatty_Acids	NMR	female	614	41396
330	Omega_3_Fatty_Acids	NMR	combined	827	72291
331	Omega_6_Fatty_Acids	NMR	male	213	30897
332	Omega_6_Fatty_Acids	NMR	female	614	41401
333	Omega_6_Fatty_Acids	NMR	combined	827	72298
334	Polyunsaturated_Fatty_Acids	NMR	male	213	30897
335	Polyunsaturated_Fatty_Acids	NMR	female	614	41401
336	Polyunsaturated_Fatty_Acids	NMR	combined	827	72298
337	Monounsaturated_Fatty_Acids	NMR	male	213	30897
338	Monounsaturated_Fatty_Acids	NMR	female	614	41400
339	Monounsaturated_Fatty_Acids	NMR	combined	827	72297
340	Saturated_Fatty_Acids	NMR	male	213	30897
341	Saturated_Fatty_Acids	NMR	female	614	41400
342	Saturated_Fatty_Acids	NMR	combined	827	72297
343	Linoleic_Acid	NMR	male	213	30897
344	Linoleic_Acid	NMR	female	614	41400
345	Linoleic_Acid	NMR	combined	827	72297
346	Docosahexaenoic_Acid	NMR	male	213	30893
347	Docosahexaenoic_Acid	NMR	female	614	41395
348	Docosahexaenoic_Acid	NMR	combined	827	72288
349	Omega_3_Fatty_Acids_to_Total_Fatty_Acids_percentage	NMR	male	213	30895
350	Omega_3_Fatty_Acids_to_Total_Fatty_Acids_percentage	NMR	female	614	41396
351	Omega_3_Fatty_Acids_to_Total_Fatty_Acids_percentage	NMR	combined	827	72291
352	Omega_6_Fatty_Acids_to_Total_Fatty_Acids_percentage	NMR	male	213	30897
353	Omega_6_Fatty_Acids_to_Total_Fatty_Acids_percentage	NMR	female	614	41401
354	Omega_6_Fatty_Acids_to_Total_Fatty_Acids_percentage	NMR	combined	827	72298
355	Polyunsaturated_Fatty_Acids_to_Total_Fatty_Acids_percentage	NMR	male	213	30897
356	Polyunsaturated_Fatty_Acids_to_Total_Fatty_Acids_percentage	NMR	female	614	41401
357	Polyunsaturated_Fatty_Acids_to_Total_Fatty_Acids_percentage	NMR	combined	827	72298
358	Monounsaturated_Fatty_Acids_to_Total_Fatty_Acids_percentage	NMR	male	213	30897
359	Monounsaturated_Fatty_Acids_to_Total_Fatty_Acids_percentage	NMR	female	614	41400
360	Monounsaturated_Fatty_Acids_to_Total_Fatty_Acids_percentage	NMR	combined	827	72297
361	Saturated_Fatty_Acids_to_Total_Fatty_Acids_percentage	NMR	male	213	30897
362	Saturated_Fatty_Acids_to_Total_Fatty_Acids_percentage	NMR	female	614	41400
363	Saturated_Fatty_Acids_to_Total_Fatty_Acids_percentage	NMR	combined	827	72297
364	Linoleic_Acid_to_Total_Fatty_Acids_percentage	NMR	male	213	30897
365	Linoleic_Acid_to_Total_Fatty_Acids_percentage	NMR	female	614	41400
366	Linoleic_Acid_to_Total_Fatty_Acids_percentage	NMR	combined	827	72297
367	Docosahexaenoic_Acid_to_Total_Fatty_Acids_percentage	NMR	male	213	30893
368	Docosahexaenoic_Acid_to_Total_Fatty_Acids_percentage	NMR	female	614	41395
369	Docosahexaenoic_Acid_to_Total_Fatty_Acids_percentage	NMR	combined	827	72288
370	Polyunsaturated_Fatty_Acids_to_Monounsaturated_Fatty_Acids_ratio	NMR	male	213	30897
371	Polyunsaturated_Fatty_Acids_to_Monounsaturated_Fatty_Acids_ratio	NMR	female	614	41400
372	Polyunsaturated_Fatty_Acids_to_Monounsaturated_Fatty_Acids_ratio	NMR	combined	827	72297
373	Omega_6_Fatty_Acids_to_Omega_3_Fatty_Acids_ratio	NMR	male	213	30895
374	Omega_6_Fatty_Acids_to_Omega_3_Fatty_Acids_ratio	NMR	female	614	41396
375	Omega_6_Fatty_Acids_to_Omega_3_Fatty_Acids_ratio	NMR	combined	827	72291
376	Alanine	NMR	male	213	30906
377	Alanine	NMR	female	615	41419
378	Alanine	NMR	combined	828	72325
379	Glutamine	NMR	male	213	30823
380	Glutamine	NMR	female	613	41328
381	Glutamine	NMR	combined	826	72151
382	Glycine	NMR	male	213	30698
383	Glycine	NMR	female	612	41210
384	Glycine	NMR	combined	825	71908
385	Histidine	NMR	male	213	30873
386	Histidine	NMR	female	615	41377
387	Histidine	NMR	combined	828	72250
388	Total_Concentration_of_Branched_Chain_Amino_Acids_Leucine_Isoleucine_Valine	NMR	male	213	30890
389	Total_Concentration_of_Branched_Chain_Amino_Acids_Leucine_Isoleucine_Valine	NMR	female	615	41415
390	Total_Concentration_of_Branched_Chain_Amino_Acids_Leucine_Isoleucine_Valine	NMR	combined	828	72305
391	Isoleucine	NMR	male	213	30913
392	Isoleucine	NMR	female	615	41428
393	Isoleucine	NMR	combined	828	72341
394	Leucine	NMR	male	213	30916
395	Leucine	NMR	female	615	41431
396	Leucine	NMR	combined	828	72347
397	Valine	NMR	male	213	30891
398	Valine	NMR	female	615	41415
399	Valine	NMR	combined	828	72306
400	Phenylalanine	NMR	male	213	30908
401	Phenylalanine	NMR	female	615	41419
402	Phenylalanine	NMR	combined	828	72327
403	Tyrosine	NMR	male	213	30880
404	Tyrosine	NMR	female	615	41385
405	Tyrosine	NMR	combined	828	72265
406	Glucose	NMR	male	213	30863
407	Glucose	NMR	female	615	41369
408	Glucose	NMR	combined	828	72232
409	Lactate	NMR	male	213	30865
410	Lactate	NMR	female	615	41359
411	Lactate	NMR	combined	828	72224
412	Pyruvate	NMR	male	213	30821
413	Pyruvate	NMR	female	613	41324
414	Pyruvate	NMR	combined	826	72145
415	Citrate	NMR	male	213	30915
416	Citrate	NMR	female	615	41435
417	Citrate	NMR	combined	828	72350
418	Hydroxybutyrate	NMR	male	184	28120
419	Hydroxybutyrate	NMR	female	572	39290
420	Hydroxybutyrate	NMR	combined	756	67410
421	Acetate	NMR	male	211	30800
422	Acetate	NMR	female	610	41278
423	Acetate	NMR	combined	821	72078
424	Acetoacetate	NMR	male	212	30620
425	Acetoacetate	NMR	female	612	40941
426	Acetoacetate	NMR	combined	824	71561
427	Acetone	NMR	male	213	30919
428	Acetone	NMR	female	615	41436
429	Acetone	NMR	combined	828	72355
430	Creatinine	NMR	male	199	29784
431	Creatinine	NMR	female	586	38809
432	Creatinine	NMR	combined	785	68593
433	Albumin	NMR	male	213	30915
434	Albumin	NMR	female	615	41428
435	Albumin	NMR	combined	828	72343
436	Glycoprotein_Acetyls	NMR	male	213	30921
437	Glycoprotein_Acetyls	NMR	female	615	41436
438	Glycoprotein_Acetyls	NMR	combined	828	72357
439	Concentration_of_Chylomicrons_and_Extremely_Large_VLDL_Particles	NMR	male	213	30920
440	Concentration_of_Chylomicrons_and_Extremely_Large_VLDL_Particles	NMR	female	615	41436
441	Concentration_of_Chylomicrons_and_Extremely_Large_VLDL_Particles	NMR	combined	828	72356
442	Total_Lipids_in_Chylomicrons_and_Extremely_Large_VLDL	NMR	male	211	29993
443	Total_Lipids_in_Chylomicrons_and_Extremely_Large_VLDL	NMR	female	591	38681
444	Total_Lipids_in_Chylomicrons_and_Extremely_Large_VLDL	NMR	combined	802	68674
445	Phospholipids_in_Chylomicrons_and_Extremely_Large_VLDL	NMR	male	194	25852
446	Phospholipids_in_Chylomicrons_and_Extremely_Large_VLDL	NMR	female	480	26093
447	Phospholipids_in_Chylomicrons_and_Extremely_Large_VLDL	NMR	combined	674	51945
448	Cholesterol_in_Chylomicrons_and_Extremely_Large_VLDL	NMR	male	206	28857
449	Cholesterol_in_Chylomicrons_and_Extremely_Large_VLDL	NMR	female	548	33509
450	Cholesterol_in_Chylomicrons_and_Extremely_Large_VLDL	NMR	combined	754	62366
451	Cholesteryl_Esters_in_Chylomicrons_and_Extremely_Large_VLDL	NMR	male	199	26855
452	Cholesteryl_Esters_in_Chylomicrons_and_Extremely_Large_VLDL	NMR	female	490	28163
453	Cholesteryl_Esters_in_Chylomicrons_and_Extremely_Large_VLDL	NMR	combined	689	55018
454	Free_Cholesterol_in_Chylomicrons_and_Extremely_Large_VLDL	NMR	male	193	25218
455	Free_Cholesterol_in_Chylomicrons_and_Extremely_Large_VLDL	NMR	female	473	25527
456	Free_Cholesterol_in_Chylomicrons_and_Extremely_Large_VLDL	NMR	combined	666	50745
457	Triglycerides_in_Chylomicrons_and_Extremely_Large_VLDL	NMR	male	206	28292
458	Triglycerides_in_Chylomicrons_and_Extremely_Large_VLDL	NMR	female	550	34523
459	Triglycerides_in_Chylomicrons_and_Extremely_Large_VLDL	NMR	combined	756	62815
460	Concentration_of_Very_Large_VLDL_Particles	NMR	male	213	30920
461	Concentration_of_Very_Large_VLDL_Particles	NMR	female	615	41436
462	Concentration_of_Very_Large_VLDL_Particles	NMR	combined	828	72356
463	Total_Lipids_in_Very_Large_VLDL	NMR	male	213	30827
464	Total_Lipids_in_Very_Large_VLDL	NMR	female	611	40731
465	Total_Lipids_in_Very_Large_VLDL	NMR	combined	824	71558
466	Phospholipids_in_Very_Large_VLDL	NMR	male	206	29049
467	Phospholipids_in_Very_Large_VLDL	NMR	female	557	33547
468	Phospholipids_in_Very_Large_VLDL	NMR	combined	763	62596
469	Cholesterol_in_Very_Large_VLDL	NMR	male	212	30532
470	Cholesterol_in_Very_Large_VLDL	NMR	female	598	39300
471	Cholesterol_in_Very_Large_VLDL	NMR	combined	810	69832
472	Cholesteryl_Esters_in_Very_Large_VLDL	NMR	male	208	29908
473	Cholesteryl_Esters_in_Very_Large_VLDL	NMR	female	584	36892
474	Cholesteryl_Esters_in_Very_Large_VLDL	NMR	combined	792	66800
475	Free_Cholesterol_in_Very_Large_VLDL	NMR	male	201	27577
476	Free_Cholesterol_in_Very_Large_VLDL	NMR	female	523	30024
477	Free_Cholesterol_in_Very_Large_VLDL	NMR	combined	724	57601
478	Triglycerides_in_Very_Large_VLDL	NMR	male	212	30494
479	Triglycerides_in_Very_Large_VLDL	NMR	female	600	38796
480	Triglycerides_in_Very_Large_VLDL	NMR	combined	812	69290
481	Concentration_of_Large_VLDL_Particles	NMR	male	213	30920
482	Concentration_of_Large_VLDL_Particles	NMR	female	615	41436
483	Concentration_of_Large_VLDL_Particles	NMR	combined	828	72356
484	Total_Lipids_in_Large_VLDL	NMR	male	213	30920
485	Total_Lipids_in_Large_VLDL	NMR	female	615	41428
486	Total_Lipids_in_Large_VLDL	NMR	combined	828	72348
487	Phospholipids_in_Large_VLDL	NMR	male	209	30477
488	Phospholipids_in_Large_VLDL	NMR	female	594	38632
489	Phospholipids_in_Large_VLDL	NMR	combined	803	69109
490	Cholesterol_in_Large_VLDL	NMR	male	213	30847
491	Cholesterol_in_Large_VLDL	NMR	female	611	40922
492	Cholesterol_in_Large_VLDL	NMR	combined	824	71769
493	Cholesteryl_Esters_in_Large_VLDL	NMR	male	213	30717
494	Cholesteryl_Esters_in_Large_VLDL	NMR	female	604	40335
495	Cholesteryl_Esters_in_Large_VLDL	NMR	combined	817	71052
496	Free_Cholesterol_in_Large_VLDL	NMR	male	210	30525
497	Free_Cholesterol_in_Large_VLDL	NMR	female	595	38951
498	Free_Cholesterol_in_Large_VLDL	NMR	combined	805	69476
499	Triglycerides_in_Large_VLDL	NMR	male	213	30913
500	Triglycerides_in_Large_VLDL	NMR	female	615	41409
501	Triglycerides_in_Large_VLDL	NMR	combined	828	72322
502	Concentration_of_Medium_VLDL_Particles	NMR	male	213	30920
503	Concentration_of_Medium_VLDL_Particles	NMR	female	615	41436
504	Concentration_of_Medium_VLDL_Particles	NMR	combined	828	72356
505	Total_Lipids_in_Medium_VLDL	NMR	male	213	30920
506	Total_Lipids_in_Medium_VLDL	NMR	female	615	41436
507	Total_Lipids_in_Medium_VLDL	NMR	combined	828	72356
508	Phospholipids_in_Medium_VLDL	NMR	male	213	30916
509	Phospholipids_in_Medium_VLDL	NMR	female	615	41429
510	Phospholipids_in_Medium_VLDL	NMR	combined	828	72345
511	Cholesterol_in_Medium_VLDL	NMR	male	213	30914
512	Cholesterol_in_Medium_VLDL	NMR	female	615	41431
513	Cholesterol_in_Medium_VLDL	NMR	combined	828	72345
514	Cholesteryl_Esters_in_Medium_VLDL	NMR	male	209	30705
515	Cholesteryl_Esters_in_Medium_VLDL	NMR	female	613	41378
516	Cholesteryl_Esters_in_Medium_VLDL	NMR	combined	822	72083
517	Free_Cholesterol_in_Medium_VLDL	NMR	male	213	30906
518	Free_Cholesterol_in_Medium_VLDL	NMR	female	615	41422
519	Free_Cholesterol_in_Medium_VLDL	NMR	combined	828	72328
520	Triglycerides_in_Medium_VLDL	NMR	male	213	30920
521	Triglycerides_in_Medium_VLDL	NMR	female	615	41435
522	Triglycerides_in_Medium_VLDL	NMR	combined	828	72355
523	Concentration_of_Small_VLDL_Particles	NMR	male	213	30920
524	Concentration_of_Small_VLDL_Particles	NMR	female	615	41436
525	Concentration_of_Small_VLDL_Particles	NMR	combined	828	72356
526	Total_Lipids_in_Small_VLDL	NMR	male	213	30920
527	Total_Lipids_in_Small_VLDL	NMR	female	615	41436
528	Total_Lipids_in_Small_VLDL	NMR	combined	828	72356
529	Phospholipids_in_Small_VLDL	NMR	male	213	30920
530	Phospholipids_in_Small_VLDL	NMR	female	615	41436
531	Phospholipids_in_Small_VLDL	NMR	combined	828	72356
532	Cholesterol_in_Small_VLDL	NMR	male	213	30920
533	Cholesterol_in_Small_VLDL	NMR	female	615	41436
534	Cholesterol_in_Small_VLDL	NMR	combined	828	72356
535	Cholesteryl_Esters_in_Small_VLDL	NMR	male	213	30919
536	Cholesteryl_Esters_in_Small_VLDL	NMR	female	615	41431
537	Cholesteryl_Esters_in_Small_VLDL	NMR	combined	828	72350
538	Free_Cholesterol_in_Small_VLDL	NMR	male	213	30916
539	Free_Cholesterol_in_Small_VLDL	NMR	female	615	41428
540	Free_Cholesterol_in_Small_VLDL	NMR	combined	828	72344
541	Triglycerides_in_Small_VLDL	NMR	male	213	30920
542	Triglycerides_in_Small_VLDL	NMR	female	615	41435
543	Triglycerides_in_Small_VLDL	NMR	combined	828	72355
544	Concentration_of_Very_Small_VLDL_Particles	NMR	male	213	30920
545	Concentration_of_Very_Small_VLDL_Particles	NMR	female	615	41436
546	Concentration_of_Very_Small_VLDL_Particles	NMR	combined	828	72356
547	Total_Lipids_in_Very_Small_VLDL	NMR	male	213	30920
548	Total_Lipids_in_Very_Small_VLDL	NMR	female	615	41436
549	Total_Lipids_in_Very_Small_VLDL	NMR	combined	828	72356
550	Phospholipids_in_Very_Small_VLDL	NMR	male	213	30920
551	Phospholipids_in_Very_Small_VLDL	NMR	female	615	41435
552	Phospholipids_in_Very_Small_VLDL	NMR	combined	828	72355
553	Cholesterol_in_Very_Small_VLDL	NMR	male	213	30920
554	Cholesterol_in_Very_Small_VLDL	NMR	female	615	41436
555	Cholesterol_in_Very_Small_VLDL	NMR	combined	828	72356
556	Cholesteryl_Esters_in_Very_Small_VLDL	NMR	male	213	30920
557	Cholesteryl_Esters_in_Very_Small_VLDL	NMR	female	615	41436
558	Cholesteryl_Esters_in_Very_Small_VLDL	NMR	combined	828	72356
559	Free_Cholesterol_in_Very_Small_VLDL	NMR	male	213	30920
560	Free_Cholesterol_in_Very_Small_VLDL	NMR	female	615	41435
561	Free_Cholesterol_in_Very_Small_VLDL	NMR	combined	828	72355
562	Triglycerides_in_Very_Small_VLDL	NMR	male	213	30920
563	Triglycerides_in_Very_Small_VLDL	NMR	female	615	41435
564	Triglycerides_in_Very_Small_VLDL	NMR	combined	828	72355
565	Concentration_of_IDL_Particles	NMR	male	213	30920
566	Concentration_of_IDL_Particles	NMR	female	615	41436
567	Concentration_of_IDL_Particles	NMR	combined	828	72356
568	Total_Lipids_in_IDL	NMR	male	213	30920
569	Total_Lipids_in_IDL	NMR	female	615	41436
570	Total_Lipids_in_IDL	NMR	combined	828	72356
571	Phospholipids_in_IDL	NMR	male	213	30920
572	Phospholipids_in_IDL	NMR	female	615	41436
573	Phospholipids_in_IDL	NMR	combined	828	72356
574	Cholesterol_in_IDL	NMR	male	213	30920
575	Cholesterol_in_IDL	NMR	female	615	41436
576	Cholesterol_in_IDL	NMR	combined	828	72356
577	Cholesteryl_Esters_in_IDL	NMR	male	213	30920
578	Cholesteryl_Esters_in_IDL	NMR	female	615	41436
579	Cholesteryl_Esters_in_IDL	NMR	combined	828	72356
580	Free_Cholesterol_in_IDL	NMR	male	213	30920
581	Free_Cholesterol_in_IDL	NMR	female	615	41436
582	Free_Cholesterol_in_IDL	NMR	combined	828	72356
583	Triglycerides_in_IDL	NMR	male	213	30920
584	Triglycerides_in_IDL	NMR	female	615	41435
585	Triglycerides_in_IDL	NMR	combined	828	72355
586	Concentration_of_Large_LDL_Particles	NMR	male	213	30920
587	Concentration_of_Large_LDL_Particles	NMR	female	615	41436
588	Concentration_of_Large_LDL_Particles	NMR	combined	828	72356
589	Total_Lipids_in_Large_LDL	NMR	male	213	30920
590	Total_Lipids_in_Large_LDL	NMR	female	615	41436
591	Total_Lipids_in_Large_LDL	NMR	combined	828	72356
592	Phospholipids_in_Large_LDL	NMR	male	213	30920
593	Phospholipids_in_Large_LDL	NMR	female	615	41436
594	Phospholipids_in_Large_LDL	NMR	combined	828	72356
595	Cholesterol_in_Large_LDL	NMR	male	213	30917
596	Cholesterol_in_Large_LDL	NMR	female	615	41436
597	Cholesterol_in_Large_LDL	NMR	combined	828	72353
598	Cholesteryl_Esters_in_Large_LDL	NMR	male	213	30917
599	Cholesteryl_Esters_in_Large_LDL	NMR	female	615	41436
600	Cholesteryl_Esters_in_Large_LDL	NMR	combined	828	72353
601	Free_Cholesterol_in_Large_LDL	NMR	male	213	30917
602	Free_Cholesterol_in_Large_LDL	NMR	female	615	41435
603	Free_Cholesterol_in_Large_LDL	NMR	combined	828	72352
604	Triglycerides_in_Large_LDL	NMR	male	213	30920
605	Triglycerides_in_Large_LDL	NMR	female	615	41435
606	Triglycerides_in_Large_LDL	NMR	combined	828	72355
607	Concentration_of_Medium_LDL_Particles	NMR	male	213	30920
608	Concentration_of_Medium_LDL_Particles	NMR	female	615	41436
609	Concentration_of_Medium_LDL_Particles	NMR	combined	828	72356
610	Total_Lipids_in_Medium_LDL	NMR	male	213	30920
611	Total_Lipids_in_Medium_LDL	NMR	female	615	41436
612	Total_Lipids_in_Medium_LDL	NMR	combined	828	72356
613	Phospholipids_in_Medium_LDL	NMR	male	213	30920
614	Phospholipids_in_Medium_LDL	NMR	female	615	41436
615	Phospholipids_in_Medium_LDL	NMR	combined	828	72356
616	Cholesterol_in_Medium_LDL	NMR	male	213	30920
617	Cholesterol_in_Medium_LDL	NMR	female	615	41436
618	Cholesterol_in_Medium_LDL	NMR	combined	828	72356
619	Cholesteryl_Esters_in_Medium_LDL	NMR	male	213	30920
620	Cholesteryl_Esters_in_Medium_LDL	NMR	female	615	41435
621	Cholesteryl_Esters_in_Medium_LDL	NMR	combined	828	72355
622	Free_Cholesterol_in_Medium_LDL	NMR	male	213	30916
623	Free_Cholesterol_in_Medium_LDL	NMR	female	615	41434
624	Free_Cholesterol_in_Medium_LDL	NMR	combined	828	72350
625	Triglycerides_in_Medium_LDL	NMR	male	213	30916
626	Triglycerides_in_Medium_LDL	NMR	female	615	41433
627	Triglycerides_in_Medium_LDL	NMR	combined	828	72349
628	Concentration_of_Small_LDL_Particles	NMR	male	213	30920
629	Concentration_of_Small_LDL_Particles	NMR	female	615	41436
630	Concentration_of_Small_LDL_Particles	NMR	combined	828	72356
631	Total_Lipids_in_Small_LDL	NMR	male	213	30920
632	Total_Lipids_in_Small_LDL	NMR	female	615	41436
633	Total_Lipids_in_Small_LDL	NMR	combined	828	72356
634	Phospholipids_in_Small_LDL	NMR	male	213	30920
635	Phospholipids_in_Small_LDL	NMR	female	615	41436
636	Phospholipids_in_Small_LDL	NMR	combined	828	72356
637	Cholesterol_in_Small_LDL	NMR	male	213	30920
638	Cholesterol_in_Small_LDL	NMR	female	615	41436
639	Cholesterol_in_Small_LDL	NMR	combined	828	72356
640	Cholesteryl_Esters_in_Small_LDL	NMR	male	213	30920
641	Cholesteryl_Esters_in_Small_LDL	NMR	female	615	41436
642	Cholesteryl_Esters_in_Small_LDL	NMR	combined	828	72356
643	Free_Cholesterol_in_Small_LDL	NMR	male	213	30897
644	Free_Cholesterol_in_Small_LDL	NMR	female	613	41425
645	Free_Cholesterol_in_Small_LDL	NMR	combined	826	72322
646	Triglycerides_in_Small_LDL	NMR	male	198	27685
647	Triglycerides_in_Small_LDL	NMR	female	553	34700
648	Triglycerides_in_Small_LDL	NMR	combined	751	62385
649	Concentration_of_Very_Large_HDL_Particles	NMR	male	213	30920
650	Concentration_of_Very_Large_HDL_Particles	NMR	female	615	41436
651	Concentration_of_Very_Large_HDL_Particles	NMR	combined	828	72356
652	Total_Lipids_in_Very_Large_HDL	NMR	male	213	30907
653	Total_Lipids_in_Very_Large_HDL	NMR	female	615	41428
654	Total_Lipids_in_Very_Large_HDL	NMR	combined	828	72335
655	Phospholipids_in_Very_Large_HDL	NMR	male	211	30345
656	Phospholipids_in_Very_Large_HDL	NMR	female	608	41316
657	Phospholipids_in_Very_Large_HDL	NMR	combined	819	71661
658	Cholesterol_in_Very_Large_HDL	NMR	male	213	30862
659	Cholesterol_in_Very_Large_HDL	NMR	female	614	41421
660	Cholesterol_in_Very_Large_HDL	NMR	combined	827	72283
661	Cholesteryl_Esters_in_Very_Large_HDL	NMR	male	213	30757
662	Cholesteryl_Esters_in_Very_Large_HDL	NMR	female	612	41389
663	Cholesteryl_Esters_in_Very_Large_HDL	NMR	combined	825	72146
664	Free_Cholesterol_in_Very_Large_HDL	NMR	male	213	30548
665	Free_Cholesterol_in_Very_Large_HDL	NMR	female	608	41288
666	Free_Cholesterol_in_Very_Large_HDL	NMR	combined	821	71836
667	Triglycerides_in_Very_Large_HDL	NMR	male	45	3486
668	Triglycerides_in_Very_Large_HDL	NMR	female	114	5386
669	Triglycerides_in_Very_Large_HDL	NMR	combined	159	8872
670	Concentration_of_Large_HDL_Particles	NMR	male	213	30920
671	Concentration_of_Large_HDL_Particles	NMR	female	615	41436
672	Concentration_of_Large_HDL_Particles	NMR	combined	828	72356
673	Total_Lipids_in_Large_HDL	NMR	male	213	30920
674	Total_Lipids_in_Large_HDL	NMR	female	615	41436
675	Total_Lipids_in_Large_HDL	NMR	combined	828	72356
676	Phospholipids_in_Large_HDL	NMR	male	213	30917
677	Phospholipids_in_Large_HDL	NMR	female	615	41435
678	Phospholipids_in_Large_HDL	NMR	combined	828	72352
679	Cholesterol_in_Large_HDL	NMR	male	213	30886
680	Cholesterol_in_Large_HDL	NMR	female	615	41430
681	Cholesterol_in_Large_HDL	NMR	combined	828	72316
682	Cholesteryl_Esters_in_Large_HDL	NMR	male	213	30879
683	Cholesteryl_Esters_in_Large_HDL	NMR	female	614	41429
684	Cholesteryl_Esters_in_Large_HDL	NMR	combined	827	72308
685	Free_Cholesterol_in_Large_HDL	NMR	male	210	30552
686	Free_Cholesterol_in_Large_HDL	NMR	female	614	41395
687	Free_Cholesterol_in_Large_HDL	NMR	combined	824	71947
688	Triglycerides_in_Large_HDL	NMR	male	211	30418
689	Triglycerides_in_Large_HDL	NMR	female	606	41152
690	Triglycerides_in_Large_HDL	NMR	combined	817	71570
691	Concentration_of_Medium_HDL_Particles	NMR	male	213	30920
692	Concentration_of_Medium_HDL_Particles	NMR	female	615	41436
693	Concentration_of_Medium_HDL_Particles	NMR	combined	828	72356
694	Total_Lipids_in_Medium_HDL	NMR	male	213	30920
695	Total_Lipids_in_Medium_HDL	NMR	female	615	41436
696	Total_Lipids_in_Medium_HDL	NMR	combined	828	72356
697	Phospholipids_in_Medium_HDL	NMR	male	213	30920
698	Phospholipids_in_Medium_HDL	NMR	female	615	41436
699	Phospholipids_in_Medium_HDL	NMR	combined	828	72356
700	Cholesterol_in_Medium_HDL	NMR	male	213	30920
701	Cholesterol_in_Medium_HDL	NMR	female	615	41436
702	Cholesterol_in_Medium_HDL	NMR	combined	828	72356
703	Cholesteryl_Esters_in_Medium_HDL	NMR	male	213	30920
704	Cholesteryl_Esters_in_Medium_HDL	NMR	female	615	41436
705	Cholesteryl_Esters_in_Medium_HDL	NMR	combined	828	72356
706	Free_Cholesterol_in_Medium_HDL	NMR	male	213	30919
707	Free_Cholesterol_in_Medium_HDL	NMR	female	615	41435
708	Free_Cholesterol_in_Medium_HDL	NMR	combined	828	72354
709	Triglycerides_in_Medium_HDL	NMR	male	213	30916
710	Triglycerides_in_Medium_HDL	NMR	female	612	41399
711	Triglycerides_in_Medium_HDL	NMR	combined	825	72315
712	Concentration_of_Small_HDL_Particles	NMR	male	213	30920
713	Concentration_of_Small_HDL_Particles	NMR	female	615	41436
714	Concentration_of_Small_HDL_Particles	NMR	combined	828	72356
715	Total_Lipids_in_Small_HDL	NMR	male	213	30920
716	Total_Lipids_in_Small_HDL	NMR	female	615	41436
717	Total_Lipids_in_Small_HDL	NMR	combined	828	72356
718	Phospholipids_in_Small_HDL	NMR	male	213	30920
719	Phospholipids_in_Small_HDL	NMR	female	615	41436
720	Phospholipids_in_Small_HDL	NMR	combined	828	72356
721	Cholesterol_in_Small_HDL	NMR	male	213	30920
722	Cholesterol_in_Small_HDL	NMR	female	615	41436
723	Cholesterol_in_Small_HDL	NMR	combined	828	72356
724	Cholesteryl_Esters_in_Small_HDL	NMR	male	213	30920
725	Cholesteryl_Esters_in_Small_HDL	NMR	female	615	41436
726	Cholesteryl_Esters_in_Small_HDL	NMR	combined	828	72356
727	Free_Cholesterol_in_Small_HDL	NMR	male	213	30920
728	Free_Cholesterol_in_Small_HDL	NMR	female	615	41436
729	Free_Cholesterol_in_Small_HDL	NMR	combined	828	72356
730	Triglycerides_in_Small_HDL	NMR	male	213	30918
731	Triglycerides_in_Small_HDL	NMR	female	612	41380
732	Triglycerides_in_Small_HDL	NMR	combined	825	72298
733	Phospholipids_to_Total_Lipids_in_Chylomicrons_and_Extremely_Large_VLDL_percentage	NMR	male	194	25852
734	Phospholipids_to_Total_Lipids_in_Chylomicrons_and_Extremely_Large_VLDL_percentage	NMR	female	480	26096
735	Phospholipids_to_Total_Lipids_in_Chylomicrons_and_Extremely_Large_VLDL_percentage	NMR	combined	674	51948
736	Cholesterol_to_Total_Lipids_in_Chylomicrons_and_Extremely_Large_VLDL_percentage	NMR	male	206	28857
737	Cholesterol_to_Total_Lipids_in_Chylomicrons_and_Extremely_Large_VLDL_percentage	NMR	female	548	33511
738	Cholesterol_to_Total_Lipids_in_Chylomicrons_and_Extremely_Large_VLDL_percentage	NMR	combined	754	62368
739	Cholesteryl_Esters_to_Total_Lipids_in_Chylomicrons_and_Extremely_Large_VLDL_percentage	NMR	male	199	26855
740	Cholesteryl_Esters_to_Total_Lipids_in_Chylomicrons_and_Extremely_Large_VLDL_percentage	NMR	female	490	28166
741	Cholesteryl_Esters_to_Total_Lipids_in_Chylomicrons_and_Extremely_Large_VLDL_percentage	NMR	combined	689	55021
742	Free_Cholesterol_to_Total_Lipids_in_Chylomicrons_and_Extremely_Large_VLDL_percentage	NMR	male	193	25218
743	Free_Cholesterol_to_Total_Lipids_in_Chylomicrons_and_Extremely_Large_VLDL_percentage	NMR	female	473	25530
744	Free_Cholesterol_to_Total_Lipids_in_Chylomicrons_and_Extremely_Large_VLDL_percentage	NMR	combined	666	50748
745	Triglycerides_to_Total_Lipids_in_Chylomicrons_and_Extremely_Large_VLDL_percentage	NMR	male	206	28292
746	Triglycerides_to_Total_Lipids_in_Chylomicrons_and_Extremely_Large_VLDL_percentage	NMR	female	550	34527
747	Triglycerides_to_Total_Lipids_in_Chylomicrons_and_Extremely_Large_VLDL_percentage	NMR	combined	756	62819
748	Phospholipids_to_Total_Lipids_in_Very_Large_VLDL_percentage	NMR	male	206	29049
749	Phospholipids_to_Total_Lipids_in_Very_Large_VLDL_percentage	NMR	female	557	33547
750	Phospholipids_to_Total_Lipids_in_Very_Large_VLDL_percentage	NMR	combined	763	62596
751	Cholesterol_to_Total_Lipids_in_Very_Large_VLDL_percentage	NMR	male	212	30532
752	Cholesterol_to_Total_Lipids_in_Very_Large_VLDL_percentage	NMR	female	598	39300
753	Cholesterol_to_Total_Lipids_in_Very_Large_VLDL_percentage	NMR	combined	810	69832
754	Cholesteryl_Esters_to_Total_Lipids_in_Very_Large_VLDL_percentage	NMR	male	208	29908
755	Cholesteryl_Esters_to_Total_Lipids_in_Very_Large_VLDL_percentage	NMR	female	584	36892
756	Cholesteryl_Esters_to_Total_Lipids_in_Very_Large_VLDL_percentage	NMR	combined	792	66800
757	Free_Cholesterol_to_Total_Lipids_in_Very_Large_VLDL_percentage	NMR	male	201	27577
758	Free_Cholesterol_to_Total_Lipids_in_Very_Large_VLDL_percentage	NMR	female	523	30024
759	Free_Cholesterol_to_Total_Lipids_in_Very_Large_VLDL_percentage	NMR	combined	724	57601
760	Triglycerides_to_Total_Lipids_in_Very_Large_VLDL_percentage	NMR	male	212	30494
761	Triglycerides_to_Total_Lipids_in_Very_Large_VLDL_percentage	NMR	female	600	38796
762	Triglycerides_to_Total_Lipids_in_Very_Large_VLDL_percentage	NMR	combined	812	69290
763	Phospholipids_to_Total_Lipids_in_Large_VLDL_percentage	NMR	male	209	30477
764	Phospholipids_to_Total_Lipids_in_Large_VLDL_percentage	NMR	female	594	38632
765	Phospholipids_to_Total_Lipids_in_Large_VLDL_percentage	NMR	combined	803	69109
766	Cholesterol_to_Total_Lipids_in_Large_VLDL_percentage	NMR	male	213	30847
767	Cholesterol_to_Total_Lipids_in_Large_VLDL_percentage	NMR	female	611	40922
768	Cholesterol_to_Total_Lipids_in_Large_VLDL_percentage	NMR	combined	824	71769
769	Cholesteryl_Esters_to_Total_Lipids_in_Large_VLDL_percentage	NMR	male	213	30717
770	Cholesteryl_Esters_to_Total_Lipids_in_Large_VLDL_percentage	NMR	female	604	40335
771	Cholesteryl_Esters_to_Total_Lipids_in_Large_VLDL_percentage	NMR	combined	817	71052
772	Free_Cholesterol_to_Total_Lipids_in_Large_VLDL_percentage	NMR	male	210	30525
773	Free_Cholesterol_to_Total_Lipids_in_Large_VLDL_percentage	NMR	female	595	38951
774	Free_Cholesterol_to_Total_Lipids_in_Large_VLDL_percentage	NMR	combined	805	69476
775	Triglycerides_to_Total_Lipids_in_Large_VLDL_percentage	NMR	male	213	30913
776	Triglycerides_to_Total_Lipids_in_Large_VLDL_percentage	NMR	female	615	41409
777	Triglycerides_to_Total_Lipids_in_Large_VLDL_percentage	NMR	combined	828	72322
778	Phospholipids_to_Total_Lipids_in_Medium_VLDL_percentage	NMR	male	213	30916
779	Phospholipids_to_Total_Lipids_in_Medium_VLDL_percentage	NMR	female	615	41429
780	Phospholipids_to_Total_Lipids_in_Medium_VLDL_percentage	NMR	combined	828	72345
781	Cholesterol_to_Total_Lipids_in_Medium_VLDL_percentage	NMR	male	213	30914
782	Cholesterol_to_Total_Lipids_in_Medium_VLDL_percentage	NMR	female	615	41431
783	Cholesterol_to_Total_Lipids_in_Medium_VLDL_percentage	NMR	combined	828	72345
784	Cholesteryl_Esters_to_Total_Lipids_in_Medium_VLDL_percentage	NMR	male	209	30705
785	Cholesteryl_Esters_to_Total_Lipids_in_Medium_VLDL_percentage	NMR	female	613	41378
786	Cholesteryl_Esters_to_Total_Lipids_in_Medium_VLDL_percentage	NMR	combined	822	72083
787	Free_Cholesterol_to_Total_Lipids_in_Medium_VLDL_percentage	NMR	male	213	30906
788	Free_Cholesterol_to_Total_Lipids_in_Medium_VLDL_percentage	NMR	female	615	41422
789	Free_Cholesterol_to_Total_Lipids_in_Medium_VLDL_percentage	NMR	combined	828	72328
790	Triglycerides_to_Total_Lipids_in_Medium_VLDL_percentage	NMR	male	213	30920
791	Triglycerides_to_Total_Lipids_in_Medium_VLDL_percentage	NMR	female	615	41435
792	Triglycerides_to_Total_Lipids_in_Medium_VLDL_percentage	NMR	combined	828	72355
793	Phospholipids_to_Total_Lipids_in_Small_VLDL_percentage	NMR	male	213	30920
794	Phospholipids_to_Total_Lipids_in_Small_VLDL_percentage	NMR	female	615	41436
795	Phospholipids_to_Total_Lipids_in_Small_VLDL_percentage	NMR	combined	828	72356
796	Cholesterol_to_Total_Lipids_in_Small_VLDL_percentage	NMR	male	213	30920
797	Cholesterol_to_Total_Lipids_in_Small_VLDL_percentage	NMR	female	615	41436
798	Cholesterol_to_Total_Lipids_in_Small_VLDL_percentage	NMR	combined	828	72356
799	Cholesteryl_Esters_to_Total_Lipids_in_Small_VLDL_percentage	NMR	male	213	30919
800	Cholesteryl_Esters_to_Total_Lipids_in_Small_VLDL_percentage	NMR	female	615	41431
801	Cholesteryl_Esters_to_Total_Lipids_in_Small_VLDL_percentage	NMR	combined	828	72350
802	Free_Cholesterol_to_Total_Lipids_in_Small_VLDL_percentage	NMR	male	213	30916
803	Free_Cholesterol_to_Total_Lipids_in_Small_VLDL_percentage	NMR	female	615	41428
804	Free_Cholesterol_to_Total_Lipids_in_Small_VLDL_percentage	NMR	combined	828	72344
805	Triglycerides_to_Total_Lipids_in_Small_VLDL_percentage	NMR	male	213	30920
806	Triglycerides_to_Total_Lipids_in_Small_VLDL_percentage	NMR	female	615	41435
807	Triglycerides_to_Total_Lipids_in_Small_VLDL_percentage	NMR	combined	828	72355
808	Phospholipids_to_Total_Lipids_in_Very_Small_VLDL_percentage	NMR	male	213	30920
809	Phospholipids_to_Total_Lipids_in_Very_Small_VLDL_percentage	NMR	female	615	41435
810	Phospholipids_to_Total_Lipids_in_Very_Small_VLDL_percentage	NMR	combined	828	72355
811	Cholesterol_to_Total_Lipids_in_Very_Small_VLDL_percentage	NMR	male	213	30920
812	Cholesterol_to_Total_Lipids_in_Very_Small_VLDL_percentage	NMR	female	615	41436
813	Cholesterol_to_Total_Lipids_in_Very_Small_VLDL_percentage	NMR	combined	828	72356
814	Cholesteryl_Esters_to_Total_Lipids_in_Very_Small_VLDL_percentage	NMR	male	213	30920
815	Cholesteryl_Esters_to_Total_Lipids_in_Very_Small_VLDL_percentage	NMR	female	615	41436
816	Cholesteryl_Esters_to_Total_Lipids_in_Very_Small_VLDL_percentage	NMR	combined	828	72356
817	Free_Cholesterol_to_Total_Lipids_in_Very_Small_VLDL_percentage	NMR	male	213	30920
818	Free_Cholesterol_to_Total_Lipids_in_Very_Small_VLDL_percentage	NMR	female	615	41435
819	Free_Cholesterol_to_Total_Lipids_in_Very_Small_VLDL_percentage	NMR	combined	828	72355
820	Triglycerides_to_Total_Lipids_in_Very_Small_VLDL_percentage	NMR	male	213	30920
821	Triglycerides_to_Total_Lipids_in_Very_Small_VLDL_percentage	NMR	female	615	41435
822	Triglycerides_to_Total_Lipids_in_Very_Small_VLDL_percentage	NMR	combined	828	72355
823	Phospholipids_to_Total_Lipids_in_IDL_percentage	NMR	male	213	30920
824	Phospholipids_to_Total_Lipids_in_IDL_percentage	NMR	female	615	41436
825	Phospholipids_to_Total_Lipids_in_IDL_percentage	NMR	combined	828	72356
826	Cholesterol_to_Total_Lipids_in_IDL_percentage	NMR	male	213	30920
827	Cholesterol_to_Total_Lipids_in_IDL_percentage	NMR	female	615	41436
828	Cholesterol_to_Total_Lipids_in_IDL_percentage	NMR	combined	828	72356
829	Cholesteryl_Esters_to_Total_Lipids_in_IDL_percentage	NMR	male	213	30920
830	Cholesteryl_Esters_to_Total_Lipids_in_IDL_percentage	NMR	female	615	41436
831	Cholesteryl_Esters_to_Total_Lipids_in_IDL_percentage	NMR	combined	828	72356
832	Free_Cholesterol_to_Total_Lipids_in_IDL_percentage	NMR	male	213	30920
833	Free_Cholesterol_to_Total_Lipids_in_IDL_percentage	NMR	female	615	41436
834	Free_Cholesterol_to_Total_Lipids_in_IDL_percentage	NMR	combined	828	72356
835	Triglycerides_to_Total_Lipids_in_IDL_percentage	NMR	male	213	30920
836	Triglycerides_to_Total_Lipids_in_IDL_percentage	NMR	female	615	41435
837	Triglycerides_to_Total_Lipids_in_IDL_percentage	NMR	combined	828	72355
838	Phospholipids_to_Total_Lipids_in_Large_LDL_percentage	NMR	male	213	30920
839	Phospholipids_to_Total_Lipids_in_Large_LDL_percentage	NMR	female	615	41436
840	Phospholipids_to_Total_Lipids_in_Large_LDL_percentage	NMR	combined	828	72356
841	Cholesterol_to_Total_Lipids_in_Large_LDL_percentage	NMR	male	213	30917
842	Cholesterol_to_Total_Lipids_in_Large_LDL_percentage	NMR	female	615	41436
843	Cholesterol_to_Total_Lipids_in_Large_LDL_percentage	NMR	combined	828	72353
844	Cholesteryl_Esters_to_Total_Lipids_in_Large_LDL_percentage	NMR	male	213	30917
845	Cholesteryl_Esters_to_Total_Lipids_in_Large_LDL_percentage	NMR	female	615	41436
846	Cholesteryl_Esters_to_Total_Lipids_in_Large_LDL_percentage	NMR	combined	828	72353
847	Free_Cholesterol_to_Total_Lipids_in_Large_LDL_percentage	NMR	male	213	30917
848	Free_Cholesterol_to_Total_Lipids_in_Large_LDL_percentage	NMR	female	615	41435
849	Free_Cholesterol_to_Total_Lipids_in_Large_LDL_percentage	NMR	combined	828	72352
850	Triglycerides_to_Total_Lipids_in_Large_LDL_percentage	NMR	male	213	30920
851	Triglycerides_to_Total_Lipids_in_Large_LDL_percentage	NMR	female	615	41435
852	Triglycerides_to_Total_Lipids_in_Large_LDL_percentage	NMR	combined	828	72355
853	Phospholipids_to_Total_Lipids_in_Medium_LDL_percentage	NMR	male	213	30920
854	Phospholipids_to_Total_Lipids_in_Medium_LDL_percentage	NMR	female	615	41436
855	Phospholipids_to_Total_Lipids_in_Medium_LDL_percentage	NMR	combined	828	72356
856	Cholesterol_to_Total_Lipids_in_Medium_LDL_percentage	NMR	male	213	30920
857	Cholesterol_to_Total_Lipids_in_Medium_LDL_percentage	NMR	female	615	41436
858	Cholesterol_to_Total_Lipids_in_Medium_LDL_percentage	NMR	combined	828	72356
859	Cholesteryl_Esters_to_Total_Lipids_in_Medium_LDL_percentage	NMR	male	213	30920
860	Cholesteryl_Esters_to_Total_Lipids_in_Medium_LDL_percentage	NMR	female	615	41435
861	Cholesteryl_Esters_to_Total_Lipids_in_Medium_LDL_percentage	NMR	combined	828	72355
862	Free_Cholesterol_to_Total_Lipids_in_Medium_LDL_percentage	NMR	male	213	30916
863	Free_Cholesterol_to_Total_Lipids_in_Medium_LDL_percentage	NMR	female	615	41434
864	Free_Cholesterol_to_Total_Lipids_in_Medium_LDL_percentage	NMR	combined	828	72350
865	Triglycerides_to_Total_Lipids_in_Medium_LDL_percentage	NMR	male	213	30916
866	Triglycerides_to_Total_Lipids_in_Medium_LDL_percentage	NMR	female	615	41433
867	Triglycerides_to_Total_Lipids_in_Medium_LDL_percentage	NMR	combined	828	72349
868	Phospholipids_to_Total_Lipids_in_Small_LDL_percentage	NMR	male	213	30920
869	Phospholipids_to_Total_Lipids_in_Small_LDL_percentage	NMR	female	615	41436
870	Phospholipids_to_Total_Lipids_in_Small_LDL_percentage	NMR	combined	828	72356
871	Cholesterol_to_Total_Lipids_in_Small_LDL_percentage	NMR	male	213	30920
872	Cholesterol_to_Total_Lipids_in_Small_LDL_percentage	NMR	female	615	41436
873	Cholesterol_to_Total_Lipids_in_Small_LDL_percentage	NMR	combined	828	72356
874	Cholesteryl_Esters_to_Total_Lipids_in_Small_LDL_percentage	NMR	male	213	30920
875	Cholesteryl_Esters_to_Total_Lipids_in_Small_LDL_percentage	NMR	female	615	41436
876	Cholesteryl_Esters_to_Total_Lipids_in_Small_LDL_percentage	NMR	combined	828	72356
877	Free_Cholesterol_to_Total_Lipids_in_Small_LDL_percentage	NMR	male	213	30897
878	Free_Cholesterol_to_Total_Lipids_in_Small_LDL_percentage	NMR	female	613	41425
879	Free_Cholesterol_to_Total_Lipids_in_Small_LDL_percentage	NMR	combined	826	72322
880	Triglycerides_to_Total_Lipids_in_Small_LDL_percentage	NMR	male	198	27685
881	Triglycerides_to_Total_Lipids_in_Small_LDL_percentage	NMR	female	553	34700
882	Triglycerides_to_Total_Lipids_in_Small_LDL_percentage	NMR	combined	751	62385
883	Phospholipids_to_Total_Lipids_in_Very_Large_HDL_percentage	NMR	male	211	30346
884	Phospholipids_to_Total_Lipids_in_Very_Large_HDL_percentage	NMR	female	608	41316
885	Phospholipids_to_Total_Lipids_in_Very_Large_HDL_percentage	NMR	combined	819	71662
886	Cholesterol_to_Total_Lipids_in_Very_Large_HDL_percentage	NMR	male	213	30863
887	Cholesterol_to_Total_Lipids_in_Very_Large_HDL_percentage	NMR	female	614	41421
888	Cholesterol_to_Total_Lipids_in_Very_Large_HDL_percentage	NMR	combined	827	72284
889	Cholesteryl_Esters_to_Total_Lipids_in_Very_Large_HDL_percentage	NMR	male	213	30758
890	Cholesteryl_Esters_to_Total_Lipids_in_Very_Large_HDL_percentage	NMR	female	612	41389
891	Cholesteryl_Esters_to_Total_Lipids_in_Very_Large_HDL_percentage	NMR	combined	825	72147
892	Free_Cholesterol_to_Total_Lipids_in_Very_Large_HDL_percentage	NMR	male	213	30549
893	Free_Cholesterol_to_Total_Lipids_in_Very_Large_HDL_percentage	NMR	female	608	41288
894	Free_Cholesterol_to_Total_Lipids_in_Very_Large_HDL_percentage	NMR	combined	821	71837
895	Triglycerides_to_Total_Lipids_in_Very_Large_HDL_percentage	NMR	male	45	3487
896	Triglycerides_to_Total_Lipids_in_Very_Large_HDL_percentage	NMR	female	114	5386
897	Triglycerides_to_Total_Lipids_in_Very_Large_HDL_percentage	NMR	combined	159	8873
898	Phospholipids_to_Total_Lipids_in_Large_HDL_percentage	NMR	male	213	30917
899	Phospholipids_to_Total_Lipids_in_Large_HDL_percentage	NMR	female	615	41435
900	Phospholipids_to_Total_Lipids_in_Large_HDL_percentage	NMR	combined	828	72352
901	Cholesterol_to_Total_Lipids_in_Large_HDL_percentage	NMR	male	213	30886
902	Cholesterol_to_Total_Lipids_in_Large_HDL_percentage	NMR	female	615	41430
903	Cholesterol_to_Total_Lipids_in_Large_HDL_percentage	NMR	combined	828	72316
904	Cholesteryl_Esters_to_Total_Lipids_in_Large_HDL_percentage	NMR	male	213	30879
905	Cholesteryl_Esters_to_Total_Lipids_in_Large_HDL_percentage	NMR	female	614	41429
906	Cholesteryl_Esters_to_Total_Lipids_in_Large_HDL_percentage	NMR	combined	827	72308
907	Free_Cholesterol_to_Total_Lipids_in_Large_HDL_percentage	NMR	male	210	30552
908	Free_Cholesterol_to_Total_Lipids_in_Large_HDL_percentage	NMR	female	614	41395
909	Free_Cholesterol_to_Total_Lipids_in_Large_HDL_percentage	NMR	combined	824	71947
910	Triglycerides_to_Total_Lipids_in_Large_HDL_percentage	NMR	male	211	30418
911	Triglycerides_to_Total_Lipids_in_Large_HDL_percentage	NMR	female	606	41152
912	Triglycerides_to_Total_Lipids_in_Large_HDL_percentage	NMR	combined	817	71570
913	Phospholipids_to_Total_Lipids_in_Medium_HDL_percentage	NMR	male	213	30920
914	Phospholipids_to_Total_Lipids_in_Medium_HDL_percentage	NMR	female	615	41436
915	Phospholipids_to_Total_Lipids_in_Medium_HDL_percentage	NMR	combined	828	72356
916	Cholesterol_to_Total_Lipids_in_Medium_HDL_percentage	NMR	male	213	30920
917	Cholesterol_to_Total_Lipids_in_Medium_HDL_percentage	NMR	female	615	41436
918	Cholesterol_to_Total_Lipids_in_Medium_HDL_percentage	NMR	combined	828	72356
919	Cholesteryl_Esters_to_Total_Lipids_in_Medium_HDL_percentage	NMR	male	213	30920
920	Cholesteryl_Esters_to_Total_Lipids_in_Medium_HDL_percentage	NMR	female	615	41436
921	Cholesteryl_Esters_to_Total_Lipids_in_Medium_HDL_percentage	NMR	combined	828	72356
922	Free_Cholesterol_to_Total_Lipids_in_Medium_HDL_percentage	NMR	male	213	30919
923	Free_Cholesterol_to_Total_Lipids_in_Medium_HDL_percentage	NMR	female	615	41435
924	Free_Cholesterol_to_Total_Lipids_in_Medium_HDL_percentage	NMR	combined	828	72354
925	Triglycerides_to_Total_Lipids_in_Medium_HDL_percentage	NMR	male	213	30916
926	Triglycerides_to_Total_Lipids_in_Medium_HDL_percentage	NMR	female	612	41399
927	Triglycerides_to_Total_Lipids_in_Medium_HDL_percentage	NMR	combined	825	72315
928	Phospholipids_to_Total_Lipids_in_Small_HDL_percentage	NMR	male	213	30920
929	Phospholipids_to_Total_Lipids_in_Small_HDL_percentage	NMR	female	615	41436
930	Phospholipids_to_Total_Lipids_in_Small_HDL_percentage	NMR	combined	828	72356
931	Cholesterol_to_Total_Lipids_in_Small_HDL_percentage	NMR	male	213	30920
932	Cholesterol_to_Total_Lipids_in_Small_HDL_percentage	NMR	female	615	41436
933	Cholesterol_to_Total_Lipids_in_Small_HDL_percentage	NMR	combined	828	72356
934	Cholesteryl_Esters_to_Total_Lipids_in_Small_HDL_percentage	NMR	male	213	30920
935	Cholesteryl_Esters_to_Total_Lipids_in_Small_HDL_percentage	NMR	female	615	41436
936	Cholesteryl_Esters_to_Total_Lipids_in_Small_HDL_percentage	NMR	combined	828	72356
937	Free_Cholesterol_to_Total_Lipids_in_Small_HDL_percentage	NMR	male	213	30920
938	Free_Cholesterol_to_Total_Lipids_in_Small_HDL_percentage	NMR	female	615	41436
939	Free_Cholesterol_to_Total_Lipids_in_Small_HDL_percentage	NMR	combined	828	72356
940	Triglycerides_to_Total_Lipids_in_Small_HDL_percentage	NMR	male	213	30918
941	Triglycerides_to_Total_Lipids_in_Small_HDL_percentage	NMR	female	612	41380
942	Triglycerides_to_Total_Lipids_in_Small_HDL_percentage	NMR	combined	825	72298
943	A1BG	prot	male	34	4846
944	A1BG	prot	female	105	6590
945	A1BG	prot	combined	139	11436
946	ACADM	prot	male	35	4734
947	ACADM	prot	female	99	6463
948	ACADM	prot	combined	134	11197
949	ALMS1	prot	male	35	4734
950	ALMS1	prot	female	99	6463
951	ALMS1	prot	combined	134	11197
952	FAM172A	prot	male	34	4690
953	FAM172A	prot	female	100	6411
954	FAM172A	prot	combined	134	11101
955	FAM20A	prot	male	36	4838
956	FAM20A	prot	female	103	6561
957	FAM20A	prot	combined	139	11399
958	FAM3B	prot	male	43	5721
959	FAM3B	prot	female	122	7724
960	FAM3B	prot	combined	165	13445
961	FAM3C	prot	male	43	5743
962	FAM3C	prot	female	124	7748
963	FAM3C	prot	combined	167	13491
964	FAM3D	prot	male	35	4810
965	FAM3D	prot	female	101	6544
966	FAM3D	prot	combined	136	11354
967	FAP	prot	male	44	5829
968	FAP	prot	female	125	7856
969	FAP	prot	combined	169	13685
970	FARSA	prot	male	35	4694
971	FARSA	prot	female	95	6411
972	FARSA	prot	combined	130	11105
973	FAS	prot	male	44	5807
974	FAS	prot	female	124	7830
975	FAS	prot	combined	168	13637
976	FASLG	prot	male	43	5822
977	FASLG	prot	female	125	7830
978	FASLG	prot	combined	168	13652
979	FBLN2	prot	male	36	4842
980	FBLN2	prot	female	104	6570
981	FBLN2	prot	combined	140	11412
982	ALPI	prot	male	32	4697
983	ALPI	prot	female	101	6374
984	ALPI	prot	combined	133	11071
985	FBN2	prot	male	35	4694
986	FBN2	prot	female	95	6411
987	FBN2	prot	combined	130	11105
988	FBP1	prot	male	43	5752
989	FBP1	prot	female	124	7760
990	FBP1	prot	combined	167	13512
991	FCAMR	prot	male	36	4838
992	FCAMR	prot	female	103	6561
993	FCAMR	prot	combined	139	11399
994	FCAR	prot	male	43	5754
995	FCAR	prot	female	125	7741
996	FCAR	prot	combined	168	13495
997	FCER1A	prot	male	36	4820
998	FCER1A	prot	female	102	6569
999	FCER1A	prot	combined	138	11389
1000	FCER2	prot	male	44	5760
1001	FCER2	prot	female	125	7754
1002	FCER2	prot	combined	169	13514
1003	FCGR2A	prot	male	43	5734
1004	FCGR2A	prot	female	122	7717
1005	FCGR2A	prot	combined	165	13451
1006	FCGR2B	prot	male	41	5627
1007	FCGR2B	prot	female	122	7570
1008	FCGR2B	prot	combined	163	13197
1009	FCGR3B	prot	male	43	5771
1010	FCGR3B	prot	female	123	7755
1011	FCGR3B	prot	combined	166	13526
1012	FCN1	prot	male	35	4823
1013	FCN1	prot	female	105	6559
1014	FCN1	prot	combined	140	11382
1015	ALPP	prot	male	43	5721
1016	ALPP	prot	female	122	7724
1017	ALPP	prot	combined	165	13445
1018	FCN2	prot	male	43	5736
1019	FCN2	prot	female	123	7720
1020	FCN2	prot	combined	166	13456
1021	FCRL1	prot	male	43	5752
1022	FCRL1	prot	female	124	7760
1023	FCRL1	prot	combined	167	13512
1024	FCRL2	prot	male	43	5800
1025	FCRL2	prot	female	123	7790
1026	FCRL2	prot	combined	166	13590
1027	FCRL3	prot	male	42	5685
1028	FCRL3	prot	female	122	7587
1029	FCRL3	prot	combined	164	13272
1030	FCRL5	prot	male	44	5760
1031	FCRL5	prot	female	125	7754
1032	FCRL5	prot	combined	169	13514
1033	FCRL6	prot	male	43	5754
1034	FCRL6	prot	female	125	7741
1035	FCRL6	prot	combined	168	13495
1036	FCRLB	prot	male	41	5627
1037	FCRLB	prot	female	122	7570
1038	FCRLB	prot	combined	163	13197
1039	FDX1	prot	male	34	4664
1040	FDX1	prot	female	102	6357
1041	FDX1	prot	combined	136	11021
1042	FDX2	prot	male	34	4664
1043	FDX2	prot	female	102	6357
1044	FDX2	prot	combined	136	11021
1045	FEN1	prot	male	41	5627
1046	FEN1	prot	female	122	7570
1047	FEN1	prot	combined	163	13197
1048	AMBN	prot	male	42	5685
1049	AMBN	prot	female	122	7587
1050	AMBN	prot	combined	164	13272
1051	FES	prot	male	41	5627
1052	FES	prot	female	122	7570
1053	FES	prot	combined	163	13197
1054	FETUB	prot	male	43	5781
1055	FETUB	prot	female	123	7769
1056	FETUB	prot	combined	166	13550
1057	FGA	prot	male	34	4737
1058	FGA	prot	female	102	6410
1059	FGA	prot	combined	136	11147
1060	FGD3	prot	male	36	4820
1061	FGD3	prot	female	102	6569
1062	FGD3	prot	combined	138	11389
1063	FGF12	prot	male	32	4697
1064	FGF12	prot	female	101	6374
1065	FGF12	prot	combined	133	11071
1066	FGF16	prot	male	32	4697
1067	FGF16	prot	female	101	6374
1068	FGF16	prot	combined	133	11071
1069	FGF19	prot	male	45	5773
1070	FGF19	prot	female	124	7783
1071	FGF19	prot	combined	169	13556
1072	FGF2	prot	male	43	5754
1073	FGF2	prot	female	125	7741
1074	FGF2	prot	combined	168	13495
1075	FGF20	prot	male	32	4697
1076	FGF20	prot	female	101	6374
1077	FGF20	prot	combined	133	11071
1078	FGF21	prot	male	43	5810
1079	FGF21	prot	female	125	7801
1080	FGF21	prot	combined	168	13611
1081	AMBP	prot	male	43	5811
1082	AMBP	prot	female	125	7803
1083	AMBP	prot	combined	168	13614
1084	FGF23	prot	male	43	5806
1085	FGF23	prot	female	124	7799
1086	FGF23	prot	combined	167	13605
1087	FGF3	prot	male	32	4697
1088	FGF3	prot	female	101	6374
1089	FGF3	prot	combined	133	11071
1090	FGF5	prot	male	42	5685
1091	FGF5	prot	female	122	7587
1092	FGF5	prot	combined	164	13272
1093	FGF6	prot	male	32	4697
1094	FGF6	prot	female	101	6374
1095	FGF6	prot	combined	133	11071
1096	FGF7	prot	male	35	4658
1097	FGF7	prot	female	98	6332
1098	FGF7	prot	combined	133	10990
1099	FGF9	prot	male	35	4647
1100	FGF9	prot	female	97	6320
1101	FGF9	prot	combined	132	10967
1102	FGFBP1	prot	male	44	5785
1103	FGFBP1	prot	female	123	7777
1104	FGFBP1	prot	combined	167	13562
1105	FGFBP2	prot	male	36	4842
1106	FGFBP2	prot	female	104	6570
1107	FGFBP2	prot	combined	140	11412
1108	FGFBP3	prot	male	35	4818
1109	FGFBP3	prot	female	101	6574
1110	FGFBP3	prot	combined	136	11392
1111	FGFR2	prot	male	44	5785
1112	FGFR2	prot	female	123	7777
1113	FGFR2	prot	combined	167	13562
1114	AMDHD2	prot	male	36	4842
1115	AMDHD2	prot	female	104	6570
1116	AMDHD2	prot	combined	140	11412
1117	FGFR4	prot	male	35	4728
1118	FGFR4	prot	female	102	6431
1119	FGFR4	prot	combined	137	11159
1120	FGL1	prot	male	35	4833
1121	FGL1	prot	female	105	6577
1122	FGL1	prot	combined	140	11410
1123	FGR	prot	male	39	5654
1124	FGR	prot	female	124	7564
1125	FGR	prot	combined	163	13218
1126	FH	prot	male	32	4671
1127	FH	prot	female	100	6372
1128	FH	prot	combined	132	11043
1129	FHIP2A	prot	male	34	4664
1130	FHIP2A	prot	female	102	6357
1131	FHIP2A	prot	combined	136	11021
1132	FHIT	prot	male	39	5654
1133	FHIT	prot	female	124	7564
1134	FHIT	prot	combined	163	13218
1135	FIS1	prot	male	45	5744
1136	FIS1	prot	female	123	7747
1137	FIS1	prot	combined	168	13491
1138	FKBP14	prot	male	36	4820
1139	FKBP14	prot	female	102	6569
1140	FKBP14	prot	combined	138	11389
1141	FKBP1B	prot	male	43	5766
1142	FKBP1B	prot	female	124	7767
1143	FKBP1B	prot	combined	167	13533
1144	FKBP4	prot	male	42	5726
1145	FKBP4	prot	female	123	7702
1146	FKBP4	prot	combined	165	13428
1147	AMFR	prot	male	39	5654
1148	AMFR	prot	female	124	7564
1149	AMFR	prot	combined	163	13218
1150	FKBP5	prot	male	42	5726
1151	FKBP5	prot	female	123	7702
1152	FKBP5	prot	combined	165	13428
1153	FKBP7	prot	male	39	5645
1154	FKBP7	prot	female	124	7550
1155	FKBP7	prot	combined	163	13195
1156	FKBPL	prot	male	35	4810
1157	FKBPL	prot	female	101	6544
1158	FKBPL	prot	combined	136	11354
1159	FLI1	prot	male	41	5627
1160	FLI1	prot	female	122	7570
1161	FLI1	prot	combined	163	13197
1162	FLRT2	prot	male	42	5726
1163	FLRT2	prot	female	123	7702
1164	FLRT2	prot	combined	165	13428
1165	FLT1	prot	male	43	5713
1166	FLT1	prot	female	121	7711
1167	FLT1	prot	combined	164	13424
1168	FLT3	prot	male	41	5627
1169	FLT3	prot	female	122	7570
1170	FLT3	prot	combined	163	13197
1171	FLT3LG	prot	male	43	5822
1172	FLT3LG	prot	female	125	7830
1173	FLT3LG	prot	combined	168	13652
1174	FLT4	prot	male	44	5785
1175	FLT4	prot	female	123	7777
1176	FLT4	prot	combined	167	13562
1177	FMNL1	prot	male	39	5654
1178	FMNL1	prot	female	124	7564
1179	FMNL1	prot	combined	163	13218
1180	AMIGO1	prot	male	35	4694
1181	AMIGO1	prot	female	95	6411
1182	AMIGO1	prot	combined	130	11105
1183	FMR1	prot	male	41	5627
1184	FMR1	prot	female	122	7570
1185	FMR1	prot	combined	163	13197
1186	FN1	prot	male	34	4846
1187	FN1	prot	female	105	6590
1188	FN1	prot	combined	139	11436
1189	FNDC1	prot	male	35	4818
1190	FNDC1	prot	female	101	6574
1191	FNDC1	prot	combined	136	11392
1192	FNTA	prot	male	36	4805
1193	FNTA	prot	female	101	6542
1194	FNTA	prot	combined	137	11347
1195	FOLH1	prot	male	32	4697
1196	FOLH1	prot	female	101	6374
1197	FOLH1	prot	combined	133	11071
1198	FOLR1	prot	male	44	5754
1199	FOLR1	prot	female	123	7742
1200	FOLR1	prot	combined	167	13496
1201	FOLR2	prot	male	43	5830
1202	FOLR2	prot	female	124	7835
1203	FOLR2	prot	combined	167	13665
1204	FOLR3	prot	male	44	5764
1205	FOLR3	prot	female	123	7749
1206	FOLR3	prot	combined	167	13513
1207	FOS	prot	male	35	4647
1208	FOS	prot	female	97	6320
1209	FOS	prot	combined	132	10967
1210	FOSB	prot	male	39	5654
1211	FOSB	prot	female	124	7564
1212	FOSB	prot	combined	163	13218
1213	AMIGO2	prot	male	43	5721
1214	AMIGO2	prot	female	122	7724
1215	AMIGO2	prot	combined	165	13445
1216	FOXJ3	prot	male	32	4697
1217	FOXJ3	prot	female	101	6374
1218	FOXJ3	prot	combined	133	11071
1219	FOXO1	prot	male	43	5754
1220	FOXO1	prot	female	125	7741
1221	FOXO1	prot	combined	168	13495
1222	FOXO3	prot	male	41	5627
1223	FOXO3	prot	female	122	7570
1224	FOXO3	prot	combined	163	13197
1225	FRMD4B	prot	male	34	4664
1226	FRMD4B	prot	female	102	6357
1227	FRMD4B	prot	combined	136	11021
1228	FRMD7	prot	male	35	4694
1229	FRMD7	prot	female	95	6411
1230	FRMD7	prot	combined	130	11105
1231	FRZB	prot	male	42	5704
1232	FRZB	prot	female	123	7675
1233	FRZB	prot	combined	165	13379
1234	FSHB	prot	male	34	4690
1235	FSHB	prot	female	100	6411
1236	FSHB	prot	combined	134	11101
1237	FST	prot	male	45	5764
1238	FST	prot	female	124	7769
1239	FST	prot	combined	169	13533
1240	FSTL1	prot	male	34	4690
1241	FSTL1	prot	female	100	6411
1242	FSTL1	prot	combined	134	11101
1243	FSTL3	prot	male	45	5742
1244	FSTL3	prot	female	123	7740
1245	FSTL3	prot	combined	168	13482
1246	AMN	prot	male	42	5685
1247	AMN	prot	female	122	7587
1248	AMN	prot	combined	164	13272
1249	FTCD	prot	male	34	4805
1250	FTCD	prot	female	101	6558
1251	FTCD	prot	combined	135	11363
1252	FUCA1	prot	male	43	5782
1253	FUCA1	prot	female	125	7801
1254	FUCA1	prot	combined	168	13583
1255	FUOM	prot	male	35	4728
1256	FUOM	prot	female	102	6431
1257	FUOM	prot	combined	137	11159
1258	FURIN	prot	male	44	5785
1259	FURIN	prot	female	123	7777
1260	FURIN	prot	combined	167	13562
1261	FUS	prot	male	41	5617
1262	FUS	prot	female	121	7558
1263	FUS	prot	combined	162	13175
1264	FUT1	prot	male	35	4729
1265	FUT1	prot	female	97	6454
1266	FUT1	prot	combined	132	11183
1267	FUT3_FUT5	prot	male	43	5830
1268	FUT3_FUT5	prot	female	124	7835
1269	FUT3_FUT5	prot	combined	167	13665
1270	FUT8	prot	male	42	5726
1271	FUT8	prot	female	123	7702
1272	FUT8	prot	combined	165	13428
1273	FXN	prot	male	43	5816
1274	FXN	prot	female	125	7811
1275	FXN	prot	combined	168	13627
1276	FXYD5	prot	male	42	5685
1277	FXYD5	prot	female	122	7587
1278	FXYD5	prot	combined	164	13272
1279	ACADSB	prot	male	36	4838
1280	ACADSB	prot	female	103	6561
1281	ACADSB	prot	combined	139	11399
1282	AMOT	prot	male	35	4728
1283	AMOT	prot	female	102	6431
1284	AMOT	prot	combined	137	11159
1285	FYB1	prot	male	44	5748
1286	FYB1	prot	female	125	7739
1287	FYB1	prot	combined	169	13487
1288	FZD10	prot	male	35	4694
1289	FZD10	prot	female	95	6411
1290	FZD10	prot	combined	130	11105
1291	FZD8	prot	male	32	4671
1292	FZD8	prot	female	100	6372
1293	FZD8	prot	combined	132	11043
1294	GABARAP	prot	male	36	4805
1295	GABARAP	prot	female	101	6542
1296	GABARAP	prot	combined	137	11347
1297	GABARAPL1	prot	male	35	4734
1298	GABARAPL1	prot	female	99	6463
1299	GABARAPL1	prot	combined	134	11197
1300	GABRA4	prot	male	32	4671
1301	GABRA4	prot	female	100	6372
1302	GABRA4	prot	combined	132	11043
1303	GAD1	prot	male	35	4658
1304	GAD1	prot	female	98	6332
1305	GAD1	prot	combined	133	10990
1306	GAD2	prot	male	32	4697
1307	GAD2	prot	female	101	6374
1308	GAD2	prot	combined	133	11071
1309	GADD45B	prot	male	35	4734
1310	GADD45B	prot	female	99	6463
1311	GADD45B	prot	combined	134	11197
1312	GADD45GIP1	prot	male	34	4690
1313	GADD45GIP1	prot	female	100	6411
1314	GADD45GIP1	prot	combined	134	11101
1315	AMOTL2	prot	male	35	4788
1316	AMOTL2	prot	female	101	6519
1317	AMOTL2	prot	combined	136	11307
1318	GAGE2A	prot	male	35	4658
1319	GAGE2A	prot	female	98	6332
1320	GAGE2A	prot	combined	133	10990
1321	GAL	prot	male	45	5773
1322	GAL	prot	female	124	7783
1323	GAL	prot	combined	169	13556
1324	GALNT10	prot	male	43	5721
1325	GALNT10	prot	female	122	7724
1326	GALNT10	prot	combined	165	13445
1327	GALNT2	prot	male	43	5816
1328	GALNT2	prot	female	125	7811
1329	GALNT2	prot	combined	168	13627
1330	GALNT3	prot	male	42	5685
1331	GALNT3	prot	female	122	7587
1332	GALNT3	prot	combined	164	13272
1333	GALNT5	prot	male	36	4838
1334	GALNT5	prot	female	103	6561
1335	GALNT5	prot	combined	139	11399
1336	GALNT7	prot	male	43	5721
1337	GALNT7	prot	female	122	7724
1338	GALNT7	prot	combined	165	13445
1339	GAMT	prot	male	34	4664
1340	GAMT	prot	female	102	6357
1341	GAMT	prot	combined	136	11021
1342	GAPDH	prot	male	33	4637
1343	GAPDH	prot	female	99	6294
1344	GAPDH	prot	combined	132	10931
1345	GART	prot	male	36	4820
1346	GART	prot	female	102	6569
1347	GART	prot	combined	138	11389
1348	AMPD3	prot	male	35	4818
1349	AMPD3	prot	female	101	6574
1350	AMPD3	prot	combined	136	11392
1351	GAS2	prot	male	35	4734
1352	GAS2	prot	female	99	6463
1353	GAS2	prot	combined	134	11197
1354	GAS6	prot	male	44	5793
1355	GAS6	prot	female	123	7807
1356	GAS6	prot	combined	167	13600
1357	GASK1A	prot	male	34	4664
1358	GASK1A	prot	female	102	6357
1359	GASK1A	prot	combined	136	11021
1360	GAST	prot	male	35	4818
1361	GAST	prot	female	101	6574
1362	GAST	prot	combined	136	11392
1363	GATA3	prot	male	35	4658
1364	GATA3	prot	female	98	6332
1365	GATA3	prot	combined	133	10990
1366	GATD3	prot	male	34	4690
1367	GATD3	prot	female	100	6411
1368	GATD3	prot	combined	134	11101
1369	GBA	prot	male	35	4694
1370	GBA	prot	female	95	6411
1371	GBA	prot	combined	130	11105
1372	GBP1	prot	male	35	4806
1373	GBP1	prot	female	100	6564
1374	GBP1	prot	combined	135	11370
1375	GBP2	prot	male	42	5685
1376	GBP2	prot	female	122	7587
1377	GBP2	prot	combined	164	13272
1378	GBP4	prot	male	39	5654
1379	GBP4	prot	female	124	7564
1380	GBP4	prot	combined	163	13218
1381	AMY1A_AMY1B_AMY1C	prot	male	35	4526
1382	AMY1A_AMY1B_AMY1C	prot	female	93	6169
1383	AMY1A_AMY1B_AMY1C	prot	combined	128	10695
1384	GBP6	prot	male	34	4664
1385	GBP6	prot	female	102	6357
1386	GBP6	prot	combined	136	11021
1387	GC	prot	male	34	4846
1388	GC	prot	female	105	6590
1389	GC	prot	combined	139	11436
1390	GCC1	prot	male	35	4818
1391	GCC1	prot	female	101	6574
1392	GCC1	prot	combined	136	11392
1393	GCG	prot	male	41	5627
1394	GCG	prot	female	122	7570
1395	GCG	prot	combined	163	13197
1396	GCHFR	prot	male	31	4623
1397	GCHFR	prot	female	100	6276
1398	GCHFR	prot	combined	131	10899
1399	GCLM	prot	male	34	4664
1400	GCLM	prot	female	102	6357
1401	GCLM	prot	combined	136	11021
1402	GCNT1	prot	male	43	5721
1403	GCNT1	prot	female	122	7724
1404	GCNT1	prot	combined	165	13445
1405	GDF15	prot	male	44	5829
1406	GDF15	prot	female	125	7856
1407	GDF15	prot	combined	169	13685
1408	GDF2	prot	male	43	5752
1409	GDF2	prot	female	124	7760
1410	GDF2	prot	combined	167	13512
1411	GDNF	prot	male	39	5654
1412	GDNF	prot	female	124	7564
1413	GDNF	prot	combined	163	13218
1414	AMY2A	prot	male	42	5557
1415	AMY2A	prot	female	119	7477
1416	AMY2A	prot	combined	161	13034
1417	GET3	prot	male	36	4838
1418	GET3	prot	female	103	6561
1419	GET3	prot	combined	139	11399
1420	GFAP	prot	male	41	5616
1421	GFAP	prot	female	122	7559
1422	GFAP	prot	combined	163	13175
1423	GFER	prot	male	41	5627
1424	GFER	prot	female	122	7570
1425	GFER	prot	combined	163	13197
1426	GFOD2	prot	male	41	5627
1427	GFOD2	prot	female	122	7570
1428	GFOD2	prot	combined	163	13197
1429	GFRA1	prot	male	43	5810
1430	GFRA1	prot	female	125	7801
1431	GFRA1	prot	combined	168	13611
1432	GFRA2	prot	male	43	5721
1433	GFRA2	prot	female	122	7724
1434	GFRA2	prot	combined	165	13445
1435	GFRA3	prot	male	42	5709
1436	GFRA3	prot	female	121	7680
1437	GFRA3	prot	combined	163	13389
1438	GFRAL	prot	male	34	4679
1439	GFRAL	prot	female	99	6373
1440	GFRAL	prot	combined	133	11052
1441	GGA1	prot	male	39	5654
1442	GGA1	prot	female	124	7564
1443	GGA1	prot	combined	163	13218
1444	GGACT	prot	male	36	4838
1445	GGACT	prot	female	103	6561
1446	GGACT	prot	combined	139	11399
1447	AMY2B	prot	male	42	5369
1448	AMY2B	prot	female	119	7255
1449	AMY2B	prot	combined	161	12624
1450	GGCT	prot	male	36	4832
1451	GGCT	prot	female	103	6544
1452	GGCT	prot	combined	139	11376
1453	GGH	prot	male	43	5647
1454	GGH	prot	female	121	7625
1455	GGH	prot	combined	164	13272
1456	GGT1	prot	male	44	5749
1457	GGT1	prot	female	125	7735
1458	GGT1	prot	combined	169	13484
1459	GGT5	prot	male	42	5726
1460	GGT5	prot	female	123	7702
1461	GGT5	prot	combined	165	13428
1462	GH1	prot	male	43	5743
1463	GH1	prot	female	124	7748
1464	GH1	prot	combined	167	13491
1465	GH2	prot	male	41	5627
1466	GH2	prot	female	122	7570
1467	GH2	prot	combined	163	13197
1468	GHR	prot	male	35	4728
1469	GHR	prot	female	102	6431
1470	GHR	prot	combined	137	11159
1471	GHRHR	prot	male	39	5654
1472	GHRHR	prot	female	124	7564
1473	GHRHR	prot	combined	163	13218
1474	GHRL	prot	male	43	5752
1475	GHRL	prot	female	124	7760
1476	GHRL	prot	combined	167	13512
1477	GID8	prot	male	36	4820
1478	GID8	prot	female	102	6569
1479	GID8	prot	combined	138	11389
1480	ANG	prot	male	43	5744
1481	ANG	prot	female	122	7726
1482	ANG	prot	combined	165	13470
1483	GIGYF2	prot	male	36	4820
1484	GIGYF2	prot	female	102	6569
1485	GIGYF2	prot	combined	138	11389
1486	GIMAP7	prot	male	35	4728
1487	GIMAP7	prot	female	102	6431
1488	GIMAP7	prot	combined	137	11159
1489	GIMAP8	prot	male	35	4658
1490	GIMAP8	prot	female	98	6332
1491	GIMAP8	prot	combined	133	10990
1492	GIP	prot	male	34	4690
1493	GIP	prot	female	100	6411
1494	GIP	prot	combined	134	11101
1495	GIPC2	prot	male	35	4818
1496	GIPC2	prot	female	101	6574
1497	GIPC2	prot	combined	136	11392
1498	GIPC3	prot	male	35	4810
1499	GIPC3	prot	female	101	6544
1500	GIPC3	prot	combined	136	11354
1501	GIPR	prot	male	32	4697
1502	GIPR	prot	female	101	6374
1503	GIPR	prot	combined	133	11071
1504	GIT1	prot	male	32	4697
1505	GIT1	prot	female	101	6374
1506	GIT1	prot	combined	133	11071
1507	GJA8	prot	male	35	4658
1508	GJA8	prot	female	98	6332
1509	GJA8	prot	combined	133	10990
1510	GKN1	prot	male	37	5546
1511	GKN1	prot	female	122	7419
1512	GKN1	prot	combined	159	12965
1513	ANGPT1	prot	male	45	5736
1514	ANGPT1	prot	female	122	7728
1515	ANGPT1	prot	combined	167	13464
1516	GLA	prot	male	35	4717
1517	GLA	prot	female	102	6418
1518	GLA	prot	combined	137	11135
1519	GLB1	prot	male	42	5726
1520	GLB1	prot	female	123	7702
1521	GLB1	prot	combined	165	13428
1522	GLI2	prot	male	32	4697
1523	GLI2	prot	female	101	6374
1524	GLI2	prot	combined	133	11071
1525	GLO1	prot	male	42	5655
1526	GLO1	prot	female	119	7607
1527	GLO1	prot	combined	161	13262
1528	GLOD4	prot	male	45	5735
1529	GLOD4	prot	female	123	7733
1530	GLOD4	prot	combined	168	13468
1531	GLP1R	prot	male	32	4671
1532	GLP1R	prot	female	100	6372
1533	GLP1R	prot	combined	132	11043
1534	GLRX	prot	male	43	5708
1535	GLRX	prot	female	123	7718
1536	GLRX	prot	combined	166	13426
1537	GLRX5	prot	male	35	4728
1538	GLRX5	prot	female	102	6431
1539	GLRX5	prot	combined	137	11159
1540	GLT8D2	prot	male	39	5654
1541	GLT8D2	prot	female	124	7564
1542	GLT8D2	prot	combined	163	13218
1543	ANGPT2	prot	male	43	5816
1544	ANGPT2	prot	female	125	7811
1545	ANGPT2	prot	combined	168	13627
1546	GLYR1	prot	male	36	4805
1547	GLYR1	prot	female	101	6542
1548	GLYR1	prot	combined	137	11347
1549	GM2A	prot	male	35	4714
1550	GM2A	prot	female	100	6411
1551	GM2A	prot	combined	135	11125
1552	GMFG	prot	male	36	4838
1553	GMFG	prot	female	103	6561
1554	GMFG	prot	combined	139	11399
1555	GMPR	prot	male	43	5822
1556	GMPR	prot	female	125	7830
1557	GMPR	prot	combined	168	13652
1558	GMPR2	prot	male	35	4728
1559	GMPR2	prot	female	102	6431
1560	GMPR2	prot	combined	137	11159
1561	GNAS	prot	male	36	4820
1562	GNAS	prot	female	102	6569
1563	GNAS	prot	combined	138	11389
1564	GNE	prot	male	41	5627
1565	GNE	prot	female	122	7570
1566	GNE	prot	combined	163	13197
1567	GNGT1	prot	male	35	4694
1568	GNGT1	prot	female	95	6411
1569	GNGT1	prot	combined	130	11105
1570	GNLY	prot	male	44	5760
1571	GNLY	prot	female	125	7754
1572	GNLY	prot	combined	169	13514
1573	GNPDA1	prot	male	34	4690
1574	GNPDA1	prot	female	100	6411
1575	GNPDA1	prot	combined	134	11101
1576	ANGPTL1	prot	male	42	5658
1577	ANGPTL1	prot	female	124	7677
1578	ANGPTL1	prot	combined	166	13335
1579	GNPDA2	prot	male	35	4728
1580	GNPDA2	prot	female	102	6431
1581	GNPDA2	prot	combined	137	11159
1582	GOLGA3	prot	male	36	4820
1583	GOLGA3	prot	female	102	6569
1584	GOLGA3	prot	combined	138	11389
1585	GOLM2	prot	male	43	5830
1586	GOLM2	prot	female	124	7835
1587	GOLM2	prot	combined	167	13665
1588	GOPC	prot	male	43	5754
1589	GOPC	prot	female	125	7741
1590	GOPC	prot	combined	168	13495
1591	GORASP2	prot	male	35	4810
1592	GORASP2	prot	female	101	6544
1593	GORASP2	prot	combined	136	11354
1594	GOT1	prot	male	36	4842
1595	GOT1	prot	female	104	6570
1596	GOT1	prot	combined	140	11412
1597	GP1BA	prot	male	43	5732
1598	GP1BA	prot	female	123	7713
1599	GP1BA	prot	combined	166	13445
1600	GP1BB	prot	male	34	4664
1601	GP1BB	prot	female	102	6357
1602	GP1BB	prot	combined	136	11021
1603	GP2	prot	male	41	5580
1604	GP2	prot	female	117	7516
1605	GP2	prot	combined	158	13096
1606	GP5	prot	male	35	4728
1607	GP5	prot	female	102	6431
1608	GP5	prot	combined	137	11159
1609	ACAN	prot	male	43	5687
1610	ACAN	prot	female	124	7688
1611	ACAN	prot	combined	167	13375
1612	ANGPTL2	prot	male	45	5757
1613	ANGPTL2	prot	female	124	7760
1614	ANGPTL2	prot	combined	169	13517
1615	GP6	prot	male	44	5748
1616	GP6	prot	female	125	7739
1617	GP6	prot	combined	169	13487
1618	GPA33	prot	male	43	5721
1619	GPA33	prot	female	122	7724
1620	GPA33	prot	combined	165	13445
1621	GPC1	prot	male	43	5816
1622	GPC1	prot	female	125	7811
1623	GPC1	prot	combined	168	13627
1624	GPC5	prot	male	42	5726
1625	GPC5	prot	female	123	7702
1626	GPC5	prot	combined	165	13428
1627	GPD1	prot	male	36	4805
1628	GPD1	prot	female	101	6542
1629	GPD1	prot	combined	137	11347
1630	GPHA2	prot	male	35	4810
1631	GPHA2	prot	female	101	6544
1632	GPHA2	prot	combined	136	11354
1633	GPI	prot	male	35	4833
1634	GPI	prot	female	105	6577
1635	GPI	prot	combined	140	11410
1636	GPIHBP1	prot	male	35	4810
1637	GPIHBP1	prot	female	101	6544
1638	GPIHBP1	prot	combined	136	11354
1639	GPKOW	prot	male	39	5654
1640	GPKOW	prot	female	124	7564
1641	GPKOW	prot	combined	163	13218
1642	GPNMB	prot	male	43	5579
1643	GPNMB	prot	female	120	7562
1644	GPNMB	prot	combined	163	13141
1645	ANGPTL3	prot	male	43	5765
1646	ANGPTL3	prot	female	123	7752
1647	ANGPTL3	prot	combined	166	13517
1648	GPR101	prot	male	32	4671
1649	GPR101	prot	female	100	6372
1650	GPR101	prot	combined	132	11043
1651	GPR158	prot	male	36	4820
1652	GPR158	prot	female	102	6569
1653	GPR158	prot	combined	138	11389
1654	GPR15L	prot	male	35	4810
1655	GPR15L	prot	female	101	6544
1656	GPR15L	prot	combined	136	11354
1657	GPR37	prot	male	42	5655
1658	GPR37	prot	female	119	7607
1659	GPR37	prot	combined	161	13262
1660	GPRC5C	prot	male	36	4805
1661	GPRC5C	prot	female	101	6542
1662	GPRC5C	prot	combined	137	11347
1663	GRAP2	prot	male	43	5752
1664	GRAP2	prot	female	124	7760
1665	GRAP2	prot	combined	167	13512
1666	GRHPR	prot	male	36	4838
1667	GRHPR	prot	female	103	6561
1668	GRHPR	prot	combined	139	11399
1669	GRIK2	prot	male	36	4820
1670	GRIK2	prot	female	102	6569
1671	GRIK2	prot	combined	138	11389
1672	GRIN2B	prot	male	32	4671
1673	GRIN2B	prot	female	100	6372
1674	GRIN2B	prot	combined	132	11043
1675	GRK5	prot	male	42	5655
1676	GRK5	prot	female	119	7607
1677	GRK5	prot	combined	161	13262
1678	ANGPTL4	prot	male	45	5764
1679	ANGPTL4	prot	female	124	7769
1680	ANGPTL4	prot	combined	169	13533
1681	GRN	prot	male	43	5728
1682	GRN	prot	female	125	7712
1683	GRN	prot	combined	168	13440
1684	GRP	prot	male	34	4690
1685	GRP	prot	female	100	6411
1686	GRP	prot	combined	134	11101
1687	GRPEL1	prot	male	43	5721
1688	GRPEL1	prot	female	122	7724
1689	GRPEL1	prot	combined	165	13445
1690	GRSF1	prot	male	35	4628
1691	GRSF1	prot	female	96	6291
1692	GRSF1	prot	combined	131	10919
1693	GSAP	prot	male	41	5627
1694	GSAP	prot	female	122	7570
1695	GSAP	prot	combined	163	13197
1696	GSN	prot	male	35	4814
1697	GSN	prot	female	104	6557
1698	GSN	prot	combined	139	11371
1699	GSR	prot	male	35	4807
1700	GSR	prot	female	103	6526
1701	GSR	prot	combined	138	11333
1702	GSTA1	prot	male	43	5738
1703	GSTA1	prot	female	124	7747
1704	GSTA1	prot	combined	167	13485
1705	GSTA3	prot	male	41	5627
1706	GSTA3	prot	female	122	7570
1707	GSTA3	prot	combined	163	13197
1708	GSTM4	prot	male	34	4664
1709	GSTM4	prot	female	102	6357
1710	GSTM4	prot	combined	136	11021
1711	ANGPTL7	prot	male	43	5816
1712	ANGPTL7	prot	female	125	7811
1713	ANGPTL7	prot	combined	168	13627
1714	GSTP1	prot	male	38	5615
1715	GSTP1	prot	female	123	7521
1716	GSTP1	prot	combined	161	13136
1717	GSTT2B	prot	male	35	4818
1718	GSTT2B	prot	female	101	6574
1719	GSTT2B	prot	combined	136	11392
1720	GTF2IRD1	prot	male	35	4734
1721	GTF2IRD1	prot	female	99	6463
1722	GTF2IRD1	prot	combined	134	11197
1723	GTPBP2	prot	male	35	4694
1724	GTPBP2	prot	female	95	6411
1725	GTPBP2	prot	combined	130	11105
1726	GUCA2A	prot	male	44	5728
1727	GUCA2A	prot	female	125	7714
1728	GUCA2A	prot	combined	169	13442
1729	GUCY2C	prot	male	35	4734
1730	GUCY2C	prot	female	99	6463
1731	GUCY2C	prot	combined	134	11197
1732	GUK1	prot	male	34	4664
1733	GUK1	prot	female	102	6357
1734	GUK1	prot	combined	136	11021
1735	GUSB	prot	male	44	5774
1736	GUSB	prot	female	124	7787
1737	GUSB	prot	combined	168	13561
1738	GYS1	prot	male	42	5655
1739	GYS1	prot	female	119	7607
1740	GYS1	prot	combined	161	13262
1741	GZMA	prot	male	43	5822
1742	GZMA	prot	female	125	7830
1743	GZMA	prot	combined	168	13652
1744	ANK2	prot	male	34	4664
1745	ANK2	prot	female	102	6357
1746	ANK2	prot	combined	136	11021
1747	GZMB	prot	male	43	5754
1748	GZMB	prot	female	125	7741
1749	GZMB	prot	combined	168	13495
1750	GZMH	prot	male	42	5655
1751	GZMH	prot	female	119	7607
1752	GZMH	prot	combined	161	13262
1753	H2AP	prot	male	35	4658
1754	H2AP	prot	female	98	6332
1755	H2AP	prot	combined	133	10990
1756	HADH	prot	male	34	4664
1757	HADH	prot	female	102	6357
1758	HADH	prot	combined	136	11021
1759	HAGH	prot	male	43	5805
1760	HAGH	prot	female	125	7793
1761	HAGH	prot	combined	168	13598
1762	HAO1	prot	male	43	5816
1763	HAO1	prot	female	125	7811
1764	HAO1	prot	combined	168	13627
1765	HARS1	prot	male	44	5760
1766	HARS1	prot	female	125	7754
1767	HARS1	prot	combined	169	13514
1768	HAVCR1	prot	male	43	5811
1769	HAVCR1	prot	female	125	7803
1770	HAVCR1	prot	combined	168	13614
1771	HAVCR2	prot	male	44	5760
1772	HAVCR2	prot	female	125	7754
1773	HAVCR2	prot	combined	169	13514
1774	HBEGF	prot	male	43	5805
1775	HBEGF	prot	female	125	7793
1776	HBEGF	prot	combined	168	13598
1777	ANKMY2	prot	male	32	4697
1778	ANKMY2	prot	female	101	6374
1779	ANKMY2	prot	combined	133	11071
1780	HBQ1	prot	male	43	5816
1781	HBQ1	prot	female	125	7811
1782	HBQ1	prot	combined	168	13627
1783	HBZ	prot	male	36	4838
1784	HBZ	prot	female	103	6561
1785	HBZ	prot	combined	139	11399
1786	HCG22	prot	male	34	4664
1787	HCG22	prot	female	102	6357
1788	HCG22	prot	combined	136	11021
1789	HCLS1	prot	male	43	5822
1790	HCLS1	prot	female	125	7830
1791	HCLS1	prot	combined	168	13652
1792	HDAC8	prot	male	32	4697
1793	HDAC8	prot	female	101	6374
1794	HDAC8	prot	combined	133	11071
1795	HDAC9	prot	male	32	4671
1796	HDAC9	prot	female	100	6372
1797	HDAC9	prot	combined	132	11043
1798	HDDC2	prot	male	35	4810
1799	HDDC2	prot	female	101	6544
1800	HDDC2	prot	combined	136	11354
1801	HDGF	prot	male	43	5805
1802	HDGF	prot	female	125	7797
1803	HDGF	prot	combined	168	13602
1804	HDGFL2	prot	male	35	4818
1805	HDGFL2	prot	female	101	6574
1806	HDGFL2	prot	combined	136	11392
1807	HEBP1	prot	male	42	5655
1808	HEBP1	prot	female	119	7607
1809	HEBP1	prot	combined	161	13262
1810	ANKRA2	prot	male	35	4658
1811	ANKRA2	prot	female	98	6332
1812	ANKRA2	prot	combined	133	10990
1813	HEG1	prot	male	35	4728
1814	HEG1	prot	female	102	6431
1815	HEG1	prot	combined	137	11159
1816	HEPACAM2	prot	male	35	4818
1817	HEPACAM2	prot	female	101	6574
1818	HEPACAM2	prot	combined	136	11392
1819	HEPH	prot	male	36	4838
1820	HEPH	prot	female	103	6561
1821	HEPH	prot	combined	139	11399
1822	HEXIM1	prot	male	43	5754
1823	HEXIM1	prot	female	125	7741
1824	HEXIM1	prot	combined	168	13495
1825	HGF	prot	male	43	5822
1826	HGF	prot	female	125	7830
1827	HGF	prot	combined	168	13652
1828	HGFAC	prot	male	35	4794
1829	HGFAC	prot	female	102	6497
1830	HGFAC	prot	combined	137	11291
1831	HGS	prot	male	41	5627
1832	HGS	prot	female	122	7570
1833	HGS	prot	combined	163	13197
1834	HHEX	prot	male	35	4818
1835	HHEX	prot	female	101	6574
1836	HHEX	prot	combined	136	11392
1837	HIF1A	prot	male	32	4697
1838	HIF1A	prot	female	101	6374
1839	HIF1A	prot	combined	133	11071
1840	HIP1	prot	male	34	4664
1841	HIP1	prot	female	102	6357
1842	HIP1	prot	combined	136	11021
1843	ANKRD54	prot	male	41	5627
1844	ANKRD54	prot	female	122	7570
1845	ANKRD54	prot	combined	163	13197
1846	HIP1R	prot	male	34	4809
1847	HIP1R	prot	female	101	6560
1848	HIP1R	prot	combined	135	11369
1849	HJV	prot	male	36	4820
1850	HJV	prot	female	102	6569
1851	HJV	prot	combined	138	11389
1852	HK2	prot	male	42	5655
1853	HK2	prot	female	119	7607
1854	HK2	prot	combined	161	13262
1855	HLA-A	prot	male	36	4820
1856	HLA-A	prot	female	102	6569
1857	HLA-A	prot	combined	138	11389
1858	HLA-DRA	prot	male	42	5737
1859	HLA-DRA	prot	female	125	7715
1860	HLA-DRA	prot	combined	167	13452
1861	HLA-E	prot	male	43	5754
1862	HLA-E	prot	female	125	7741
1863	HLA-E	prot	combined	168	13495
1864	HMBS	prot	male	43	5816
1865	HMBS	prot	female	125	7811
1866	HMBS	prot	combined	168	13627
1867	HMCN2	prot	male	35	4722
1868	HMCN2	prot	female	100	6419
1869	HMCN2	prot	combined	135	11141
1870	HMGCL	prot	male	34	4690
1871	HMGCL	prot	female	100	6411
1872	HMGCL	prot	combined	134	11101
1873	HMGCS1	prot	male	34	4664
1874	HMGCS1	prot	female	102	6357
1875	HMGCS1	prot	combined	136	11021
1876	ANP32C	prot	male	34	4690
1877	ANP32C	prot	female	100	6411
1878	ANP32C	prot	combined	134	11101
1879	HMMR	prot	male	34	4645
1880	HMMR	prot	female	98	6317
1881	HMMR	prot	combined	132	10962
1882	HMOX1	prot	male	42	5682
1883	HMOX1	prot	female	122	7677
1884	HMOX1	prot	combined	164	13359
1885	HMOX2	prot	male	39	5654
1886	HMOX2	prot	female	124	7564
1887	HMOX2	prot	combined	163	13218
1888	HNF1A	prot	male	35	4694
1889	HNF1A	prot	female	95	6411
1890	HNF1A	prot	combined	130	11105
1891	HNMT	prot	male	42	5700
1892	HNMT	prot	female	123	7662
1893	HNMT	prot	combined	165	13362
1894	HNRNPK	prot	male	41	5632
1895	HNRNPK	prot	female	119	7586
1896	HNRNPK	prot	combined	160	13218
1897	HNRNPUL1	prot	male	36	4820
1898	HNRNPUL1	prot	female	102	6569
1899	HNRNPUL1	prot	combined	138	11389
1900	HPCAL1	prot	male	43	5822
1901	HPCAL1	prot	female	125	7830
1902	HPCAL1	prot	combined	168	13652
1903	HPGDS	prot	male	41	5627
1904	HPGDS	prot	female	122	7570
1905	HPGDS	prot	combined	163	13197
1906	HPSE	prot	male	36	4778
1907	HPSE	prot	female	103	6475
1908	HPSE	prot	combined	139	11253
1909	ANPEP	prot	male	43	5783
1910	ANPEP	prot	female	123	7767
1911	ANPEP	prot	combined	166	13550
1912	HRAS	prot	male	35	4727
1913	HRAS	prot	female	98	6450
1914	HRAS	prot	combined	133	11177
1915	HRC	prot	male	34	4690
1916	HRC	prot	female	100	6411
1917	HRC	prot	combined	134	11101
1918	HRG	prot	male	34	4818
1919	HRG	prot	female	105	6539
1920	HRG	prot	combined	139	11357
1921	HS1BP3	prot	male	34	4690
1922	HS1BP3	prot	female	100	6411
1923	HS1BP3	prot	combined	134	11101
1924	HS3ST3B1	prot	male	43	5721
1925	HS3ST3B1	prot	female	122	7724
1926	HS3ST3B1	prot	combined	165	13445
1927	HS6ST1	prot	male	43	5816
1928	HS6ST1	prot	female	125	7811
1929	HS6ST1	prot	combined	168	13627
1930	HS6ST2	prot	male	32	4697
1931	HS6ST2	prot	female	101	6374
1932	HS6ST2	prot	combined	133	11071
1933	HSBP1	prot	male	34	4690
1934	HSBP1	prot	female	100	6411
1935	HSBP1	prot	combined	134	11101
1936	HSD11B1	prot	male	43	5754
1937	HSD11B1	prot	female	125	7741
1938	HSD11B1	prot	combined	168	13495
1939	HSD17B14	prot	male	35	4818
1940	HSD17B14	prot	female	101	6574
1941	HSD17B14	prot	combined	136	11392
1942	ACE	prot	male	35	4833
1943	ACE	prot	female	105	6577
1944	ACE	prot	combined	140	11410
1945	ANXA1	prot	male	35	4703
1946	ANXA1	prot	female	101	6387
1947	ANXA1	prot	combined	136	11090
1948	HSD17B3	prot	male	34	4664
1949	HSD17B3	prot	female	102	6357
1950	HSD17B3	prot	combined	136	11021
1951	HSDL2	prot	male	34	4690
1952	HSDL2	prot	female	100	6411
1953	HSDL2	prot	combined	134	11101
1954	HSP90B1	prot	male	39	5634
1955	HSP90B1	prot	female	124	7527
1956	HSP90B1	prot	combined	163	13161
1957	HSPA1A	prot	male	45	5765
1958	HSPA1A	prot	female	124	7773
1959	HSPA1A	prot	combined	169	13538
1960	HSPA2	prot	male	36	4805
1961	HSPA2	prot	female	101	6542
1962	HSPA2	prot	combined	137	11347
1963	HSPB1	prot	male	42	5660
1964	HSPB1	prot	female	121	7648
1965	HSPB1	prot	combined	163	13308
1966	HSPB6	prot	male	43	5816
1967	HSPB6	prot	female	125	7811
1968	HSPB6	prot	combined	168	13627
1969	HSPG2	prot	male	43	5718
1970	HSPG2	prot	female	122	7689
1971	HSPG2	prot	combined	165	13407
1972	HTR1A	prot	male	32	4671
1973	HTR1A	prot	female	100	6372
1974	HTR1A	prot	combined	132	11043
1975	HTR1B	prot	male	32	4671
1976	HTR1B	prot	female	100	6372
1977	HTR1B	prot	combined	132	11043
1978	ANXA10	prot	male	39	5654
1979	ANXA10	prot	female	124	7564
1980	ANXA10	prot	combined	163	13218
1981	HTRA2	prot	male	44	5785
1982	HTRA2	prot	female	123	7777
1983	HTRA2	prot	combined	167	13562
1984	HYAL1	prot	male	43	5732
1985	HYAL1	prot	female	123	7695
1986	HYAL1	prot	combined	166	13427
1987	HYOU1	prot	male	44	5829
1988	HYOU1	prot	female	125	7856
1989	HYOU1	prot	combined	169	13685
1990	ICA1	prot	male	42	5685
1991	ICA1	prot	female	122	7587
1992	ICA1	prot	combined	164	13272
1993	ICAM1	prot	male	43	5730
1994	ICAM1	prot	female	122	7717
1995	ICAM1	prot	combined	165	13447
1996	ICAM2	prot	male	44	5829
1997	ICAM2	prot	female	125	7856
1998	ICAM2	prot	combined	169	13685
1999	ICAM3	prot	male	44	5829
[truncated: 7,709 more rows]

## Sheet: Mediation_f874_sample_sizes
	feature	name	var_type	mediator	population	cases	controls
1	f.30000.0.0	leukocyte_cnt	BT	f.874.0.0	male	308	49840
2	f.30000.0.0	leukocyte_cnt	BT	f.874.0.0	female	754	64931
3	f.30000.0.0	leukocyte_cnt	BT	f.874.0.0	combined	1062	114771
4	f.30010.0.0	erythrocyte_cnt	BT	f.874.0.0	male	308	49842
5	f.30010.0.0	erythrocyte_cnt	BT	f.874.0.0	female	754	64931
6	f.30010.0.0	erythrocyte_cnt	BT	f.874.0.0	combined	1062	114773
7	f.30020.0.0	haemoglobin_concentration	BT	f.874.0.0	male	308	49841
8	f.30020.0.0	haemoglobin_concentration	BT	f.874.0.0	female	754	64932
9	f.30020.0.0	haemoglobin_concentration	BT	f.874.0.0	combined	1062	114773
10	f.30030.0.0	haematocrit_percent	BT	f.874.0.0	male	308	49842
11	f.30030.0.0	haematocrit_percent	BT	f.874.0.0	female	754	64931
12	f.30030.0.0	haematocrit_percent	BT	f.874.0.0	combined	1062	114773
13	f.30040.0.0	mean_corpuscular_vol	BT	f.874.0.0	male	308	49841
14	f.30040.0.0	mean_corpuscular_vol	BT	f.874.0.0	female	754	64931
15	f.30040.0.0	mean_corpuscular_vol	BT	f.874.0.0	combined	1062	114772
16	f.30050.0.0	mean_corpuscular_haemoglobin	BT	f.874.0.0	male	308	49841
17	f.30050.0.0	mean_corpuscular_haemoglobin	BT	f.874.0.0	female	754	64930
18	f.30050.0.0	mean_corpuscular_haemoglobin	BT	f.874.0.0	combined	1062	114771
19	f.30060.0.0	mean_corpuscular_haemoglobin_concentration	BT	f.874.0.0	male	308	49840
20	f.30060.0.0	mean_corpuscular_haemoglobin_concentration	BT	f.874.0.0	female	754	64930
21	f.30060.0.0	mean_corpuscular_haemoglobin_concentration	BT	f.874.0.0	combined	1062	114770
22	f.30070.0.0	erythrocyte_distribution_width	BT	f.874.0.0	male	308	49841
23	f.30070.0.0	erythrocyte_distribution_width	BT	f.874.0.0	female	754	64931
24	f.30070.0.0	erythrocyte_distribution_width	BT	f.874.0.0	combined	1062	114772
25	f.30080.0.0	platelet_cnt	BT	f.874.0.0	male	308	49841
26	f.30080.0.0	platelet_cnt	BT	f.874.0.0	female	754	64930
27	f.30080.0.0	platelet_cnt	BT	f.874.0.0	combined	1062	114771
28	f.30090.0.0	platelet_crit	BT	f.874.0.0	male	308	49841
29	f.30090.0.0	platelet_crit	BT	f.874.0.0	female	754	64929
30	f.30090.0.0	platelet_crit	BT	f.874.0.0	combined	1062	114770
31	f.30100.0.0	thrombocyte_vol	BT	f.874.0.0	male	308	49841
32	f.30100.0.0	thrombocyte_vol	BT	f.874.0.0	female	754	64929
33	f.30100.0.0	thrombocyte_vol	BT	f.874.0.0	combined	1062	114770
34	f.30110.0.0	platelet_distribution_width	BT	f.874.0.0	male	308	49841
35	f.30110.0.0	platelet_distribution_width	BT	f.874.0.0	female	754	64929
36	f.30110.0.0	platelet_distribution_width	BT	f.874.0.0	combined	1062	114770
37	f.30120.0.0	lymphocyte_cnt	BT	f.874.0.0	male	305	49746
38	f.30120.0.0	lymphocyte_cnt	BT	f.874.0.0	female	752	64804
39	f.30120.0.0	lymphocyte_cnt	BT	f.874.0.0	combined	1057	114550
40	f.30130.0.0	monocyte_cnt	BT	f.874.0.0	male	305	49746
41	f.30130.0.0	monocyte_cnt	BT	f.874.0.0	female	752	64804
42	f.30130.0.0	monocyte_cnt	BT	f.874.0.0	combined	1057	114550
43	f.30140.0.0	neutrophill_cnt	BT	f.874.0.0	male	305	49746
44	f.30140.0.0	neutrophill_cnt	BT	f.874.0.0	female	752	64804
45	f.30140.0.0	neutrophill_cnt	BT	f.874.0.0	combined	1057	114550
46	f.30150.0.0	eosinophill_cnt	BT	f.874.0.0	male	305	49746
47	f.30150.0.0	eosinophill_cnt	BT	f.874.0.0	female	752	64804
48	f.30150.0.0	eosinophill_cnt	BT	f.874.0.0	combined	1057	114550
49	f.30160.0.0	basophill_cnt	BT	f.874.0.0	male	305	49746
50	f.30160.0.0	basophill_cnt	BT	f.874.0.0	female	752	64804
51	f.30160.0.0	basophill_cnt	BT	f.874.0.0	combined	1057	114550
52	f.30170.0.0	nucleated_red_blood_cell_cnt	BT	f.874.0.0	male	305	49745
53	f.30170.0.0	nucleated_red_blood_cell_cnt	BT	f.874.0.0	female	752	64802
54	f.30170.0.0	nucleated_red_blood_cell_cnt	BT	f.874.0.0	combined	1057	114547
55	f.30180.0.0	lymphocyte_percent	BT	f.874.0.0	male	305	49748
56	f.30180.0.0	lymphocyte_percent	BT	f.874.0.0	female	752	64805
57	f.30180.0.0	lymphocyte_percent	BT	f.874.0.0	combined	1057	114553
58	f.30190.0.0	monocyte_percent	BT	f.874.0.0	male	305	49748
59	f.30190.0.0	monocyte_percent	BT	f.874.0.0	female	752	64805
60	f.30190.0.0	monocyte_percent	BT	f.874.0.0	combined	1057	114553
61	f.30200.0.0	neutrophill_percent	BT	f.874.0.0	male	305	49748
62	f.30200.0.0	neutrophill_percent	BT	f.874.0.0	female	752	64805
63	f.30200.0.0	neutrophill_percent	BT	f.874.0.0	combined	1057	114553
64	f.30210.0.0	eosinophill_percent	BT	f.874.0.0	male	305	49748
65	f.30210.0.0	eosinophill_percent	BT	f.874.0.0	female	752	64805
66	f.30210.0.0	eosinophill_percent	BT	f.874.0.0	combined	1057	114553
67	f.30220.0.0	basophill_percent	BT	f.874.0.0	male	305	49748
68	f.30220.0.0	basophill_percent	BT	f.874.0.0	female	752	64805
69	f.30220.0.0	basophill_percent	BT	f.874.0.0	combined	1057	114553
70	f.30230.0.0	nucleated_red_blood_cell_percent	BT	f.874.0.0	male	305	49745
71	f.30230.0.0	nucleated_red_blood_cell_percent	BT	f.874.0.0	female	752	64803
72	f.30230.0.0	nucleated_red_blood_cell_percent	BT	f.874.0.0	combined	1057	114548
73	f.30240.0.0	reticulocyte_percent	BT	f.874.0.0	male	301	48932
74	f.30240.0.0	reticulocyte_percent	BT	f.874.0.0	female	746	63719
75	f.30240.0.0	reticulocyte_percent	BT	f.874.0.0	combined	1047	112651
76	f.30250.0.0	reticulocyte_cnt	BT	f.874.0.0	male	301	48932
77	f.30250.0.0	reticulocyte_cnt	BT	f.874.0.0	female	746	63718
78	f.30250.0.0	reticulocyte_cnt	BT	f.874.0.0	combined	1047	112650
79	f.30260.0.0	mean_reticulocyte_vol	BT	f.874.0.0	male	301	48932
80	f.30260.0.0	mean_reticulocyte_vol	BT	f.874.0.0	female	746	63719
81	f.30260.0.0	mean_reticulocyte_vol	BT	f.874.0.0	combined	1047	112651
82	f.30270.0.0	mean_sphered_cell_vol	BT	f.874.0.0	male	301	48932
83	f.30270.0.0	mean_sphered_cell_vol	BT	f.874.0.0	female	746	63719
84	f.30270.0.0	mean_sphered_cell_vol	BT	f.874.0.0	combined	1047	112651
85	f.30280.0.0	immature_reticulocyte_fraction	BT	f.874.0.0	male	301	48932
86	f.30280.0.0	immature_reticulocyte_fraction	BT	f.874.0.0	female	746	63719
87	f.30280.0.0	immature_reticulocyte_fraction	BT	f.874.0.0	combined	1047	112651
88	f.30290.0.0	high_light_scatter_reticulocyte_percent	BT	f.874.0.0	male	301	48932
89	f.30290.0.0	high_light_scatter_reticulocyte_percent	BT	f.874.0.0	female	746	63719
90	f.30290.0.0	high_light_scatter_reticulocyte_percent	BT	f.874.0.0	combined	1047	112651
91	f.30300.0.0	high_light_scatter_reticulocyte_cnt	BT	f.874.0.0	male	301	48932
92	f.30300.0.0	high_light_scatter_reticulocyte_cnt	BT	f.874.0.0	female	746	63718
93	f.30300.0.0	high_light_scatter_reticulocyte_cnt	BT	f.874.0.0	combined	1047	112650
94	f.30600.0.0	albumin	BT	f.874.0.0	male	289	44996
95	f.30600.0.0	albumin	BT	f.874.0.0	female	658	57907
96	f.30600.0.0	albumin	BT	f.874.0.0	combined	947	102903
97	f.30610.0.0	alkaline_phosphatase	BT	f.874.0.0	male	310	48825
98	f.30610.0.0	alkaline_phosphatase	BT	f.874.0.0	female	731	63874
99	f.30610.0.0	alkaline_phosphatase	BT	f.874.0.0	combined	1041	112699
100	f.30620.0.0	alanine_aminotransferase	BT	f.874.0.0	male	308	48796
101	f.30620.0.0	alanine_aminotransferase	BT	f.874.0.0	female	731	63872
102	f.30620.0.0	alanine_aminotransferase	BT	f.874.0.0	combined	1039	112668
103	f.30630.0.0	apolipoprotein_a	BT	f.874.0.0	male	289	44920
104	f.30630.0.0	apolipoprotein_a	BT	f.874.0.0	female	652	57304
105	f.30630.0.0	apolipoprotein_a	BT	f.874.0.0	combined	941	102224
106	f.30640.0.0	apolipoprotein_b	BT	f.874.0.0	male	306	48569
107	f.30640.0.0	apolipoprotein_b	BT	f.874.0.0	female	728	63661
108	f.30640.0.0	apolipoprotein_b	BT	f.874.0.0	combined	1034	112230
109	f.30650.0.0	aspartate_aminotransferase	BT	f.874.0.0	male	306	48647
110	f.30650.0.0	aspartate_aminotransferase	BT	f.874.0.0	female	728	63681
111	f.30650.0.0	aspartate_aminotransferase	BT	f.874.0.0	combined	1034	112328
112	f.30660.0.0	direct_bilirubin	BT	f.874.0.0	male	280	45990
113	f.30660.0.0	direct_bilirubin	BT	f.874.0.0	female	534	51476
114	f.30660.0.0	direct_bilirubin	BT	f.874.0.0	combined	814	97466
115	f.30670.0.0	urea	BT	f.874.0.0	male	310	48788
116	f.30670.0.0	urea	BT	f.874.0.0	female	729	63838
117	f.30670.0.0	urea	BT	f.874.0.0	combined	1039	112626
118	f.30680.0.0	calcium	BT	f.874.0.0	male	289	44983
119	f.30680.0.0	calcium	BT	f.874.0.0	female	658	57894
120	f.30680.0.0	calcium	BT	f.874.0.0	combined	947	102877
121	f.30690.0.0	cholesterol	BT	f.874.0.0	male	310	48829
122	f.30690.0.0	cholesterol	BT	f.874.0.0	female	731	63870
123	f.30690.0.0	cholesterol	BT	f.874.0.0	combined	1041	112699
124	f.30700.0.0	creatinine	BT	f.874.0.0	male	310	48796
125	f.30700.0.0	creatinine	BT	f.874.0.0	female	729	63842
126	f.30700.0.0	creatinine	BT	f.874.0.0	combined	1039	112638
127	f.30710.0.0	c_reactive_protein	BT	f.874.0.0	male	307	48717
128	f.30710.0.0	c_reactive_protein	BT	f.874.0.0	female	731	63772
129	f.30710.0.0	c_reactive_protein	BT	f.874.0.0	combined	1038	112489
130	f.30720.0.0	cystatin_c	BT	f.874.0.0	male	310	48818
131	f.30720.0.0	cystatin_c	BT	f.874.0.0	female	732	63878
132	f.30720.0.0	cystatin_c	BT	f.874.0.0	combined	1042	112696
133	f.30730.0.0	gamma_glutamyltransferase	BT	f.874.0.0	male	310	48807
134	f.30730.0.0	gamma_glutamyltransferase	BT	f.874.0.0	female	729	63849
135	f.30730.0.0	gamma_glutamyltransferase	BT	f.874.0.0	combined	1039	112656
136	f.30740.0.0	glucose	BT	f.874.0.0	male	288	44948
137	f.30740.0.0	glucose	BT	f.874.0.0	female	656	57857
138	f.30740.0.0	glucose	BT	f.874.0.0	combined	944	102805
139	f.30750.0.0	hba1c	BT	f.874.0.0	male	301	48716
140	f.30750.0.0	hba1c	BT	f.874.0.0	female	744	63657
141	f.30750.0.0	hba1c	BT	f.874.0.0	combined	1045	112373
142	f.30760.0.0	hdl_cholesterol	BT	f.874.0.0	male	289	44983
143	f.30760.0.0	hdl_cholesterol	BT	f.874.0.0	female	656	57894
144	f.30760.0.0	hdl_cholesterol	BT	f.874.0.0	combined	945	102877
145	f.30770.0.0	igf_1	BT	f.874.0.0	male	306	48596
146	f.30770.0.0	igf_1	BT	f.874.0.0	female	728	63541
147	f.30770.0.0	igf_1	BT	f.874.0.0	combined	1034	112137
148	f.30780.0.0	ldl_direct	BT	f.874.0.0	male	310	48729
149	f.30780.0.0	ldl_direct	BT	f.874.0.0	female	731	63753
150	f.30780.0.0	ldl_direct	BT	f.874.0.0	combined	1041	112482
151	f.30790.0.0	lipoprotein_a	BT	f.874.0.0	male	261	39139
152	f.30790.0.0	lipoprotein_a	BT	f.874.0.0	female	597	51461
153	f.30790.0.0	lipoprotein_a	BT	f.874.0.0	combined	858	90600
154	f.30800.0.0	oestradiol	BT	f.874.0.0	male	22	3901
155	f.30800.0.0	oestradiol	BT	f.874.0.0	female	168	16451
156	f.30800.0.0	oestradiol	BT	f.874.0.0	combined	190	20352
157	f.30810.0.0	phosphate	BT	f.874.0.0	male	289	44905
158	f.30810.0.0	phosphate	BT	f.874.0.0	female	657	57821
159	f.30810.0.0	phosphate	BT	f.874.0.0	combined	946	102726
160	f.30820.0.0	rheumatoid_factor	BT	f.874.0.0	male	21	4040
161	f.30820.0.0	rheumatoid_factor	BT	f.874.0.0	female	58	5607
162	f.30820.0.0	rheumatoid_factor	BT	f.874.0.0	combined	79	9647
163	f.30830.0.0	shbg	BT	f.874.0.0	male	288	44615
164	f.30830.0.0	shbg	BT	f.874.0.0	female	646	57264
165	f.30830.0.0	shbg	BT	f.874.0.0	combined	934	101879
166	f.30840.0.0	total_bilirubin	BT	f.874.0.0	male	307	48630
167	f.30840.0.0	total_bilirubin	BT	f.874.0.0	female	727	63640
168	f.30840.0.0	total_bilirubin	BT	f.874.0.0	combined	1034	112270
169	f.30850.0.0	testosterone	BT	f.874.0.0	male	307	48396
170	f.30850.0.0	testosterone	BT	f.874.0.0	female	600	54069
171	f.30850.0.0	testosterone	BT	f.874.0.0	combined	907	102465
172	f.30860.0.0	total protein	BT	f.874.0.0	male	289	44940
173	f.30860.0.0	total protein	BT	f.874.0.0	female	657	57863
174	f.30860.0.0	total protein	BT	f.874.0.0	combined	946	102803
175	f.30870.0.0	triglycerides	BT	f.874.0.0	male	310	48776
176	f.30870.0.0	triglycerides	BT	f.874.0.0	female	730	63839
177	f.30870.0.0	triglycerides	BT	f.874.0.0	combined	1040	112615
178	f.30880.0.0	urate	BT	f.874.0.0	male	309	48771
179	f.30880.0.0	urate	BT	f.874.0.0	female	728	63807
180	f.30880.0.0	urate	BT	f.874.0.0	combined	1037	112578
181	f.30890.0.0	vitamin_d	BT	f.874.0.0	male	300	47426
182	f.30890.0.0	vitamin_d	BT	f.874.0.0	female	685	60656
183	f.30890.0.0	vitamin_d	BT	f.874.0.0	combined	985	108082
184	TG.to.HDL.C	TG.to.HDL.C	BT	f.874.0.0	male	289	44937
185	TG.to.HDL.C	TG.to.HDL.C	BT	f.874.0.0	female	656	57856
186	TG.to.HDL.C	TG.to.HDL.C	BT	f.874.0.0	combined	945	102793
187	TyG	TyG	BT	f.874.0.0	male	288	44906
188	TyG	TyG	BT	f.874.0.0	female	656	57826
189	TyG	TyG	BT	f.874.0.0	combined	944	102732
190	X20280.0.0	Glucose_lactate	NMR	f.874.0.0	male	188	30123
191	X20280.0.0	Glucose_lactate	NMR	f.874.0.0	female	541	40566
192	X20280.0.0	Glucose_lactate	NMR	f.874.0.0	combined	729	70689
193	X20281.0.0	Spectrometer_corrected_alanine	NMR	f.874.0.0	male	188	30185
194	X20281.0.0	Spectrometer_corrected_alanine	NMR	f.874.0.0	female	541	40651
195	X20281.0.0	Spectrometer_corrected_alanine	NMR	f.874.0.0	combined	729	70836
196	X23400.0.0	Total_Cholesterol	NMR	f.874.0.0	male	188	30199
197	X23400.0.0	Total_Cholesterol	NMR	f.874.0.0	female	541	40668
198	X23400.0.0	Total_Cholesterol	NMR	f.874.0.0	combined	729	70867
199	X23401.0.0	Total_Cholesterol_Minus_HDL_C	NMR	f.874.0.0	male	188	30199
200	X23401.0.0	Total_Cholesterol_Minus_HDL_C	NMR	f.874.0.0	female	541	40668
201	X23401.0.0	Total_Cholesterol_Minus_HDL_C	NMR	f.874.0.0	combined	729	70867
202	X23402.0.0	Remnant_Cholesterol_Non_HDL_Non_LDL__Cholesterol	NMR	f.874.0.0	male	188	30199
203	X23402.0.0	Remnant_Cholesterol_Non_HDL_Non_LDL__Cholesterol	NMR	f.874.0.0	female	541	40668
204	X23402.0.0	Remnant_Cholesterol_Non_HDL_Non_LDL__Cholesterol	NMR	f.874.0.0	combined	729	70867
205	X23403.0.0	VLDL_Cholesterol	NMR	f.874.0.0	male	188	30199
206	X23403.0.0	VLDL_Cholesterol	NMR	f.874.0.0	female	541	40668
207	X23403.0.0	VLDL_Cholesterol	NMR	f.874.0.0	combined	729	70867
208	X23404.0.0	Clinical_LDL_Cholesterol	NMR	f.874.0.0	male	188	30199
209	X23404.0.0	Clinical_LDL_Cholesterol	NMR	f.874.0.0	female	541	40668
210	X23404.0.0	Clinical_LDL_Cholesterol	NMR	f.874.0.0	combined	729	70867
211	X23405.0.0	LDL_Cholesterol	NMR	f.874.0.0	male	188	30199
212	X23405.0.0	LDL_Cholesterol	NMR	f.874.0.0	female	541	40668
213	X23405.0.0	LDL_Cholesterol	NMR	f.874.0.0	combined	729	70867
214	X23406.0.0	HDL_Cholesterol	NMR	f.874.0.0	male	188	30199
215	X23406.0.0	HDL_Cholesterol	NMR	f.874.0.0	female	541	40668
216	X23406.0.0	HDL_Cholesterol	NMR	f.874.0.0	combined	729	70867
217	X23407.0.0	Total_Triglycerides	NMR	f.874.0.0	male	188	30199
218	X23407.0.0	Total_Triglycerides	NMR	f.874.0.0	female	541	40668
219	X23407.0.0	Total_Triglycerides	NMR	f.874.0.0	combined	729	70867
220	X23408.0.0	Triglycerides_in_VLDL	NMR	f.874.0.0	male	188	30199
221	X23408.0.0	Triglycerides_in_VLDL	NMR	f.874.0.0	female	541	40668
222	X23408.0.0	Triglycerides_in_VLDL	NMR	f.874.0.0	combined	729	70867
223	X23409.0.0	Triglycerides_in_LDL	NMR	f.874.0.0	male	188	30199
224	X23409.0.0	Triglycerides_in_LDL	NMR	f.874.0.0	female	541	40667
225	X23409.0.0	Triglycerides_in_LDL	NMR	f.874.0.0	combined	729	70866
226	X23410.0.0	Triglycerides_in_HDL	NMR	f.874.0.0	male	188	30199
227	X23410.0.0	Triglycerides_in_HDL	NMR	f.874.0.0	female	541	40667
228	X23410.0.0	Triglycerides_in_HDL	NMR	f.874.0.0	combined	729	70866
229	X23411.0.0	Total_Phospholipids_in_Lipoprotein_Particles	NMR	f.874.0.0	male	188	30199
230	X23411.0.0	Total_Phospholipids_in_Lipoprotein_Particles	NMR	f.874.0.0	female	541	40668
231	X23411.0.0	Total_Phospholipids_in_Lipoprotein_Particles	NMR	f.874.0.0	combined	729	70867
232	X23412.0.0	Phospholipids_in_VLDL	NMR	f.874.0.0	male	188	30199
233	X23412.0.0	Phospholipids_in_VLDL	NMR	f.874.0.0	female	541	40668
234	X23412.0.0	Phospholipids_in_VLDL	NMR	f.874.0.0	combined	729	70867
235	X23413.0.0	Phospholipids_in_LDL	NMR	f.874.0.0	male	188	30199
236	X23413.0.0	Phospholipids_in_LDL	NMR	f.874.0.0	female	541	40668
237	X23413.0.0	Phospholipids_in_LDL	NMR	f.874.0.0	combined	729	70867
238	X23414.0.0	Phospholipids_in_HDL	NMR	f.874.0.0	male	188	30199
239	X23414.0.0	Phospholipids_in_HDL	NMR	f.874.0.0	female	541	40668
240	X23414.0.0	Phospholipids_in_HDL	NMR	f.874.0.0	combined	729	70867
241	X23415.0.0	Total_Esterified_Cholesterol	NMR	f.874.0.0	male	188	30199
242	X23415.0.0	Total_Esterified_Cholesterol	NMR	f.874.0.0	female	541	40668
243	X23415.0.0	Total_Esterified_Cholesterol	NMR	f.874.0.0	combined	729	70867
244	X23416.0.0	Cholesteryl_Esters_in_VLDL	NMR	f.874.0.0	male	188	30199
245	X23416.0.0	Cholesteryl_Esters_in_VLDL	NMR	f.874.0.0	female	541	40668
246	X23416.0.0	Cholesteryl_Esters_in_VLDL	NMR	f.874.0.0	combined	729	70867
247	X23417.0.0	Cholesteryl_Esters_in_LDL	NMR	f.874.0.0	male	188	30199
248	X23417.0.0	Cholesteryl_Esters_in_LDL	NMR	f.874.0.0	female	541	40668
249	X23417.0.0	Cholesteryl_Esters_in_LDL	NMR	f.874.0.0	combined	729	70867
250	X23418.0.0	Cholesteryl_Esters_in_HDL	NMR	f.874.0.0	male	188	30199
251	X23418.0.0	Cholesteryl_Esters_in_HDL	NMR	f.874.0.0	female	541	40668
252	X23418.0.0	Cholesteryl_Esters_in_HDL	NMR	f.874.0.0	combined	729	70867
253	X23419.0.0	Total_Free_Cholesterol	NMR	f.874.0.0	male	188	30199
254	X23419.0.0	Total_Free_Cholesterol	NMR	f.874.0.0	female	541	40668
255	X23419.0.0	Total_Free_Cholesterol	NMR	f.874.0.0	combined	729	70867
256	X23420.0.0	Free_Cholesterol_in_VLDL	NMR	f.874.0.0	male	188	30199
257	X23420.0.0	Free_Cholesterol_in_VLDL	NMR	f.874.0.0	female	541	40668
258	X23420.0.0	Free_Cholesterol_in_VLDL	NMR	f.874.0.0	combined	729	70867
259	X23421.0.0	Free_Cholesterol_in_LDL	NMR	f.874.0.0	male	188	30196
260	X23421.0.0	Free_Cholesterol_in_LDL	NMR	f.874.0.0	female	541	40668
261	X23421.0.0	Free_Cholesterol_in_LDL	NMR	f.874.0.0	combined	729	70864
262	X23422.0.0	Free_Cholesterol_in_HDL	NMR	f.874.0.0	male	188	30199
263	X23422.0.0	Free_Cholesterol_in_HDL	NMR	f.874.0.0	female	541	40668
264	X23422.0.0	Free_Cholesterol_in_HDL	NMR	f.874.0.0	combined	729	70867
265	X23423.0.0	Total_Lipids_in_Lipoprotein_Particles	NMR	f.874.0.0	male	188	30199
266	X23423.0.0	Total_Lipids_in_Lipoprotein_Particles	NMR	f.874.0.0	female	541	40668
267	X23423.0.0	Total_Lipids_in_Lipoprotein_Particles	NMR	f.874.0.0	combined	729	70867
268	X23424.0.0	Total_Lipids_in_VLDL	NMR	f.874.0.0	male	188	30199
269	X23424.0.0	Total_Lipids_in_VLDL	NMR	f.874.0.0	female	541	40668
270	X23424.0.0	Total_Lipids_in_VLDL	NMR	f.874.0.0	combined	729	70867
271	X23425.0.0	Total_Lipids_in_LDL	NMR	f.874.0.0	male	188	30199
272	X23425.0.0	Total_Lipids_in_LDL	NMR	f.874.0.0	female	541	40668
273	X23425.0.0	Total_Lipids_in_LDL	NMR	f.874.0.0	combined	729	70867
274	X23426.0.0	Total_Lipids_in_HDL	NMR	f.874.0.0	male	188	30199
275	X23426.0.0	Total_Lipids_in_HDL	NMR	f.874.0.0	female	541	40668
276	X23426.0.0	Total_Lipids_in_HDL	NMR	f.874.0.0	combined	729	70867
277	X23427.0.0	Total_Concentration_of_Lipoprotein_Particles	NMR	f.874.0.0	male	188	30199
278	X23427.0.0	Total_Concentration_of_Lipoprotein_Particles	NMR	f.874.0.0	female	541	40668
279	X23427.0.0	Total_Concentration_of_Lipoprotein_Particles	NMR	f.874.0.0	combined	729	70867
280	X23428.0.0	Concentration_of_VLDL_Particles	NMR	f.874.0.0	male	188	30199
281	X23428.0.0	Concentration_of_VLDL_Particles	NMR	f.874.0.0	female	541	40668
282	X23428.0.0	Concentration_of_VLDL_Particles	NMR	f.874.0.0	combined	729	70867
283	X23429.0.0	Concentration_of_LDL_Particles	NMR	f.874.0.0	male	188	30199
284	X23429.0.0	Concentration_of_LDL_Particles	NMR	f.874.0.0	female	541	40668
285	X23429.0.0	Concentration_of_LDL_Particles	NMR	f.874.0.0	combined	729	70867
286	X23430.0.0	Concentration_of_HDL_Particles	NMR	f.874.0.0	male	188	30199
287	X23430.0.0	Concentration_of_HDL_Particles	NMR	f.874.0.0	female	541	40668
288	X23430.0.0	Concentration_of_HDL_Particles	NMR	f.874.0.0	combined	729	70867
289	X23431.0.0	Average_Diameter_for_VLDL_Particles	NMR	f.874.0.0	male	188	30199
290	X23431.0.0	Average_Diameter_for_VLDL_Particles	NMR	f.874.0.0	female	541	40668
291	X23431.0.0	Average_Diameter_for_VLDL_Particles	NMR	f.874.0.0	combined	729	70867
292	X23432.0.0	Average_Diameter_for_LDL_Particles	NMR	f.874.0.0	male	188	30199
293	X23432.0.0	Average_Diameter_for_LDL_Particles	NMR	f.874.0.0	female	541	40668
294	X23432.0.0	Average_Diameter_for_LDL_Particles	NMR	f.874.0.0	combined	729	70867
295	X23433.0.0	Average_Diameter_for_HDL_Particles	NMR	f.874.0.0	male	188	30199
296	X23433.0.0	Average_Diameter_for_HDL_Particles	NMR	f.874.0.0	female	541	40668
297	X23433.0.0	Average_Diameter_for_HDL_Particles	NMR	f.874.0.0	combined	729	70867
298	X23434.0.0	Phosphoglycerides	NMR	f.874.0.0	male	188	30176
299	X23434.0.0	Phosphoglycerides	NMR	f.874.0.0	female	540	40633
300	X23434.0.0	Phosphoglycerides	NMR	f.874.0.0	combined	728	70809
301	X23435.0.0	Triglycerides_to_Phosphoglycerides_ratio	NMR	f.874.0.0	male	188	30176
302	X23435.0.0	Triglycerides_to_Phosphoglycerides_ratio	NMR	f.874.0.0	female	540	40633
303	X23435.0.0	Triglycerides_to_Phosphoglycerides_ratio	NMR	f.874.0.0	combined	728	70809
304	X23436.0.0	Total_Cholines	NMR	f.874.0.0	male	188	30176
305	X23436.0.0	Total_Cholines	NMR	f.874.0.0	female	540	40633
306	X23436.0.0	Total_Cholines	NMR	f.874.0.0	combined	728	70809
307	X23437.0.0	Phosphatidylcholines	NMR	f.874.0.0	male	188	30176
308	X23437.0.0	Phosphatidylcholines	NMR	f.874.0.0	female	540	40632
309	X23437.0.0	Phosphatidylcholines	NMR	f.874.0.0	combined	728	70808
310	X23438.0.0	Sphingomyelins	NMR	f.874.0.0	male	188	30176
311	X23438.0.0	Sphingomyelins	NMR	f.874.0.0	female	540	40631
312	X23438.0.0	Sphingomyelins	NMR	f.874.0.0	combined	728	70807
313	X23439.0.0	Apolipoprotein_B	NMR	f.874.0.0	male	188	30199
314	X23439.0.0	Apolipoprotein_B	NMR	f.874.0.0	female	541	40668
315	X23439.0.0	Apolipoprotein_B	NMR	f.874.0.0	combined	729	70867
316	X23440.0.0	Apolipoprotein_A1	NMR	f.874.0.0	male	188	30199
317	X23440.0.0	Apolipoprotein_A1	NMR	f.874.0.0	female	541	40668
318	X23440.0.0	Apolipoprotein_A1	NMR	f.874.0.0	combined	729	70867
319	X23441.0.0	Apolipoprotein_B_to_Apolipoprotein_A1_ratio	NMR	f.874.0.0	male	188	30199
320	X23441.0.0	Apolipoprotein_B_to_Apolipoprotein_A1_ratio	NMR	f.874.0.0	female	541	40668
321	X23441.0.0	Apolipoprotein_B_to_Apolipoprotein_A1_ratio	NMR	f.874.0.0	combined	729	70867
322	X23442.0.0	Total_Fatty_Acids	NMR	f.874.0.0	male	188	30176
323	X23442.0.0	Total_Fatty_Acids	NMR	f.874.0.0	female	540	40633
324	X23442.0.0	Total_Fatty_Acids	NMR	f.874.0.0	combined	728	70809
325	X23443.0.0	Degree_of_Unsaturation	NMR	f.874.0.0	male	188	30176
326	X23443.0.0	Degree_of_Unsaturation	NMR	f.874.0.0	female	540	40633
327	X23443.0.0	Degree_of_Unsaturation	NMR	f.874.0.0	combined	728	70809
328	X23444.0.0	Omega_3_Fatty_Acids	NMR	f.874.0.0	male	188	30174
329	X23444.0.0	Omega_3_Fatty_Acids	NMR	f.874.0.0	female	540	40628
330	X23444.0.0	Omega_3_Fatty_Acids	NMR	f.874.0.0	combined	728	70802
331	X23445.0.0	Omega_6_Fatty_Acids	NMR	f.874.0.0	male	188	30176
332	X23445.0.0	Omega_6_Fatty_Acids	NMR	f.874.0.0	female	540	40633
333	X23445.0.0	Omega_6_Fatty_Acids	NMR	f.874.0.0	combined	728	70809
334	X23446.0.0	Polyunsaturated_Fatty_Acids	NMR	f.874.0.0	male	188	30176
335	X23446.0.0	Polyunsaturated_Fatty_Acids	NMR	f.874.0.0	female	540	40633
336	X23446.0.0	Polyunsaturated_Fatty_Acids	NMR	f.874.0.0	combined	728	70809
337	X23447.0.0	Monounsaturated_Fatty_Acids	NMR	f.874.0.0	male	188	30176
338	X23447.0.0	Monounsaturated_Fatty_Acids	NMR	f.874.0.0	female	540	40632
339	X23447.0.0	Monounsaturated_Fatty_Acids	NMR	f.874.0.0	combined	728	70808
340	X23448.0.0	Saturated_Fatty_Acids	NMR	f.874.0.0	male	188	30176
341	X23448.0.0	Saturated_Fatty_Acids	NMR	f.874.0.0	female	540	40632
342	X23448.0.0	Saturated_Fatty_Acids	NMR	f.874.0.0	combined	728	70808
343	X23449.0.0	Linoleic_Acid	NMR	f.874.0.0	male	188	30176
344	X23449.0.0	Linoleic_Acid	NMR	f.874.0.0	female	540	40632
345	X23449.0.0	Linoleic_Acid	NMR	f.874.0.0	combined	728	70808
346	X23450.0.0	Docosahexaenoic_Acid	NMR	f.874.0.0	male	188	30172
347	X23450.0.0	Docosahexaenoic_Acid	NMR	f.874.0.0	female	540	40627
348	X23450.0.0	Docosahexaenoic_Acid	NMR	f.874.0.0	combined	728	70799
349	X23451.0.0	Omega_3_Fatty_Acids_to_Total_Fatty_Acids_percentage	NMR	f.874.0.0	male	188	30174
350	X23451.0.0	Omega_3_Fatty_Acids_to_Total_Fatty_Acids_percentage	NMR	f.874.0.0	female	540	40628
351	X23451.0.0	Omega_3_Fatty_Acids_to_Total_Fatty_Acids_percentage	NMR	f.874.0.0	combined	728	70802
352	X23452.0.0	Omega_6_Fatty_Acids_to_Total_Fatty_Acids_percentage	NMR	f.874.0.0	male	188	30176
353	X23452.0.0	Omega_6_Fatty_Acids_to_Total_Fatty_Acids_percentage	NMR	f.874.0.0	female	540	40633
354	X23452.0.0	Omega_6_Fatty_Acids_to_Total_Fatty_Acids_percentage	NMR	f.874.0.0	combined	728	70809
355	X23453.0.0	Polyunsaturated_Fatty_Acids_to_Total_Fatty_Acids_percentage	NMR	f.874.0.0	male	188	30176
356	X23453.0.0	Polyunsaturated_Fatty_Acids_to_Total_Fatty_Acids_percentage	NMR	f.874.0.0	female	540	40633
357	X23453.0.0	Polyunsaturated_Fatty_Acids_to_Total_Fatty_Acids_percentage	NMR	f.874.0.0	combined	728	70809
358	X23454.0.0	Monounsaturated_Fatty_Acids_to_Total_Fatty_Acids_percentage	NMR	f.874.0.0	male	188	30176
359	X23454.0.0	Monounsaturated_Fatty_Acids_to_Total_Fatty_Acids_percentage	NMR	f.874.0.0	female	540	40632
360	X23454.0.0	Monounsaturated_Fatty_Acids_to_Total_Fatty_Acids_percentage	NMR	f.874.0.0	combined	728	70808
361	X23455.0.0	Saturated_Fatty_Acids_to_Total_Fatty_Acids_percentage	NMR	f.874.0.0	male	188	30176
362	X23455.0.0	Saturated_Fatty_Acids_to_Total_Fatty_Acids_percentage	NMR	f.874.0.0	female	540	40632
363	X23455.0.0	Saturated_Fatty_Acids_to_Total_Fatty_Acids_percentage	NMR	f.874.0.0	combined	728	70808
364	X23456.0.0	Linoleic_Acid_to_Total_Fatty_Acids_percentage	NMR	f.874.0.0	male	188	30176
365	X23456.0.0	Linoleic_Acid_to_Total_Fatty_Acids_percentage	NMR	f.874.0.0	female	540	40632
366	X23456.0.0	Linoleic_Acid_to_Total_Fatty_Acids_percentage	NMR	f.874.0.0	combined	728	70808
367	X23457.0.0	Docosahexaenoic_Acid_to_Total_Fatty_Acids_percentage	NMR	f.874.0.0	male	188	30172
368	X23457.0.0	Docosahexaenoic_Acid_to_Total_Fatty_Acids_percentage	NMR	f.874.0.0	female	540	40627
369	X23457.0.0	Docosahexaenoic_Acid_to_Total_Fatty_Acids_percentage	NMR	f.874.0.0	combined	728	70799
370	X23458.0.0	Polyunsaturated_Fatty_Acids_to_Monounsaturated_Fatty_Acids_ratio	NMR	f.874.0.0	male	188	30176
371	X23458.0.0	Polyunsaturated_Fatty_Acids_to_Monounsaturated_Fatty_Acids_ratio	NMR	f.874.0.0	female	540	40632
372	X23458.0.0	Polyunsaturated_Fatty_Acids_to_Monounsaturated_Fatty_Acids_ratio	NMR	f.874.0.0	combined	728	70808
373	X23459.0.0	Omega_6_Fatty_Acids_to_Omega_3_Fatty_Acids_ratio	NMR	f.874.0.0	male	188	30174
374	X23459.0.0	Omega_6_Fatty_Acids_to_Omega_3_Fatty_Acids_ratio	NMR	f.874.0.0	female	540	40628
375	X23459.0.0	Omega_6_Fatty_Acids_to_Omega_3_Fatty_Acids_ratio	NMR	f.874.0.0	combined	728	70802
376	X23460.0.0	Alanine	NMR	f.874.0.0	male	188	30185
377	X23460.0.0	Alanine	NMR	f.874.0.0	female	541	40651
378	X23460.0.0	Alanine	NMR	f.874.0.0	combined	729	70836
379	X23461.0.0	Glutamine	NMR	f.874.0.0	male	188	30104
380	X23461.0.0	Glutamine	NMR	f.874.0.0	female	540	40561
381	X23461.0.0	Glutamine	NMR	f.874.0.0	combined	728	70665
382	X23462.0.0	Glycine	NMR	f.874.0.0	male	188	29980
383	X23462.0.0	Glycine	NMR	f.874.0.0	female	539	40444
384	X23462.0.0	Glycine	NMR	f.874.0.0	combined	727	70424
385	X23463.0.0	Histidine	NMR	f.874.0.0	male	188	30152
386	X23463.0.0	Histidine	NMR	f.874.0.0	female	541	40609
387	X23463.0.0	Histidine	NMR	f.874.0.0	combined	729	70761
388	X23464.0.0	Total_Concentration_of_Branched_Chain_Amino_Acids_Leucine_Isoleucine_Valine	NMR	f.874.0.0	male	188	30169
389	X23464.0.0	Total_Concentration_of_Branched_Chain_Amino_Acids_Leucine_Isoleucine_Valine	NMR	f.874.0.0	female	541	40647
390	X23464.0.0	Total_Concentration_of_Branched_Chain_Amino_Acids_Leucine_Isoleucine_Valine	NMR	f.874.0.0	combined	729	70816
391	X23465.0.0	Isoleucine	NMR	f.874.0.0	male	188	30192
392	X23465.0.0	Isoleucine	NMR	f.874.0.0	female	541	40660
393	X23465.0.0	Isoleucine	NMR	f.874.0.0	combined	729	70852
394	X23466.0.0	Leucine	NMR	f.874.0.0	male	188	30195
395	X23466.0.0	Leucine	NMR	f.874.0.0	female	541	40663
396	X23466.0.0	Leucine	NMR	f.874.0.0	combined	729	70858
397	X23467.0.0	Valine	NMR	f.874.0.0	male	188	30170
398	X23467.0.0	Valine	NMR	f.874.0.0	female	541	40647
399	X23467.0.0	Valine	NMR	f.874.0.0	combined	729	70817
400	X23468.0.0	Phenylalanine	NMR	f.874.0.0	male	188	30187
401	X23468.0.0	Phenylalanine	NMR	f.874.0.0	female	541	40651
402	X23468.0.0	Phenylalanine	NMR	f.874.0.0	combined	729	70838
403	X23469.0.0	Tyrosine	NMR	f.874.0.0	male	188	30159
404	X23469.0.0	Tyrosine	NMR	f.874.0.0	female	541	40617
405	X23469.0.0	Tyrosine	NMR	f.874.0.0	combined	729	70776
406	X23470.0.0	Glucose	NMR	f.874.0.0	male	188	30142
407	X23470.0.0	Glucose	NMR	f.874.0.0	female	541	40601
408	X23470.0.0	Glucose	NMR	f.874.0.0	combined	729	70743
409	X23471.0.0	Lactate	NMR	f.874.0.0	male	188	30144
410	X23471.0.0	Lactate	NMR	f.874.0.0	female	541	40591
411	X23471.0.0	Lactate	NMR	f.874.0.0	combined	729	70735
412	X23472.0.0	Pyruvate	NMR	f.874.0.0	male	188	30102
413	X23472.0.0	Pyruvate	NMR	f.874.0.0	female	540	40557
414	X23472.0.0	Pyruvate	NMR	f.874.0.0	combined	728	70659
415	X23473.0.0	Citrate	NMR	f.874.0.0	male	188	30194
416	X23473.0.0	Citrate	NMR	f.874.0.0	female	541	40667
417	X23473.0.0	Citrate	NMR	f.874.0.0	combined	729	70861
418	X23474.0.0	Hydroxybutyrate	NMR	f.874.0.0	male	164	27461
419	X23474.0.0	Hydroxybutyrate	NMR	f.874.0.0	female	505	38569
420	X23474.0.0	Hydroxybutyrate	NMR	f.874.0.0	combined	669	66030
421	X23475.0.0	Acetate	NMR	f.874.0.0	male	186	30082
422	X23475.0.0	Acetate	NMR	f.874.0.0	female	536	40515
423	X23475.0.0	Acetate	NMR	f.874.0.0	combined	722	70597
424	X23476.0.0	Acetoacetate	NMR	f.874.0.0	male	187	29907
425	X23476.0.0	Acetoacetate	NMR	f.874.0.0	female	539	40179
426	X23476.0.0	Acetoacetate	NMR	f.874.0.0	combined	726	70086
427	X23477.0.0	Acetone	NMR	f.874.0.0	male	188	30198
428	X23477.0.0	Acetone	NMR	f.874.0.0	female	541	40668
429	X23477.0.0	Acetone	NMR	f.874.0.0	combined	729	70866
430	X23478.0.0	Creatinine	NMR	f.874.0.0	male	174	29088
431	X23478.0.0	Creatinine	NMR	f.874.0.0	female	515	38102
432	X23478.0.0	Creatinine	NMR	f.874.0.0	combined	689	67190
433	X23479.0.0	Albumin	NMR	f.874.0.0	male	188	30194
434	X23479.0.0	Albumin	NMR	f.874.0.0	female	541	40660
435	X23479.0.0	Albumin	NMR	f.874.0.0	combined	729	70854
436	X23480.0.0	Glycoprotein_Acetyls	NMR	f.874.0.0	male	188	30200
437	X23480.0.0	Glycoprotein_Acetyls	NMR	f.874.0.0	female	541	40668
438	X23480.0.0	Glycoprotein_Acetyls	NMR	f.874.0.0	combined	729	70868
439	X23481.0.0	Concentration_of_Chylomicrons_and_Extremely_Large_VLDL_Particles	NMR	f.874.0.0	male	188	30199
440	X23481.0.0	Concentration_of_Chylomicrons_and_Extremely_Large_VLDL_Particles	NMR	f.874.0.0	female	541	40668
441	X23481.0.0	Concentration_of_Chylomicrons_and_Extremely_Large_VLDL_Particles	NMR	f.874.0.0	combined	729	70867
442	X23482.0.0	Total_Lipids_in_Chylomicrons_and_Extremely_Large_VLDL	NMR	f.874.0.0	male	186	29288
443	X23482.0.0	Total_Lipids_in_Chylomicrons_and_Extremely_Large_VLDL	NMR	f.874.0.0	female	519	37949
444	X23482.0.0	Total_Lipids_in_Chylomicrons_and_Extremely_Large_VLDL	NMR	f.874.0.0	combined	705	67237
445	X23483.0.0	Phospholipids_in_Chylomicrons_and_Extremely_Large_VLDL	NMR	f.874.0.0	male	169	25250
446	X23483.0.0	Phospholipids_in_Chylomicrons_and_Extremely_Large_VLDL	NMR	f.874.0.0	female	418	25574
447	X23483.0.0	Phospholipids_in_Chylomicrons_and_Extremely_Large_VLDL	NMR	f.874.0.0	combined	587	50824
448	X23484.0.0	Cholesterol_in_Chylomicrons_and_Extremely_Large_VLDL	NMR	f.874.0.0	male	181	28180
449	X23484.0.0	Cholesterol_in_Chylomicrons_and_Extremely_Large_VLDL	NMR	f.874.0.0	female	478	32862
450	X23484.0.0	Cholesterol_in_Chylomicrons_and_Extremely_Large_VLDL	NMR	f.874.0.0	combined	659	61042
451	X23485.0.0	Cholesteryl_Esters_in_Chylomicrons_and_Extremely_Large_VLDL	NMR	f.874.0.0	male	174	26222
452	X23485.0.0	Cholesteryl_Esters_in_Chylomicrons_and_Extremely_Large_VLDL	NMR	f.874.0.0	female	428	27607
453	X23485.0.0	Cholesteryl_Esters_in_Chylomicrons_and_Extremely_Large_VLDL	NMR	f.874.0.0	combined	602	53829
454	X23486.0.0	Free_Cholesterol_in_Chylomicrons_and_Extremely_Large_VLDL	NMR	f.874.0.0	male	168	24625
455	X23486.0.0	Free_Cholesterol_in_Chylomicrons_and_Extremely_Large_VLDL	NMR	f.874.0.0	female	412	25020
456	X23486.0.0	Free_Cholesterol_in_Chylomicrons_and_Extremely_Large_VLDL	NMR	f.874.0.0	combined	580	49645
457	X23487.0.0	Triglycerides_in_Chylomicrons_and_Extremely_Large_VLDL	NMR	f.874.0.0	male	181	27635
458	X23487.0.0	Triglycerides_in_Chylomicrons_and_Extremely_Large_VLDL	NMR	f.874.0.0	female	482	33865
459	X23487.0.0	Triglycerides_in_Chylomicrons_and_Extremely_Large_VLDL	NMR	f.874.0.0	combined	663	61500
460	X23488.0.0	Concentration_of_Very_Large_VLDL_Particles	NMR	f.874.0.0	male	188	30199
461	X23488.0.0	Concentration_of_Very_Large_VLDL_Particles	NMR	f.874.0.0	female	541	40668
462	X23488.0.0	Concentration_of_Very_Large_VLDL_Particles	NMR	f.874.0.0	combined	729	70867
463	X23489.0.0	Total_Lipids_in_Very_Large_VLDL	NMR	f.874.0.0	male	188	30109
464	X23489.0.0	Total_Lipids_in_Very_Large_VLDL	NMR	f.874.0.0	female	537	39973
465	X23489.0.0	Total_Lipids_in_Very_Large_VLDL	NMR	f.874.0.0	combined	725	70082
466	X23490.0.0	Phospholipids_in_Very_Large_VLDL	NMR	f.874.0.0	male	181	28366
467	X23490.0.0	Phospholipids_in_Very_Large_VLDL	NMR	f.874.0.0	female	490	32898
468	X23490.0.0	Phospholipids_in_Very_Large_VLDL	NMR	f.874.0.0	combined	671	61264
469	X23491.0.0	Cholesterol_in_Very_Large_VLDL	NMR	f.874.0.0	male	187	29820
470	X23491.0.0	Cholesterol_in_Very_Large_VLDL	NMR	f.874.0.0	female	528	38562
471	X23491.0.0	Cholesterol_in_Very_Large_VLDL	NMR	f.874.0.0	combined	715	68382
472	X23492.0.0	Cholesteryl_Esters_in_Very_Large_VLDL	NMR	f.874.0.0	male	183	29208
473	X23492.0.0	Cholesteryl_Esters_in_Very_Large_VLDL	NMR	f.874.0.0	female	515	36190
474	X23492.0.0	Cholesteryl_Esters_in_Very_Large_VLDL	NMR	f.874.0.0	combined	698	65398
475	X23493.0.0	Free_Cholesterol_in_Very_Large_VLDL	NMR	f.874.0.0	male	176	26924
476	X23493.0.0	Free_Cholesterol_in_Very_Large_VLDL	NMR	f.874.0.0	female	459	29434
477	X23493.0.0	Free_Cholesterol_in_Very_Large_VLDL	NMR	f.874.0.0	combined	635	56358
478	X23494.0.0	Triglycerides_in_Very_Large_VLDL	NMR	f.874.0.0	male	187	29782
479	X23494.0.0	Triglycerides_in_Very_Large_VLDL	NMR	f.874.0.0	female	528	38061
480	X23494.0.0	Triglycerides_in_Very_Large_VLDL	NMR	f.874.0.0	combined	715	67843
481	X23495.0.0	Concentration_of_Large_VLDL_Particles	NMR	f.874.0.0	male	188	30199
482	X23495.0.0	Concentration_of_Large_VLDL_Particles	NMR	f.874.0.0	female	541	40668
483	X23495.0.0	Concentration_of_Large_VLDL_Particles	NMR	f.874.0.0	combined	729	70867
484	X23496.0.0	Total_Lipids_in_Large_VLDL	NMR	f.874.0.0	male	188	30199
485	X23496.0.0	Total_Lipids_in_Large_VLDL	NMR	f.874.0.0	female	541	40660
486	X23496.0.0	Total_Lipids_in_Large_VLDL	NMR	f.874.0.0	combined	729	70859
487	X23497.0.0	Phospholipids_in_Large_VLDL	NMR	f.874.0.0	male	184	29765
488	X23497.0.0	Phospholipids_in_Large_VLDL	NMR	f.874.0.0	female	522	37907
489	X23497.0.0	Phospholipids_in_Large_VLDL	NMR	f.874.0.0	combined	706	67672
490	X23498.0.0	Cholesterol_in_Large_VLDL	NMR	f.874.0.0	male	188	30129
491	X23498.0.0	Cholesterol_in_Large_VLDL	NMR	f.874.0.0	female	537	40160
492	X23498.0.0	Cholesterol_in_Large_VLDL	NMR	f.874.0.0	combined	725	70289
493	X23499.0.0	Cholesteryl_Esters_in_Large_VLDL	NMR	f.874.0.0	male	188	30000
494	X23499.0.0	Cholesteryl_Esters_in_Large_VLDL	NMR	f.874.0.0	female	532	39582
495	X23499.0.0	Cholesteryl_Esters_in_Large_VLDL	NMR	f.874.0.0	combined	720	69582
496	X23500.0.0	Free_Cholesterol_in_Large_VLDL	NMR	f.874.0.0	male	185	29813
497	X23500.0.0	Free_Cholesterol_in_Large_VLDL	NMR	f.874.0.0	female	524	38220
498	X23500.0.0	Free_Cholesterol_in_Large_VLDL	NMR	f.874.0.0	combined	709	68033
499	X23501.0.0	Triglycerides_in_Large_VLDL	NMR	f.874.0.0	male	188	30192
500	X23501.0.0	Triglycerides_in_Large_VLDL	NMR	f.874.0.0	female	541	40641
501	X23501.0.0	Triglycerides_in_Large_VLDL	NMR	f.874.0.0	combined	729	70833
502	X23502.0.0	Concentration_of_Medium_VLDL_Particles	NMR	f.874.0.0	male	188	30199
503	X23502.0.0	Concentration_of_Medium_VLDL_Particles	NMR	f.874.0.0	female	541	40668
504	X23502.0.0	Concentration_of_Medium_VLDL_Particles	NMR	f.874.0.0	combined	729	70867
505	X23503.0.0	Total_Lipids_in_Medium_VLDL	NMR	f.874.0.0	male	188	30199
506	X23503.0.0	Total_Lipids_in_Medium_VLDL	NMR	f.874.0.0	female	541	40668
507	X23503.0.0	Total_Lipids_in_Medium_VLDL	NMR	f.874.0.0	combined	729	70867
508	X23504.0.0	Phospholipids_in_Medium_VLDL	NMR	f.874.0.0	male	188	30195
509	X23504.0.0	Phospholipids_in_Medium_VLDL	NMR	f.874.0.0	female	541	40663
510	X23504.0.0	Phospholipids_in_Medium_VLDL	NMR	f.874.0.0	combined	729	70858
511	X23505.0.0	Cholesterol_in_Medium_VLDL	NMR	f.874.0.0	male	188	30193
512	X23505.0.0	Cholesterol_in_Medium_VLDL	NMR	f.874.0.0	female	541	40665
513	X23505.0.0	Cholesterol_in_Medium_VLDL	NMR	f.874.0.0	combined	729	70858
514	X23506.0.0	Cholesteryl_Esters_in_Medium_VLDL	NMR	f.874.0.0	male	186	29991
515	X23506.0.0	Cholesteryl_Esters_in_Medium_VLDL	NMR	f.874.0.0	female	539	40612
516	X23506.0.0	Cholesteryl_Esters_in_Medium_VLDL	NMR	f.874.0.0	combined	725	70603
517	X23507.0.0	Free_Cholesterol_in_Medium_VLDL	NMR	f.874.0.0	male	188	30185
518	X23507.0.0	Free_Cholesterol_in_Medium_VLDL	NMR	f.874.0.0	female	541	40656
519	X23507.0.0	Free_Cholesterol_in_Medium_VLDL	NMR	f.874.0.0	combined	729	70841
520	X23508.0.0	Triglycerides_in_Medium_VLDL	NMR	f.874.0.0	male	188	30199
521	X23508.0.0	Triglycerides_in_Medium_VLDL	NMR	f.874.0.0	female	541	40667
522	X23508.0.0	Triglycerides_in_Medium_VLDL	NMR	f.874.0.0	combined	729	70866
523	X23509.0.0	Concentration_of_Small_VLDL_Particles	NMR	f.874.0.0	male	188	30199
524	X23509.0.0	Concentration_of_Small_VLDL_Particles	NMR	f.874.0.0	female	541	40668
525	X23509.0.0	Concentration_of_Small_VLDL_Particles	NMR	f.874.0.0	combined	729	70867
526	X23510.0.0	Total_Lipids_in_Small_VLDL	NMR	f.874.0.0	male	188	30199
527	X23510.0.0	Total_Lipids_in_Small_VLDL	NMR	f.874.0.0	female	541	40668
528	X23510.0.0	Total_Lipids_in_Small_VLDL	NMR	f.874.0.0	combined	729	70867
529	X23511.0.0	Phospholipids_in_Small_VLDL	NMR	f.874.0.0	male	188	30199
530	X23511.0.0	Phospholipids_in_Small_VLDL	NMR	f.874.0.0	female	541	40668
531	X23511.0.0	Phospholipids_in_Small_VLDL	NMR	f.874.0.0	combined	729	70867
532	X23512.0.0	Cholesterol_in_Small_VLDL	NMR	f.874.0.0	male	188	30199
533	X23512.0.0	Cholesterol_in_Small_VLDL	NMR	f.874.0.0	female	541	40668
534	X23512.0.0	Cholesterol_in_Small_VLDL	NMR	f.874.0.0	combined	729	70867
535	X23513.0.0	Cholesteryl_Esters_in_Small_VLDL	NMR	f.874.0.0	male	188	30198
536	X23513.0.0	Cholesteryl_Esters_in_Small_VLDL	NMR	f.874.0.0	female	541	40663
537	X23513.0.0	Cholesteryl_Esters_in_Small_VLDL	NMR	f.874.0.0	combined	729	70861
538	X23514.0.0	Free_Cholesterol_in_Small_VLDL	NMR	f.874.0.0	male	188	30195
539	X23514.0.0	Free_Cholesterol_in_Small_VLDL	NMR	f.874.0.0	female	541	40662
540	X23514.0.0	Free_Cholesterol_in_Small_VLDL	NMR	f.874.0.0	combined	729	70857
541	X23515.0.0	Triglycerides_in_Small_VLDL	NMR	f.874.0.0	male	188	30199
542	X23515.0.0	Triglycerides_in_Small_VLDL	NMR	f.874.0.0	female	541	40667
543	X23515.0.0	Triglycerides_in_Small_VLDL	NMR	f.874.0.0	combined	729	70866
544	X23516.0.0	Concentration_of_Very_Small_VLDL_Particles	NMR	f.874.0.0	male	188	30199
545	X23516.0.0	Concentration_of_Very_Small_VLDL_Particles	NMR	f.874.0.0	female	541	40668
546	X23516.0.0	Concentration_of_Very_Small_VLDL_Particles	NMR	f.874.0.0	combined	729	70867
547	X23517.0.0	Total_Lipids_in_Very_Small_VLDL	NMR	f.874.0.0	male	188	30199
548	X23517.0.0	Total_Lipids_in_Very_Small_VLDL	NMR	f.874.0.0	female	541	40668
549	X23517.0.0	Total_Lipids_in_Very_Small_VLDL	NMR	f.874.0.0	combined	729	70867
550	X23518.0.0	Phospholipids_in_Very_Small_VLDL	NMR	f.874.0.0	male	188	30199
551	X23518.0.0	Phospholipids_in_Very_Small_VLDL	NMR	f.874.0.0	female	541	40667
552	X23518.0.0	Phospholipids_in_Very_Small_VLDL	NMR	f.874.0.0	combined	729	70866
553	X23519.0.0	Cholesterol_in_Very_Small_VLDL	NMR	f.874.0.0	male	188	30199
554	X23519.0.0	Cholesterol_in_Very_Small_VLDL	NMR	f.874.0.0	female	541	40668
555	X23519.0.0	Cholesterol_in_Very_Small_VLDL	NMR	f.874.0.0	combined	729	70867
556	X23520.0.0	Cholesteryl_Esters_in_Very_Small_VLDL	NMR	f.874.0.0	male	188	30199
557	X23520.0.0	Cholesteryl_Esters_in_Very_Small_VLDL	NMR	f.874.0.0	female	541	40668
558	X23520.0.0	Cholesteryl_Esters_in_Very_Small_VLDL	NMR	f.874.0.0	combined	729	70867
559	X23521.0.0	Free_Cholesterol_in_Very_Small_VLDL	NMR	f.874.0.0	male	188	30199
560	X23521.0.0	Free_Cholesterol_in_Very_Small_VLDL	NMR	f.874.0.0	female	541	40667
561	X23521.0.0	Free_Cholesterol_in_Very_Small_VLDL	NMR	f.874.0.0	combined	729	70866
562	X23522.0.0	Triglycerides_in_Very_Small_VLDL	NMR	f.874.0.0	male	188	30199
563	X23522.0.0	Triglycerides_in_Very_Small_VLDL	NMR	f.874.0.0	female	541	40667
564	X23522.0.0	Triglycerides_in_Very_Small_VLDL	NMR	f.874.0.0	combined	729	70866
565	X23523.0.0	Concentration_of_IDL_Particles	NMR	f.874.0.0	male	188	30199
566	X23523.0.0	Concentration_of_IDL_Particles	NMR	f.874.0.0	female	541	40668
567	X23523.0.0	Concentration_of_IDL_Particles	NMR	f.874.0.0	combined	729	70867
568	X23524.0.0	Total_Lipids_in_IDL	NMR	f.874.0.0	male	188	30199
569	X23524.0.0	Total_Lipids_in_IDL	NMR	f.874.0.0	female	541	40668
570	X23524.0.0	Total_Lipids_in_IDL	NMR	f.874.0.0	combined	729	70867
571	X23525.0.0	Phospholipids_in_IDL	NMR	f.874.0.0	male	188	30199
572	X23525.0.0	Phospholipids_in_IDL	NMR	f.874.0.0	female	541	40668
573	X23525.0.0	Phospholipids_in_IDL	NMR	f.874.0.0	combined	729	70867
574	X23526.0.0	Cholesterol_in_IDL	NMR	f.874.0.0	male	188	30199
575	X23526.0.0	Cholesterol_in_IDL	NMR	f.874.0.0	female	541	40668
576	X23526.0.0	Cholesterol_in_IDL	NMR	f.874.0.0	combined	729	70867
577	X23527.0.0	Cholesteryl_Esters_in_IDL	NMR	f.874.0.0	male	188	30199
578	X23527.0.0	Cholesteryl_Esters_in_IDL	NMR	f.874.0.0	female	541	40668
579	X23527.0.0	Cholesteryl_Esters_in_IDL	NMR	f.874.0.0	combined	729	70867
580	X23528.0.0	Free_Cholesterol_in_IDL	NMR	f.874.0.0	male	188	30199
581	X23528.0.0	Free_Cholesterol_in_IDL	NMR	f.874.0.0	female	541	40668
582	X23528.0.0	Free_Cholesterol_in_IDL	NMR	f.874.0.0	combined	729	70867
583	X23529.0.0	Triglycerides_in_IDL	NMR	f.874.0.0	male	188	30199
584	X23529.0.0	Triglycerides_in_IDL	NMR	f.874.0.0	female	541	40667
585	X23529.0.0	Triglycerides_in_IDL	NMR	f.874.0.0	combined	729	70866
586	X23530.0.0	Concentration_of_Large_LDL_Particles	NMR	f.874.0.0	male	188	30199
587	X23530.0.0	Concentration_of_Large_LDL_Particles	NMR	f.874.0.0	female	541	40668
588	X23530.0.0	Concentration_of_Large_LDL_Particles	NMR	f.874.0.0	combined	729	70867
589	X23531.0.0	Total_Lipids_in_Large_LDL	NMR	f.874.0.0	male	188	30199
590	X23531.0.0	Total_Lipids_in_Large_LDL	NMR	f.874.0.0	female	541	40668
591	X23531.0.0	Total_Lipids_in_Large_LDL	NMR	f.874.0.0	combined	729	70867
592	X23532.0.0	Phospholipids_in_Large_LDL	NMR	f.874.0.0	male	188	30199
593	X23532.0.0	Phospholipids_in_Large_LDL	NMR	f.874.0.0	female	541	40668
594	X23532.0.0	Phospholipids_in_Large_LDL	NMR	f.874.0.0	combined	729	70867
595	X23533.0.0	Cholesterol_in_Large_LDL	NMR	f.874.0.0	male	188	30196
596	X23533.0.0	Cholesterol_in_Large_LDL	NMR	f.874.0.0	female	541	40668
597	X23533.0.0	Cholesterol_in_Large_LDL	NMR	f.874.0.0	combined	729	70864
598	X23534.0.0	Cholesteryl_Esters_in_Large_LDL	NMR	f.874.0.0	male	188	30196
599	X23534.0.0	Cholesteryl_Esters_in_Large_LDL	NMR	f.874.0.0	female	541	40668
600	X23534.0.0	Cholesteryl_Esters_in_Large_LDL	NMR	f.874.0.0	combined	729	70864
601	X23535.0.0	Free_Cholesterol_in_Large_LDL	NMR	f.874.0.0	male	188	30196
602	X23535.0.0	Free_Cholesterol_in_Large_LDL	NMR	f.874.0.0	female	541	40667
603	X23535.0.0	Free_Cholesterol_in_Large_LDL	NMR	f.874.0.0	combined	729	70863
604	X23536.0.0	Triglycerides_in_Large_LDL	NMR	f.874.0.0	male	188	30199
605	X23536.0.0	Triglycerides_in_Large_LDL	NMR	f.874.0.0	female	541	40667
606	X23536.0.0	Triglycerides_in_Large_LDL	NMR	f.874.0.0	combined	729	70866
607	X23537.0.0	Concentration_of_Medium_LDL_Particles	NMR	f.874.0.0	male	188	30199
608	X23537.0.0	Concentration_of_Medium_LDL_Particles	NMR	f.874.0.0	female	541	40668
609	X23537.0.0	Concentration_of_Medium_LDL_Particles	NMR	f.874.0.0	combined	729	70867
610	X23538.0.0	Total_Lipids_in_Medium_LDL	NMR	f.874.0.0	male	188	30199
611	X23538.0.0	Total_Lipids_in_Medium_LDL	NMR	f.874.0.0	female	541	40668
612	X23538.0.0	Total_Lipids_in_Medium_LDL	NMR	f.874.0.0	combined	729	70867
613	X23539.0.0	Phospholipids_in_Medium_LDL	NMR	f.874.0.0	male	188	30199
614	X23539.0.0	Phospholipids_in_Medium_LDL	NMR	f.874.0.0	female	541	40668
615	X23539.0.0	Phospholipids_in_Medium_LDL	NMR	f.874.0.0	combined	729	70867
616	X23540.0.0	Cholesterol_in_Medium_LDL	NMR	f.874.0.0	male	188	30199
617	X23540.0.0	Cholesterol_in_Medium_LDL	NMR	f.874.0.0	female	541	40668
618	X23540.0.0	Cholesterol_in_Medium_LDL	NMR	f.874.0.0	combined	729	70867
619	X23541.0.0	Cholesteryl_Esters_in_Medium_LDL	NMR	f.874.0.0	male	188	30199
620	X23541.0.0	Cholesteryl_Esters_in_Medium_LDL	NMR	f.874.0.0	female	541	40667
621	X23541.0.0	Cholesteryl_Esters_in_Medium_LDL	NMR	f.874.0.0	combined	729	70866
622	X23542.0.0	Free_Cholesterol_in_Medium_LDL	NMR	f.874.0.0	male	188	30195
623	X23542.0.0	Free_Cholesterol_in_Medium_LDL	NMR	f.874.0.0	female	541	40666
624	X23542.0.0	Free_Cholesterol_in_Medium_LDL	NMR	f.874.0.0	combined	729	70861
625	X23543.0.0	Triglycerides_in_Medium_LDL	NMR	f.874.0.0	male	188	30195
626	X23543.0.0	Triglycerides_in_Medium_LDL	NMR	f.874.0.0	female	541	40665
627	X23543.0.0	Triglycerides_in_Medium_LDL	NMR	f.874.0.0	combined	729	70860
628	X23544.0.0	Concentration_of_Small_LDL_Particles	NMR	f.874.0.0	male	188	30199
629	X23544.0.0	Concentration_of_Small_LDL_Particles	NMR	f.874.0.0	female	541	40668
630	X23544.0.0	Concentration_of_Small_LDL_Particles	NMR	f.874.0.0	combined	729	70867
631	X23545.0.0	Total_Lipids_in_Small_LDL	NMR	f.874.0.0	male	188	30199
632	X23545.0.0	Total_Lipids_in_Small_LDL	NMR	f.874.0.0	female	541	40668
633	X23545.0.0	Total_Lipids_in_Small_LDL	NMR	f.874.0.0	combined	729	70867
634	X23546.0.0	Phospholipids_in_Small_LDL	NMR	f.874.0.0	male	188	30199
635	X23546.0.0	Phospholipids_in_Small_LDL	NMR	f.874.0.0	female	541	40668
636	X23546.0.0	Phospholipids_in_Small_LDL	NMR	f.874.0.0	combined	729	70867
637	X23547.0.0	Cholesterol_in_Small_LDL	NMR	f.874.0.0	male	188	30199
638	X23547.0.0	Cholesterol_in_Small_LDL	NMR	f.874.0.0	female	541	40668
639	X23547.0.0	Cholesterol_in_Small_LDL	NMR	f.874.0.0	combined	729	70867
640	X23548.0.0	Cholesteryl_Esters_in_Small_LDL	NMR	f.874.0.0	male	188	30199
641	X23548.0.0	Cholesteryl_Esters_in_Small_LDL	NMR	f.874.0.0	female	541	40668
642	X23548.0.0	Cholesteryl_Esters_in_Small_LDL	NMR	f.874.0.0	combined	729	70867
643	X23549.0.0	Free_Cholesterol_in_Small_LDL	NMR	f.874.0.0	male	188	30176
644	X23549.0.0	Free_Cholesterol_in_Small_LDL	NMR	f.874.0.0	female	539	40657
645	X23549.0.0	Free_Cholesterol_in_Small_LDL	NMR	f.874.0.0	combined	727	70833
646	X23550.0.0	Triglycerides_in_Small_LDL	NMR	f.874.0.0	male	173	27048
647	X23550.0.0	Triglycerides_in_Small_LDL	NMR	f.874.0.0	female	483	34033
648	X23550.0.0	Triglycerides_in_Small_LDL	NMR	f.874.0.0	combined	656	61081
649	X23551.0.0	Concentration_of_Very_Large_HDL_Particles	NMR	f.874.0.0	male	188	30199
650	X23551.0.0	Concentration_of_Very_Large_HDL_Particles	NMR	f.874.0.0	female	541	40668
651	X23551.0.0	Concentration_of_Very_Large_HDL_Particles	NMR	f.874.0.0	combined	729	70867
652	X23552.0.0	Total_Lipids_in_Very_Large_HDL	NMR	f.874.0.0	male	188	30186
653	X23552.0.0	Total_Lipids_in_Very_Large_HDL	NMR	f.874.0.0	female	541	40660
654	X23552.0.0	Total_Lipids_in_Very_Large_HDL	NMR	f.874.0.0	combined	729	70846
655	X23553.0.0	Phospholipids_in_Very_Large_HDL	NMR	f.874.0.0	male	187	29641
656	X23553.0.0	Phospholipids_in_Very_Large_HDL	NMR	f.874.0.0	female	534	40552
657	X23553.0.0	Phospholipids_in_Very_Large_HDL	NMR	f.874.0.0	combined	721	70193
658	X23554.0.0	Cholesterol_in_Very_Large_HDL	NMR	f.874.0.0	male	188	30142
659	X23554.0.0	Cholesterol_in_Very_Large_HDL	NMR	f.874.0.0	female	540	40654
660	X23554.0.0	Cholesterol_in_Very_Large_HDL	NMR	f.874.0.0	combined	728	70796
661	X23555.0.0	Cholesteryl_Esters_in_Very_Large_HDL	NMR	f.874.0.0	male	188	30043
662	X23555.0.0	Cholesteryl_Esters_in_Very_Large_HDL	NMR	f.874.0.0	female	538	40622
663	X23555.0.0	Cholesteryl_Esters_in_Very_Large_HDL	NMR	f.874.0.0	combined	726	70665
664	X23556.0.0	Free_Cholesterol_in_Very_Large_HDL	NMR	f.874.0.0	male	188	29836
665	X23556.0.0	Free_Cholesterol_in_Very_Large_HDL	NMR	f.874.0.0	female	534	40523
666	X23556.0.0	Free_Cholesterol_in_Very_Large_HDL	NMR	f.874.0.0	combined	722	70359
667	X23557.0.0	Triglycerides_in_Very_Large_HDL	NMR	f.874.0.0	male	34	3404
668	X23557.0.0	Triglycerides_in_Very_Large_HDL	NMR	f.874.0.0	female	101	5287
669	X23557.0.0	Triglycerides_in_Very_Large_HDL	NMR	f.874.0.0	combined	135	8691
670	X23558.0.0	Concentration_of_Large_HDL_Particles	NMR	f.874.0.0	male	188	30199
671	X23558.0.0	Concentration_of_Large_HDL_Particles	NMR	f.874.0.0	female	541	40668
672	X23558.0.0	Concentration_of_Large_HDL_Particles	NMR	f.874.0.0	combined	729	70867
673	X23559.0.0	Total_Lipids_in_Large_HDL	NMR	f.874.0.0	male	188	30199
674	X23559.0.0	Total_Lipids_in_Large_HDL	NMR	f.874.0.0	female	541	40668
675	X23559.0.0	Total_Lipids_in_Large_HDL	NMR	f.874.0.0	combined	729	70867
676	X23560.0.0	Phospholipids_in_Large_HDL	NMR	f.874.0.0	male	188	30196
677	X23560.0.0	Phospholipids_in_Large_HDL	NMR	f.874.0.0	female	541	40667
678	X23560.0.0	Phospholipids_in_Large_HDL	NMR	f.874.0.0	combined	729	70863
679	X23561.0.0	Cholesterol_in_Large_HDL	NMR	f.874.0.0	male	188	30166
680	X23561.0.0	Cholesterol_in_Large_HDL	NMR	f.874.0.0	female	541	40662
681	X23561.0.0	Cholesterol_in_Large_HDL	NMR	f.874.0.0	combined	729	70828
682	X23562.0.0	Cholesteryl_Esters_in_Large_HDL	NMR	f.874.0.0	male	188	30160
683	X23562.0.0	Cholesteryl_Esters_in_Large_HDL	NMR	f.874.0.0	female	540	40661
684	X23562.0.0	Cholesteryl_Esters_in_Large_HDL	NMR	f.874.0.0	combined	728	70821
685	X23563.0.0	Free_Cholesterol_in_Large_HDL	NMR	f.874.0.0	male	185	29843
686	X23563.0.0	Free_Cholesterol_in_Large_HDL	NMR	f.874.0.0	female	540	40629
687	X23563.0.0	Free_Cholesterol_in_Large_HDL	NMR	f.874.0.0	combined	725	70472
688	X23564.0.0	Triglycerides_in_Large_HDL	NMR	f.874.0.0	male	186	29710
689	X23564.0.0	Triglycerides_in_Large_HDL	NMR	f.874.0.0	female	533	40388
690	X23564.0.0	Triglycerides_in_Large_HDL	NMR	f.874.0.0	combined	719	70098
691	X23565.0.0	Concentration_of_Medium_HDL_Particles	NMR	f.874.0.0	male	188	30199
692	X23565.0.0	Concentration_of_Medium_HDL_Particles	NMR	f.874.0.0	female	541	40668
693	X23565.0.0	Concentration_of_Medium_HDL_Particles	NMR	f.874.0.0	combined	729	70867
694	X23566.0.0	Total_Lipids_in_Medium_HDL	NMR	f.874.0.0	male	188	30199
695	X23566.0.0	Total_Lipids_in_Medium_HDL	NMR	f.874.0.0	female	541	40668
696	X23566.0.0	Total_Lipids_in_Medium_HDL	NMR	f.874.0.0	combined	729	70867
697	X23567.0.0	Phospholipids_in_Medium_HDL	NMR	f.874.0.0	male	188	30199
698	X23567.0.0	Phospholipids_in_Medium_HDL	NMR	f.874.0.0	female	541	40668
699	X23567.0.0	Phospholipids_in_Medium_HDL	NMR	f.874.0.0	combined	729	70867
700	X23568.0.0	Cholesterol_in_Medium_HDL	NMR	f.874.0.0	male	188	30199
701	X23568.0.0	Cholesterol_in_Medium_HDL	NMR	f.874.0.0	female	541	40668
702	X23568.0.0	Cholesterol_in_Medium_HDL	NMR	f.874.0.0	combined	729	70867
703	X23569.0.0	Cholesteryl_Esters_in_Medium_HDL	NMR	f.874.0.0	male	188	30199
704	X23569.0.0	Cholesteryl_Esters_in_Medium_HDL	NMR	f.874.0.0	female	541	40668
705	X23569.0.0	Cholesteryl_Esters_in_Medium_HDL	NMR	f.874.0.0	combined	729	70867
706	X23570.0.0	Free_Cholesterol_in_Medium_HDL	NMR	f.874.0.0	male	188	30199
707	X23570.0.0	Free_Cholesterol_in_Medium_HDL	NMR	f.874.0.0	female	541	40667
708	X23570.0.0	Free_Cholesterol_in_Medium_HDL	NMR	f.874.0.0	combined	729	70866
709	X23571.0.0	Triglycerides_in_Medium_HDL	NMR	f.874.0.0	male	188	30195
710	X23571.0.0	Triglycerides_in_Medium_HDL	NMR	f.874.0.0	female	538	40632
711	X23571.0.0	Triglycerides_in_Medium_HDL	NMR	f.874.0.0	combined	726	70827
712	X23572.0.0	Concentration_of_Small_HDL_Particles	NMR	f.874.0.0	male	188	30199
713	X23572.0.0	Concentration_of_Small_HDL_Particles	NMR	f.874.0.0	female	541	40668
714	X23572.0.0	Concentration_of_Small_HDL_Particles	NMR	f.874.0.0	combined	729	70867
715	X23573.0.0	Total_Lipids_in_Small_HDL	NMR	f.874.0.0	male	188	30199
716	X23573.0.0	Total_Lipids_in_Small_HDL	NMR	f.874.0.0	female	541	40668
717	X23573.0.0	Total_Lipids_in_Small_HDL	NMR	f.874.0.0	combined	729	70867
718	X23574.0.0	Phospholipids_in_Small_HDL	NMR	f.874.0.0	male	188	30199
719	X23574.0.0	Phospholipids_in_Small_HDL	NMR	f.874.0.0	female	541	40668
720	X23574.0.0	Phospholipids_in_Small_HDL	NMR	f.874.0.0	combined	729	70867
721	X23575.0.0	Cholesterol_in_Small_HDL	NMR	f.874.0.0	male	188	30199
722	X23575.0.0	Cholesterol_in_Small_HDL	NMR	f.874.0.0	female	541	40668
723	X23575.0.0	Cholesterol_in_Small_HDL	NMR	f.874.0.0	combined	729	70867
724	X23576.0.0	Cholesteryl_Esters_in_Small_HDL	NMR	f.874.0.0	male	188	30199
725	X23576.0.0	Cholesteryl_Esters_in_Small_HDL	NMR	f.874.0.0	female	541	40668
726	X23576.0.0	Cholesteryl_Esters_in_Small_HDL	NMR	f.874.0.0	combined	729	70867
727	X23577.0.0	Free_Cholesterol_in_Small_HDL	NMR	f.874.0.0	male	188	30199
728	X23577.0.0	Free_Cholesterol_in_Small_HDL	NMR	f.874.0.0	female	541	40668
729	X23577.0.0	Free_Cholesterol_in_Small_HDL	NMR	f.874.0.0	combined	729	70867
730	X23578.0.0	Triglycerides_in_Small_HDL	NMR	f.874.0.0	male	188	30197
731	X23578.0.0	Triglycerides_in_Small_HDL	NMR	f.874.0.0	female	538	40613
732	X23578.0.0	Triglycerides_in_Small_HDL	NMR	f.874.0.0	combined	726	70810
733	X23579.0.0	Phospholipids_to_Total_Lipids_in_Chylomicrons_and_Extremely_Large_VLDL_percentage	NMR	f.874.0.0	male	169	25250
734	X23579.0.0	Phospholipids_to_Total_Lipids_in_Chylomicrons_and_Extremely_Large_VLDL_percentage	NMR	f.874.0.0	female	418	25577
735	X23579.0.0	Phospholipids_to_Total_Lipids_in_Chylomicrons_and_Extremely_Large_VLDL_percentage	NMR	f.874.0.0	combined	587	50827
736	X23580.0.0	Cholesterol_to_Total_Lipids_in_Chylomicrons_and_Extremely_Large_VLDL_percentage	NMR	f.874.0.0	male	181	28180
737	X23580.0.0	Cholesterol_to_Total_Lipids_in_Chylomicrons_and_Extremely_Large_VLDL_percentage	NMR	f.874.0.0	female	478	32864
738	X23580.0.0	Cholesterol_to_Total_Lipids_in_Chylomicrons_and_Extremely_Large_VLDL_percentage	NMR	f.874.0.0	combined	659	61044
739	X23581.0.0	Cholesteryl_Esters_to_Total_Lipids_in_Chylomicrons_and_Extremely_Large_VLDL_percentage	NMR	f.874.0.0	male	174	26222
740	X23581.0.0	Cholesteryl_Esters_to_Total_Lipids_in_Chylomicrons_and_Extremely_Large_VLDL_percentage	NMR	f.874.0.0	female	428	27610
741	X23581.0.0	Cholesteryl_Esters_to_Total_Lipids_in_Chylomicrons_and_Extremely_Large_VLDL_percentage	NMR	f.874.0.0	combined	602	53832
742	X23582.0.0	Free_Cholesterol_to_Total_Lipids_in_Chylomicrons_and_Extremely_Large_VLDL_percentage	NMR	f.874.0.0	male	168	24625
743	X23582.0.0	Free_Cholesterol_to_Total_Lipids_in_Chylomicrons_and_Extremely_Large_VLDL_percentage	NMR	f.874.0.0	female	412	25023
744	X23582.0.0	Free_Cholesterol_to_Total_Lipids_in_Chylomicrons_and_Extremely_Large_VLDL_percentage	NMR	f.874.0.0	combined	580	49648
745	X23583.0.0	Triglycerides_to_Total_Lipids_in_Chylomicrons_and_Extremely_Large_VLDL_percentage	NMR	f.874.0.0	male	181	27635
746	X23583.0.0	Triglycerides_to_Total_Lipids_in_Chylomicrons_and_Extremely_Large_VLDL_percentage	NMR	f.874.0.0	female	482	33869
747	X23583.0.0	Triglycerides_to_Total_Lipids_in_Chylomicrons_and_Extremely_Large_VLDL_percentage	NMR	f.874.0.0	combined	663	61504
748	X23584.0.0	Phospholipids_to_Total_Lipids_in_Very_Large_VLDL_percentage	NMR	f.874.0.0	male	181	28366
749	X23584.0.0	Phospholipids_to_Total_Lipids_in_Very_Large_VLDL_percentage	NMR	f.874.0.0	female	490	32898
750	X23584.0.0	Phospholipids_to_Total_Lipids_in_Very_Large_VLDL_percentage	NMR	f.874.0.0	combined	671	61264
751	X23585.0.0	Cholesterol_to_Total_Lipids_in_Very_Large_VLDL_percentage	NMR	f.874.0.0	male	187	29820
752	X23585.0.0	Cholesterol_to_Total_Lipids_in_Very_Large_VLDL_percentage	NMR	f.874.0.0	female	528	38562
753	X23585.0.0	Cholesterol_to_Total_Lipids_in_Very_Large_VLDL_percentage	NMR	f.874.0.0	combined	715	68382
754	X23586.0.0	Cholesteryl_Esters_to_Total_Lipids_in_Very_Large_VLDL_percentage	NMR	f.874.0.0	male	183	29208
755	X23586.0.0	Cholesteryl_Esters_to_Total_Lipids_in_Very_Large_VLDL_percentage	NMR	f.874.0.0	female	515	36190
756	X23586.0.0	Cholesteryl_Esters_to_Total_Lipids_in_Very_Large_VLDL_percentage	NMR	f.874.0.0	combined	698	65398
757	X23587.0.0	Free_Cholesterol_to_Total_Lipids_in_Very_Large_VLDL_percentage	NMR	f.874.0.0	male	176	26924
758	X23587.0.0	Free_Cholesterol_to_Total_Lipids_in_Very_Large_VLDL_percentage	NMR	f.874.0.0	female	459	29434
759	X23587.0.0	Free_Cholesterol_to_Total_Lipids_in_Very_Large_VLDL_percentage	NMR	f.874.0.0	combined	635	56358
760	X23588.0.0	Triglycerides_to_Total_Lipids_in_Very_Large_VLDL_percentage	NMR	f.874.0.0	male	187	29782
761	X23588.0.0	Triglycerides_to_Total_Lipids_in_Very_Large_VLDL_percentage	NMR	f.874.0.0	female	528	38061
762	X23588.0.0	Triglycerides_to_Total_Lipids_in_Very_Large_VLDL_percentage	NMR	f.874.0.0	combined	715	67843
763	X23589.0.0	Phospholipids_to_Total_Lipids_in_Large_VLDL_percentage	NMR	f.874.0.0	male	184	29765
764	X23589.0.0	Phospholipids_to_Total_Lipids_in_Large_VLDL_percentage	NMR	f.874.0.0	female	522	37907
765	X23589.0.0	Phospholipids_to_Total_Lipids_in_Large_VLDL_percentage	NMR	f.874.0.0	combined	706	67672
766	X23590.0.0	Cholesterol_to_Total_Lipids_in_Large_VLDL_percentage	NMR	f.874.0.0	male	188	30129
767	X23590.0.0	Cholesterol_to_Total_Lipids_in_Large_VLDL_percentage	NMR	f.874.0.0	female	537	40160
768	X23590.0.0	Cholesterol_to_Total_Lipids_in_Large_VLDL_percentage	NMR	f.874.0.0	combined	725	70289
769	X23591.0.0	Cholesteryl_Esters_to_Total_Lipids_in_Large_VLDL_percentage	NMR	f.874.0.0	male	188	30000
770	X23591.0.0	Cholesteryl_Esters_to_Total_Lipids_in_Large_VLDL_percentage	NMR	f.874.0.0	female	532	39582
771	X23591.0.0	Cholesteryl_Esters_to_Total_Lipids_in_Large_VLDL_percentage	NMR	f.874.0.0	combined	720	69582
772	X23592.0.0	Free_Cholesterol_to_Total_Lipids_in_Large_VLDL_percentage	NMR	f.874.0.0	male	185	29813
773	X23592.0.0	Free_Cholesterol_to_Total_Lipids_in_Large_VLDL_percentage	NMR	f.874.0.0	female	524	38220
774	X23592.0.0	Free_Cholesterol_to_Total_Lipids_in_Large_VLDL_percentage	NMR	f.874.0.0	combined	709	68033
775	X23593.0.0	Triglycerides_to_Total_Lipids_in_Large_VLDL_percentage	NMR	f.874.0.0	male	188	30192
776	X23593.0.0	Triglycerides_to_Total_Lipids_in_Large_VLDL_percentage	NMR	f.874.0.0	female	541	40641
777	X23593.0.0	Triglycerides_to_Total_Lipids_in_Large_VLDL_percentage	NMR	f.874.0.0	combined	729	70833
778	X23594.0.0	Phospholipids_to_Total_Lipids_in_Medium_VLDL_percentage	NMR	f.874.0.0	male	188	30195
779	X23594.0.0	Phospholipids_to_Total_Lipids_in_Medium_VLDL_percentage	NMR	f.874.0.0	female	541	40663
780	X23594.0.0	Phospholipids_to_Total_Lipids_in_Medium_VLDL_percentage	NMR	f.874.0.0	combined	729	70858
781	X23595.0.0	Cholesterol_to_Total_Lipids_in_Medium_VLDL_percentage	NMR	f.874.0.0	male	188	30193
782	X23595.0.0	Cholesterol_to_Total_Lipids_in_Medium_VLDL_percentage	NMR	f.874.0.0	female	541	40665
783	X23595.0.0	Cholesterol_to_Total_Lipids_in_Medium_VLDL_percentage	NMR	f.874.0.0	combined	729	70858
784	X23596.0.0	Cholesteryl_Esters_to_Total_Lipids_in_Medium_VLDL_percentage	NMR	f.874.0.0	male	186	29991
785	X23596.0.0	Cholesteryl_Esters_to_Total_Lipids_in_Medium_VLDL_percentage	NMR	f.874.0.0	female	539	40612
786	X23596.0.0	Cholesteryl_Esters_to_Total_Lipids_in_Medium_VLDL_percentage	NMR	f.874.0.0	combined	725	70603
787	X23597.0.0	Free_Cholesterol_to_Total_Lipids_in_Medium_VLDL_percentage	NMR	f.874.0.0	male	188	30185
788	X23597.0.0	Free_Cholesterol_to_Total_Lipids_in_Medium_VLDL_percentage	NMR	f.874.0.0	female	541	40656
789	X23597.0.0	Free_Cholesterol_to_Total_Lipids_in_Medium_VLDL_percentage	NMR	f.874.0.0	combined	729	70841
790	X23598.0.0	Triglycerides_to_Total_Lipids_in_Medium_VLDL_percentage	NMR	f.874.0.0	male	188	30199
791	X23598.0.0	Triglycerides_to_Total_Lipids_in_Medium_VLDL_percentage	NMR	f.874.0.0	female	541	40667
792	X23598.0.0	Triglycerides_to_Total_Lipids_in_Medium_VLDL_percentage	NMR	f.874.0.0	combined	729	70866
793	X23599.0.0	Phospholipids_to_Total_Lipids_in_Small_VLDL_percentage	NMR	f.874.0.0	male	188	30199
794	X23599.0.0	Phospholipids_to_Total_Lipids_in_Small_VLDL_percentage	NMR	f.874.0.0	female	541	40668
795	X23599.0.0	Phospholipids_to_Total_Lipids_in_Small_VLDL_percentage	NMR	f.874.0.0	combined	729	70867
796	X23600.0.0	Cholesterol_to_Total_Lipids_in_Small_VLDL_percentage	NMR	f.874.0.0	male	188	30199
797	X23600.0.0	Cholesterol_to_Total_Lipids_in_Small_VLDL_percentage	NMR	f.874.0.0	female	541	40668
798	X23600.0.0	Cholesterol_to_Total_Lipids_in_Small_VLDL_percentage	NMR	f.874.0.0	combined	729	70867
799	X23601.0.0	Cholesteryl_Esters_to_Total_Lipids_in_Small_VLDL_percentage	NMR	f.874.0.0	male	188	30198
800	X23601.0.0	Cholesteryl_Esters_to_Total_Lipids_in_Small_VLDL_percentage	NMR	f.874.0.0	female	541	40663
801	X23601.0.0	Cholesteryl_Esters_to_Total_Lipids_in_Small_VLDL_percentage	NMR	f.874.0.0	combined	729	70861
802	X23602.0.0	Free_Cholesterol_to_Total_Lipids_in_Small_VLDL_percentage	NMR	f.874.0.0	male	188	30195
803	X23602.0.0	Free_Cholesterol_to_Total_Lipids_in_Small_VLDL_percentage	NMR	f.874.0.0	female	541	40662
804	X23602.0.0	Free_Cholesterol_to_Total_Lipids_in_Small_VLDL_percentage	NMR	f.874.0.0	combined	729	70857
805	X23603.0.0	Triglycerides_to_Total_Lipids_in_Small_VLDL_percentage	NMR	f.874.0.0	male	188	30199
806	X23603.0.0	Triglycerides_to_Total_Lipids_in_Small_VLDL_percentage	NMR	f.874.0.0	female	541	40667
807	X23603.0.0	Triglycerides_to_Total_Lipids_in_Small_VLDL_percentage	NMR	f.874.0.0	combined	729	70866
808	X23604.0.0	Phospholipids_to_Total_Lipids_in_Very_Small_VLDL_percentage	NMR	f.874.0.0	male	188	30199
809	X23604.0.0	Phospholipids_to_Total_Lipids_in_Very_Small_VLDL_percentage	NMR	f.874.0.0	female	541	40667
810	X23604.0.0	Phospholipids_to_Total_Lipids_in_Very_Small_VLDL_percentage	NMR	f.874.0.0	combined	729	70866
811	X23605.0.0	Cholesterol_to_Total_Lipids_in_Very_Small_VLDL_percentage	NMR	f.874.0.0	male	188	30199
812	X23605.0.0	Cholesterol_to_Total_Lipids_in_Very_Small_VLDL_percentage	NMR	f.874.0.0	female	541	40668
813	X23605.0.0	Cholesterol_to_Total_Lipids_in_Very_Small_VLDL_percentage	NMR	f.874.0.0	combined	729	70867
814	X23606.0.0	Cholesteryl_Esters_to_Total_Lipids_in_Very_Small_VLDL_percentage	NMR	f.874.0.0	male	188	30199
815	X23606.0.0	Cholesteryl_Esters_to_Total_Lipids_in_Very_Small_VLDL_percentage	NMR	f.874.0.0	female	541	40668
816	X23606.0.0	Cholesteryl_Esters_to_Total_Lipids_in_Very_Small_VLDL_percentage	NMR	f.874.0.0	combined	729	70867
817	X23607.0.0	Free_Cholesterol_to_Total_Lipids_in_Very_Small_VLDL_percentage	NMR	f.874.0.0	male	188	30199
818	X23607.0.0	Free_Cholesterol_to_Total_Lipids_in_Very_Small_VLDL_percentage	NMR	f.874.0.0	female	541	40667
819	X23607.0.0	Free_Cholesterol_to_Total_Lipids_in_Very_Small_VLDL_percentage	NMR	f.874.0.0	combined	729	70866
820	X23608.0.0	Triglycerides_to_Total_Lipids_in_Very_Small_VLDL_percentage	NMR	f.874.0.0	male	188	30199
821	X23608.0.0	Triglycerides_to_Total_Lipids_in_Very_Small_VLDL_percentage	NMR	f.874.0.0	female	541	40667
822	X23608.0.0	Triglycerides_to_Total_Lipids_in_Very_Small_VLDL_percentage	NMR	f.874.0.0	combined	729	70866
823	X23609.0.0	Phospholipids_to_Total_Lipids_in_IDL_percentage	NMR	f.874.0.0	male	188	30199
824	X23609.0.0	Phospholipids_to_Total_Lipids_in_IDL_percentage	NMR	f.874.0.0	female	541	40668
825	X23609.0.0	Phospholipids_to_Total_Lipids_in_IDL_percentage	NMR	f.874.0.0	combined	729	70867
826	X23610.0.0	Cholesterol_to_Total_Lipids_in_IDL_percentage	NMR	f.874.0.0	male	188	30199
827	X23610.0.0	Cholesterol_to_Total_Lipids_in_IDL_percentage	NMR	f.874.0.0	female	541	40668
828	X23610.0.0	Cholesterol_to_Total_Lipids_in_IDL_percentage	NMR	f.874.0.0	combined	729	70867
829	X23611.0.0	Cholesteryl_Esters_to_Total_Lipids_in_IDL_percentage	NMR	f.874.0.0	male	188	30199
830	X23611.0.0	Cholesteryl_Esters_to_Total_Lipids_in_IDL_percentage	NMR	f.874.0.0	female	541	40668
831	X23611.0.0	Cholesteryl_Esters_to_Total_Lipids_in_IDL_percentage	NMR	f.874.0.0	combined	729	70867
832	X23612.0.0	Free_Cholesterol_to_Total_Lipids_in_IDL_percentage	NMR	f.874.0.0	male	188	30199
833	X23612.0.0	Free_Cholesterol_to_Total_Lipids_in_IDL_percentage	NMR	f.874.0.0	female	541	40668
834	X23612.0.0	Free_Cholesterol_to_Total_Lipids_in_IDL_percentage	NMR	f.874.0.0	combined	729	70867
835	X23613.0.0	Triglycerides_to_Total_Lipids_in_IDL_percentage	NMR	f.874.0.0	male	188	30199
836	X23613.0.0	Triglycerides_to_Total_Lipids_in_IDL_percentage	NMR	f.874.0.0	female	541	40667
837	X23613.0.0	Triglycerides_to_Total_Lipids_in_IDL_percentage	NMR	f.874.0.0	combined	729	70866
838	X23614.0.0	Phospholipids_to_Total_Lipids_in_Large_LDL_percentage	NMR	f.874.0.0	male	188	30199
839	X23614.0.0	Phospholipids_to_Total_Lipids_in_Large_LDL_percentage	NMR	f.874.0.0	female	541	40668
840	X23614.0.0	Phospholipids_to_Total_Lipids_in_Large_LDL_percentage	NMR	f.874.0.0	combined	729	70867
841	X23615.0.0	Cholesterol_to_Total_Lipids_in_Large_LDL_percentage	NMR	f.874.0.0	male	188	30196
842	X23615.0.0	Cholesterol_to_Total_Lipids_in_Large_LDL_percentage	NMR	f.874.0.0	female	541	40668
843	X23615.0.0	Cholesterol_to_Total_Lipids_in_Large_LDL_percentage	NMR	f.874.0.0	combined	729	70864
844	X23616.0.0	Cholesteryl_Esters_to_Total_Lipids_in_Large_LDL_percentage	NMR	f.874.0.0	male	188	30196
845	X23616.0.0	Cholesteryl_Esters_to_Total_Lipids_in_Large_LDL_percentage	NMR	f.874.0.0	female	541	40668
846	X23616.0.0	Cholesteryl_Esters_to_Total_Lipids_in_Large_LDL_percentage	NMR	f.874.0.0	combined	729	70864
847	X23617.0.0	Free_Cholesterol_to_Total_Lipids_in_Large_LDL_percentage	NMR	f.874.0.0	male	188	30196
848	X23617.0.0	Free_Cholesterol_to_Total_Lipids_in_Large_LDL_percentage	NMR	f.874.0.0	female	541	40667
849	X23617.0.0	Free_Cholesterol_to_Total_Lipids_in_Large_LDL_percentage	NMR	f.874.0.0	combined	729	70863
850	X23618.0.0	Triglycerides_to_Total_Lipids_in_Large_LDL_percentage	NMR	f.874.0.0	male	188	30199
851	X23618.0.0	Triglycerides_to_Total_Lipids_in_Large_LDL_percentage	NMR	f.874.0.0	female	541	40667
852	X23618.0.0	Triglycerides_to_Total_Lipids_in_Large_LDL_percentage	NMR	f.874.0.0	combined	729	70866
853	X23619.0.0	Phospholipids_to_Total_Lipids_in_Medium_LDL_percentage	NMR	f.874.0.0	male	188	30199
854	X23619.0.0	Phospholipids_to_Total_Lipids_in_Medium_LDL_percentage	NMR	f.874.0.0	female	541	40668
855	X23619.0.0	Phospholipids_to_Total_Lipids_in_Medium_LDL_percentage	NMR	f.874.0.0	combined	729	70867
856	X23620.0.0	Cholesterol_to_Total_Lipids_in_Medium_LDL_percentage	NMR	f.874.0.0	male	188	30199
857	X23620.0.0	Cholesterol_to_Total_Lipids_in_Medium_LDL_percentage	NMR	f.874.0.0	female	541	40668
858	X23620.0.0	Cholesterol_to_Total_Lipids_in_Medium_LDL_percentage	NMR	f.874.0.0	combined	729	70867
859	X23621.0.0	Cholesteryl_Esters_to_Total_Lipids_in_Medium_LDL_percentage	NMR	f.874.0.0	male	188	30199
860	X23621.0.0	Cholesteryl_Esters_to_Total_Lipids_in_Medium_LDL_percentage	NMR	f.874.0.0	female	541	40667
861	X23621.0.0	Cholesteryl_Esters_to_Total_Lipids_in_Medium_LDL_percentage	NMR	f.874.0.0	combined	729	70866
862	X23622.0.0	Free_Cholesterol_to_Total_Lipids_in_Medium_LDL_percentage	NMR	f.874.0.0	male	188	30195
863	X23622.0.0	Free_Cholesterol_to_Total_Lipids_in_Medium_LDL_percentage	NMR	f.874.0.0	female	541	40666
864	X23622.0.0	Free_Cholesterol_to_Total_Lipids_in_Medium_LDL_percentage	NMR	f.874.0.0	combined	729	70861
865	X23623.0.0	Triglycerides_to_Total_Lipids_in_Medium_LDL_percentage	NMR	f.874.0.0	male	188	30195
866	X23623.0.0	Triglycerides_to_Total_Lipids_in_Medium_LDL_percentage	NMR	f.874.0.0	female	541	40665
867	X23623.0.0	Triglycerides_to_Total_Lipids_in_Medium_LDL_percentage	NMR	f.874.0.0	combined	729	70860
868	X23624.0.0	Phospholipids_to_Total_Lipids_in_Small_LDL_percentage	NMR	f.874.0.0	male	188	30199
869	X23624.0.0	Phospholipids_to_Total_Lipids_in_Small_LDL_percentage	NMR	f.874.0.0	female	541	40668
870	X23624.0.0	Phospholipids_to_Total_Lipids_in_Small_LDL_percentage	NMR	f.874.0.0	combined	729	70867
871	X23625.0.0	Cholesterol_to_Total_Lipids_in_Small_LDL_percentage	NMR	f.874.0.0	male	188	30199
872	X23625.0.0	Cholesterol_to_Total_Lipids_in_Small_LDL_percentage	NMR	f.874.0.0	female	541	40668
873	X23625.0.0	Cholesterol_to_Total_Lipids_in_Small_LDL_percentage	NMR	f.874.0.0	combined	729	70867
874	X23626.0.0	Cholesteryl_Esters_to_Total_Lipids_in_Small_LDL_percentage	NMR	f.874.0.0	male	188	30199
875	X23626.0.0	Cholesteryl_Esters_to_Total_Lipids_in_Small_LDL_percentage	NMR	f.874.0.0	female	541	40668
876	X23626.0.0	Cholesteryl_Esters_to_Total_Lipids_in_Small_LDL_percentage	NMR	f.874.0.0	combined	729	70867
877	X23627.0.0	Free_Cholesterol_to_Total_Lipids_in_Small_LDL_percentage	NMR	f.874.0.0	male	188	30176
878	X23627.0.0	Free_Cholesterol_to_Total_Lipids_in_Small_LDL_percentage	NMR	f.874.0.0	female	539	40657
879	X23627.0.0	Free_Cholesterol_to_Total_Lipids_in_Small_LDL_percentage	NMR	f.874.0.0	combined	727	70833
880	X23628.0.0	Triglycerides_to_Total_Lipids_in_Small_LDL_percentage	NMR	f.874.0.0	male	173	27048
881	X23628.0.0	Triglycerides_to_Total_Lipids_in_Small_LDL_percentage	NMR	f.874.0.0	female	483	34033
882	X23628.0.0	Triglycerides_to_Total_Lipids_in_Small_LDL_percentage	NMR	f.874.0.0	combined	656	61081
883	X23629.0.0	Phospholipids_to_Total_Lipids_in_Very_Large_HDL_percentage	NMR	f.874.0.0	male	187	29642
884	X23629.0.0	Phospholipids_to_Total_Lipids_in_Very_Large_HDL_percentage	NMR	f.874.0.0	female	534	40552
885	X23629.0.0	Phospholipids_to_Total_Lipids_in_Very_Large_HDL_percentage	NMR	f.874.0.0	combined	721	70194
886	X23630.0.0	Cholesterol_to_Total_Lipids_in_Very_Large_HDL_percentage	NMR	f.874.0.0	male	188	30143
887	X23630.0.0	Cholesterol_to_Total_Lipids_in_Very_Large_HDL_percentage	NMR	f.874.0.0	female	540	40654
888	X23630.0.0	Cholesterol_to_Total_Lipids_in_Very_Large_HDL_percentage	NMR	f.874.0.0	combined	728	70797
889	X23631.0.0	Cholesteryl_Esters_to_Total_Lipids_in_Very_Large_HDL_percentage	NMR	f.874.0.0	male	188	30044
890	X23631.0.0	Cholesteryl_Esters_to_Total_Lipids_in_Very_Large_HDL_percentage	NMR	f.874.0.0	female	538	40622
891	X23631.0.0	Cholesteryl_Esters_to_Total_Lipids_in_Very_Large_HDL_percentage	NMR	f.874.0.0	combined	726	70666
892	X23632.0.0	Free_Cholesterol_to_Total_Lipids_in_Very_Large_HDL_percentage	NMR	f.874.0.0	male	188	29837
893	X23632.0.0	Free_Cholesterol_to_Total_Lipids_in_Very_Large_HDL_percentage	NMR	f.874.0.0	female	534	40523
894	X23632.0.0	Free_Cholesterol_to_Total_Lipids_in_Very_Large_HDL_percentage	NMR	f.874.0.0	combined	722	70360
895	X23633.0.0	Triglycerides_to_Total_Lipids_in_Very_Large_HDL_percentage	NMR	f.874.0.0	male	34	3405
896	X23633.0.0	Triglycerides_to_Total_Lipids_in_Very_Large_HDL_percentage	NMR	f.874.0.0	female	101	5287
897	X23633.0.0	Triglycerides_to_Total_Lipids_in_Very_Large_HDL_percentage	NMR	f.874.0.0	combined	135	8692
898	X23634.0.0	Phospholipids_to_Total_Lipids_in_Large_HDL_percentage	NMR	f.874.0.0	male	188	30196
899	X23634.0.0	Phospholipids_to_Total_Lipids_in_Large_HDL_percentage	NMR	f.874.0.0	female	541	40667
900	X23634.0.0	Phospholipids_to_Total_Lipids_in_Large_HDL_percentage	NMR	f.874.0.0	combined	729	70863
901	X23635.0.0	Cholesterol_to_Total_Lipids_in_Large_HDL_percentage	NMR	f.874.0.0	male	188	30166
902	X23635.0.0	Cholesterol_to_Total_Lipids_in_Large_HDL_percentage	NMR	f.874.0.0	female	541	40662
903	X23635.0.0	Cholesterol_to_Total_Lipids_in_Large_HDL_percentage	NMR	f.874.0.0	combined	729	70828
904	X23636.0.0	Cholesteryl_Esters_to_Total_Lipids_in_Large_HDL_percentage	NMR	f.874.0.0	male	188	30160
905	X23636.0.0	Cholesteryl_Esters_to_Total_Lipids_in_Large_HDL_percentage	NMR	f.874.0.0	female	540	40661
906	X23636.0.0	Cholesteryl_Esters_to_Total_Lipids_in_Large_HDL_percentage	NMR	f.874.0.0	combined	728	70821
907	X23637.0.0	Free_Cholesterol_to_Total_Lipids_in_Large_HDL_percentage	NMR	f.874.0.0	male	185	29843
908	X23637.0.0	Free_Cholesterol_to_Total_Lipids_in_Large_HDL_percentage	NMR	f.874.0.0	female	540	40629
909	X23637.0.0	Free_Cholesterol_to_Total_Lipids_in_Large_HDL_percentage	NMR	f.874.0.0	combined	725	70472
910	X23638.0.0	Triglycerides_to_Total_Lipids_in_Large_HDL_percentage	NMR	f.874.0.0	male	186	29710
911	X23638.0.0	Triglycerides_to_Total_Lipids_in_Large_HDL_percentage	NMR	f.874.0.0	female	533	40388
912	X23638.0.0	Triglycerides_to_Total_Lipids_in_Large_HDL_percentage	NMR	f.874.0.0	combined	719	70098
913	X23639.0.0	Phospholipids_to_Total_Lipids_in_Medium_HDL_percentage	NMR	f.874.0.0	male	188	30199
914	X23639.0.0	Phospholipids_to_Total_Lipids_in_Medium_HDL_percentage	NMR	f.874.0.0	female	541	40668
915	X23639.0.0	Phospholipids_to_Total_Lipids_in_Medium_HDL_percentage	NMR	f.874.0.0	combined	729	70867
916	X23640.0.0	Cholesterol_to_Total_Lipids_in_Medium_HDL_percentage	NMR	f.874.0.0	male	188	30199
917	X23640.0.0	Cholesterol_to_Total_Lipids_in_Medium_HDL_percentage	NMR	f.874.0.0	female	541	40668
918	X23640.0.0	Cholesterol_to_Total_Lipids_in_Medium_HDL_percentage	NMR	f.874.0.0	combined	729	70867
919	X23641.0.0	Cholesteryl_Esters_to_Total_Lipids_in_Medium_HDL_percentage	NMR	f.874.0.0	male	188	30199
920	X23641.0.0	Cholesteryl_Esters_to_Total_Lipids_in_Medium_HDL_percentage	NMR	f.874.0.0	female	541	40668
921	X23641.0.0	Cholesteryl_Esters_to_Total_Lipids_in_Medium_HDL_percentage	NMR	f.874.0.0	combined	729	70867
922	X23642.0.0	Free_Cholesterol_to_Total_Lipids_in_Medium_HDL_percentage	NMR	f.874.0.0	male	188	30199
923	X23642.0.0	Free_Cholesterol_to_Total_Lipids_in_Medium_HDL_percentage	NMR	f.874.0.0	female	541	40667
924	X23642.0.0	Free_Cholesterol_to_Total_Lipids_in_Medium_HDL_percentage	NMR	f.874.0.0	combined	729	70866
925	X23643.0.0	Triglycerides_to_Total_Lipids_in_Medium_HDL_percentage	NMR	f.874.0.0	male	188	30195
926	X23643.0.0	Triglycerides_to_Total_Lipids_in_Medium_HDL_percentage	NMR	f.874.0.0	female	538	40632
927	X23643.0.0	Triglycerides_to_Total_Lipids_in_Medium_HDL_percentage	NMR	f.874.0.0	combined	726	70827
928	X23644.0.0	Phospholipids_to_Total_Lipids_in_Small_HDL_percentage	NMR	f.874.0.0	male	188	30199
929	X23644.0.0	Phospholipids_to_Total_Lipids_in_Small_HDL_percentage	NMR	f.874.0.0	female	541	40668
930	X23644.0.0	Phospholipids_to_Total_Lipids_in_Small_HDL_percentage	NMR	f.874.0.0	combined	729	70867
931	X23645.0.0	Cholesterol_to_Total_Lipids_in_Small_HDL_percentage	NMR	f.874.0.0	male	188	30199
932	X23645.0.0	Cholesterol_to_Total_Lipids_in_Small_HDL_percentage	NMR	f.874.0.0	female	541	40668
933	X23645.0.0	Cholesterol_to_Total_Lipids_in_Small_HDL_percentage	NMR	f.874.0.0	combined	729	70867
934	X23646.0.0	Cholesteryl_Esters_to_Total_Lipids_in_Small_HDL_percentage	NMR	f.874.0.0	male	188	30199
935	X23646.0.0	Cholesteryl_Esters_to_Total_Lipids_in_Small_HDL_percentage	NMR	f.874.0.0	female	541	40668
936	X23646.0.0	Cholesteryl_Esters_to_Total_Lipids_in_Small_HDL_percentage	NMR	f.874.0.0	combined	729	70867
937	X23647.0.0	Free_Cholesterol_to_Total_Lipids_in_Small_HDL_percentage	NMR	f.874.0.0	male	188	30199
938	X23647.0.0	Free_Cholesterol_to_Total_Lipids_in_Small_HDL_percentage	NMR	f.874.0.0	female	541	40668
939	X23647.0.0	Free_Cholesterol_to_Total_Lipids_in_Small_HDL_percentage	NMR	f.874.0.0	combined	729	70867
940	X23648.0.0	Triglycerides_to_Total_Lipids_in_Small_HDL_percentage	NMR	f.874.0.0	male	188	30197
941	X23648.0.0	Triglycerides_to_Total_Lipids_in_Small_HDL_percentage	NMR	f.874.0.0	female	538	40613
942	X23648.0.0	Triglycerides_to_Total_Lipids_in_Small_HDL_percentage	NMR	f.874.0.0	combined	726	70810
943	X1	A1BG	prot	f.874.0.0	male	27	4715
944	X1	A1BG	prot	f.874.0.0	female	95	6477
945	X1	A1BG	prot	f.874.0.0	combined	122	11192
946	X10	ACADM	prot	f.874.0.0	male	28	4605
947	X10	ACADM	prot	f.874.0.0	female	90	6351
948	X10	ACADM	prot	f.874.0.0	combined	118	10956
949	X100	ALMS1	prot	f.874.0.0	male	28	4605
950	X100	ALMS1	prot	f.874.0.0	female	90	6351
951	X100	ALMS1	prot	f.874.0.0	combined	118	10956
952	X1000	FAM172A	prot	f.874.0.0	male	27	4563
953	X1000	FAM172A	prot	f.874.0.0	female	91	6298
954	X1000	FAM172A	prot	f.874.0.0	combined	118	10861
955	X1001	FAM20A	prot	f.874.0.0	male	29	4708
956	X1001	FAM20A	prot	f.874.0.0	female	94	6448
957	X1001	FAM20A	prot	f.874.0.0	combined	123	11156
958	X1002	FAM3B	prot	f.874.0.0	male	34	5565
959	X1002	FAM3B	prot	f.874.0.0	female	109	7581
960	X1002	FAM3B	prot	f.874.0.0	combined	143	13146
961	X1003	FAM3C	prot	f.874.0.0	male	34	5583
962	X1003	FAM3C	prot	f.874.0.0	female	112	7604
963	X1003	FAM3C	prot	f.874.0.0	combined	146	13187
964	X1004	FAM3D	prot	f.874.0.0	male	28	4680
965	X1004	FAM3D	prot	f.874.0.0	female	92	6431
966	X1004	FAM3D	prot	f.874.0.0	combined	120	11111
967	X1005	FAP	prot	f.874.0.0	male	35	5669
968	X1005	FAP	prot	f.874.0.0	female	112	7710
969	X1005	FAP	prot	f.874.0.0	combined	147	13379
970	X1006	FARSA	prot	f.874.0.0	male	28	4568
971	X1006	FARSA	prot	f.874.0.0	female	86	6300
972	X1006	FARSA	prot	f.874.0.0	combined	114	10868
973	X1007	FAS	prot	f.874.0.0	male	35	5647
974	X1007	FAS	prot	f.874.0.0	female	111	7686
975	X1007	FAS	prot	f.874.0.0	combined	146	13333
976	X1008	FASLG	prot	f.874.0.0	male	34	5662
977	X1008	FASLG	prot	f.874.0.0	female	112	7685
978	X1008	FASLG	prot	f.874.0.0	combined	146	13347
979	X1009	FBLN2	prot	f.874.0.0	male	29	4712
980	X1009	FBLN2	prot	f.874.0.0	female	95	6458
981	X1009	FBLN2	prot	f.874.0.0	combined	124	11170
982	X101	ALPI	prot	f.874.0.0	male	26	4574
983	X101	ALPI	prot	f.874.0.0	female	92	6264
984	X101	ALPI	prot	f.874.0.0	combined	118	10838
985	X1010	FBN2	prot	f.874.0.0	male	28	4568
986	X1010	FBN2	prot	f.874.0.0	female	86	6300
987	X1010	FBN2	prot	f.874.0.0	combined	114	10868
988	X1011	FBP1	prot	f.874.0.0	male	34	5592
989	X1011	FBP1	prot	f.874.0.0	female	112	7616
990	X1011	FBP1	prot	f.874.0.0	combined	146	13208
991	X1012	FCAMR	prot	f.874.0.0	male	29	4708
992	X1012	FCAMR	prot	f.874.0.0	female	94	6448
993	X1012	FCAMR	prot	f.874.0.0	combined	123	11156
994	X1013	FCAR	prot	f.874.0.0	male	34	5595
995	X1013	FCAR	prot	f.874.0.0	female	112	7598
996	X1013	FCAR	prot	f.874.0.0	combined	146	13193
997	X1014	FCER1A	prot	f.874.0.0	male	29	4690
998	X1014	FCER1A	prot	f.874.0.0	female	93	6456
999	X1014	FCER1A	prot	f.874.0.0	combined	122	11146
1000	X1015	FCER2	prot	f.874.0.0	male	35	5603
1001	X1015	FCER2	prot	f.874.0.0	female	112	7608
1002	X1015	FCER2	prot	f.874.0.0	combined	147	13211
1003	X1016	FCGR2A	prot	f.874.0.0	male	34	5577
1004	X1016	FCGR2A	prot	f.874.0.0	female	109	7576
1005	X1016	FCGR2A	prot	f.874.0.0	combined	143	13153
1006	X1017	FCGR2B	prot	f.874.0.0	male	32	5473
1007	X1017	FCGR2B	prot	f.874.0.0	female	109	7426
1008	X1017	FCGR2B	prot	f.874.0.0	combined	141	12899
1009	X1018	FCGR3B	prot	f.874.0.0	male	34	5614
1010	X1018	FCGR3B	prot	f.874.0.0	female	110	7613
1011	X1018	FCGR3B	prot	f.874.0.0	combined	144	13227
1012	X1019	FCN1	prot	f.874.0.0	male	28	4693
1013	X1019	FCN1	prot	f.874.0.0	female	95	6446
1014	X1019	FCN1	prot	f.874.0.0	combined	123	11139
1015	X102	ALPP	prot	f.874.0.0	male	34	5565
1016	X102	ALPP	prot	f.874.0.0	female	109	7581
1017	X102	ALPP	prot	f.874.0.0	combined	143	13146
1018	X1020	FCN2	prot	f.874.0.0	male	34	5579
1019	X1020	FCN2	prot	f.874.0.0	female	110	7577
1020	X1020	FCN2	prot	f.874.0.0	combined	144	13156
1021	X1021	FCRL1	prot	f.874.0.0	male	34	5592
1022	X1021	FCRL1	prot	f.874.0.0	female	112	7616
1023	X1021	FCRL1	prot	f.874.0.0	combined	146	13208
1024	X1022	FCRL2	prot	f.874.0.0	male	34	5641
1025	X1022	FCRL2	prot	f.874.0.0	female	110	7646
1026	X1022	FCRL2	prot	f.874.0.0	combined	144	13287
1027	X1023	FCRL3	prot	f.874.0.0	male	33	5529
1028	X1023	FCRL3	prot	f.874.0.0	female	109	7449
1029	X1023	FCRL3	prot	f.874.0.0	combined	142	12978
1030	X1024	FCRL5	prot	f.874.0.0	male	35	5603
1031	X1024	FCRL5	prot	f.874.0.0	female	112	7608
1032	X1024	FCRL5	prot	f.874.0.0	combined	147	13211
1033	X1025	FCRL6	prot	f.874.0.0	male	34	5595
1034	X1025	FCRL6	prot	f.874.0.0	female	112	7598
1035	X1025	FCRL6	prot	f.874.0.0	combined	146	13193
1036	X1026	FCRLB	prot	f.874.0.0	male	32	5473
1037	X1026	FCRLB	prot	f.874.0.0	female	109	7426
1038	X1026	FCRLB	prot	f.874.0.0	combined	141	12899
1039	X1027	FDX1	prot	f.874.0.0	male	27	4534
1040	X1027	FDX1	prot	f.874.0.0	female	94	6247
1041	X1027	FDX1	prot	f.874.0.0	combined	121	10781
1042	X1028	FDX2	prot	f.874.0.0	male	27	4534
1043	X1028	FDX2	prot	f.874.0.0	female	94	6247
1044	X1028	FDX2	prot	f.874.0.0	combined	121	10781
1045	X1029	FEN1	prot	f.874.0.0	male	32	5473
1046	X1029	FEN1	prot	f.874.0.0	female	109	7426
1047	X1029	FEN1	prot	f.874.0.0	combined	141	12899
1048	X103	AMBN	prot	f.874.0.0	male	33	5529
1049	X103	AMBN	prot	f.874.0.0	female	109	7449
1050	X103	AMBN	prot	f.874.0.0	combined	142	12978
1051	X1030	FES	prot	f.874.0.0	male	32	5473
1052	X1030	FES	prot	f.874.0.0	female	109	7426
1053	X1030	FES	prot	f.874.0.0	combined	141	12899
1054	X1031	FETUB	prot	f.874.0.0	male	34	5624
1055	X1031	FETUB	prot	f.874.0.0	female	110	7626
1056	X1031	FETUB	prot	f.874.0.0	combined	144	13250
1057	X1032	FGA	prot	f.874.0.0	male	27	4609
1058	X1032	FGA	prot	f.874.0.0	female	92	6301
1059	X1032	FGA	prot	f.874.0.0	combined	119	10910
1060	X1033	FGD3	prot	f.874.0.0	male	29	4690
1061	X1033	FGD3	prot	f.874.0.0	female	93	6456
1062	X1033	FGD3	prot	f.874.0.0	combined	122	11146
1063	X1034	FGF12	prot	f.874.0.0	male	26	4574
1064	X1034	FGF12	prot	f.874.0.0	female	92	6264
1065	X1034	FGF12	prot	f.874.0.0	combined	118	10838
1066	X1035	FGF16	prot	f.874.0.0	male	26	4574
1067	X1035	FGF16	prot	f.874.0.0	female	92	6264
1068	X1035	FGF16	prot	f.874.0.0	combined	118	10838
1069	X1036	FGF19	prot	f.874.0.0	male	36	5615
1070	X1036	FGF19	prot	f.874.0.0	female	111	7637
1071	X1036	FGF19	prot	f.874.0.0	combined	147	13252
1072	X1037	FGF2	prot	f.874.0.0	male	34	5595
1073	X1037	FGF2	prot	f.874.0.0	female	112	7598
1074	X1037	FGF2	prot	f.874.0.0	combined	146	13193
1075	X1038	FGF20	prot	f.874.0.0	male	26	4574
1076	X1038	FGF20	prot	f.874.0.0	female	92	6264
1077	X1038	FGF20	prot	f.874.0.0	combined	118	10838
1078	X1039	FGF21	prot	f.874.0.0	male	34	5651
1079	X1039	FGF21	prot	f.874.0.0	female	112	7657
1080	X1039	FGF21	prot	f.874.0.0	combined	146	13308
1081	X104	AMBP	prot	f.874.0.0	male	34	5651
1082	X104	AMBP	prot	f.874.0.0	female	112	7658
1083	X104	AMBP	prot	f.874.0.0	combined	146	13309
1084	X1040	FGF23	prot	f.874.0.0	male	34	5648
1085	X1040	FGF23	prot	f.874.0.0	female	111	7654
1086	X1040	FGF23	prot	f.874.0.0	combined	145	13302
1087	X1041	FGF3	prot	f.874.0.0	male	26	4574
1088	X1041	FGF3	prot	f.874.0.0	female	92	6264
1089	X1041	FGF3	prot	f.874.0.0	combined	118	10838
1090	X1042	FGF5	prot	f.874.0.0	male	33	5529
1091	X1042	FGF5	prot	f.874.0.0	female	109	7449
1092	X1042	FGF5	prot	f.874.0.0	combined	142	12978
1093	X1043	FGF6	prot	f.874.0.0	male	26	4574
1094	X1043	FGF6	prot	f.874.0.0	female	92	6264
1095	X1043	FGF6	prot	f.874.0.0	combined	118	10838
1096	X1044	FGF7	prot	f.874.0.0	male	28	4529
1097	X1044	FGF7	prot	f.874.0.0	female	89	6226
1098	X1044	FGF7	prot	f.874.0.0	combined	117	10755
1099	X1045	FGF9	prot	f.874.0.0	male	28	4518
1100	X1045	FGF9	prot	f.874.0.0	female	88	6215
1101	X1045	FGF9	prot	f.874.0.0	combined	116	10733
1102	X1046	FGFBP1	prot	f.874.0.0	male	35	5625
1103	X1046	FGFBP1	prot	f.874.0.0	female	110	7633
1104	X1046	FGFBP1	prot	f.874.0.0	combined	145	13258
1105	X1047	FGFBP2	prot	f.874.0.0	male	29	4712
1106	X1047	FGFBP2	prot	f.874.0.0	female	95	6458
1107	X1047	FGFBP2	prot	f.874.0.0	combined	124	11170
1108	X1048	FGFBP3	prot	f.874.0.0	male	28	4687
1109	X1048	FGFBP3	prot	f.874.0.0	female	93	6461
1110	X1048	FGFBP3	prot	f.874.0.0	combined	121	11148
1111	X1049	FGFR2	prot	f.874.0.0	male	35	5625
1112	X1049	FGFR2	prot	f.874.0.0	female	110	7633
1113	X1049	FGFR2	prot	f.874.0.0	combined	145	13258
1114	X105	AMDHD2	prot	f.874.0.0	male	29	4712
1115	X105	AMDHD2	prot	f.874.0.0	female	95	6458
1116	X105	AMDHD2	prot	f.874.0.0	combined	124	11170
1117	X1050	FGFR4	prot	f.874.0.0	male	28	4603
1118	X1050	FGFR4	prot	f.874.0.0	female	93	6324
1119	X1050	FGFR4	prot	f.874.0.0	combined	121	10927
1120	X1051	FGL1	prot	f.874.0.0	male	28	4703
1121	X1051	FGL1	prot	f.874.0.0	female	95	6464
1122	X1051	FGL1	prot	f.874.0.0	combined	123	11167
1123	X1052	FGR	prot	f.874.0.0	male	31	5501
1124	X1052	FGR	prot	f.874.0.0	female	111	7423
1125	X1052	FGR	prot	f.874.0.0	combined	142	12924
1126	X1053	FH	prot	f.874.0.0	male	25	4543
1127	X1053	FH	prot	f.874.0.0	female	91	6265
1128	X1053	FH	prot	f.874.0.0	combined	116	10808
1129	X1054	FHIP2A	prot	f.874.0.0	male	27	4534
1130	X1054	FHIP2A	prot	f.874.0.0	female	94	6247
1131	X1054	FHIP2A	prot	f.874.0.0	combined	121	10781
1132	X1055	FHIT	prot	f.874.0.0	male	31	5501
1133	X1055	FHIT	prot	f.874.0.0	female	111	7423
1134	X1055	FHIT	prot	f.874.0.0	combined	142	12924
1135	X1056	FIS1	prot	f.874.0.0	male	36	5587
1136	X1056	FIS1	prot	f.874.0.0	female	110	7604
1137	X1056	FIS1	prot	f.874.0.0	combined	146	13191
1138	X1057	FKBP14	prot	f.874.0.0	male	29	4690
1139	X1057	FKBP14	prot	f.874.0.0	female	93	6456
1140	X1057	FKBP14	prot	f.874.0.0	combined	122	11146
1141	X1058	FKBP1B	prot	f.874.0.0	male	34	5607
1142	X1058	FKBP1B	prot	f.874.0.0	female	111	7623
1143	X1058	FKBP1B	prot	f.874.0.0	combined	145	13230
1144	X1059	FKBP4	prot	f.874.0.0	male	33	5565
1145	X1059	FKBP4	prot	f.874.0.0	female	111	7558
1146	X1059	FKBP4	prot	f.874.0.0	combined	144	13123
1147	X106	AMFR	prot	f.874.0.0	male	31	5501
1148	X106	AMFR	prot	f.874.0.0	female	111	7423
1149	X106	AMFR	prot	f.874.0.0	combined	142	12924
1150	X1060	FKBP5	prot	f.874.0.0	male	33	5565
1151	X1060	FKBP5	prot	f.874.0.0	female	111	7558
1152	X1060	FKBP5	prot	f.874.0.0	combined	144	13123
1153	X1061	FKBP7	prot	f.874.0.0	male	31	5492
1154	X1061	FKBP7	prot	f.874.0.0	female	111	7409
1155	X1061	FKBP7	prot	f.874.0.0	combined	142	12901
1156	X1062	FKBPL	prot	f.874.0.0	male	28	4680
1157	X1062	FKBPL	prot	f.874.0.0	female	92	6431
1158	X1062	FKBPL	prot	f.874.0.0	combined	120	11111
1159	X1063	FLI1	prot	f.874.0.0	male	32	5473
1160	X1063	FLI1	prot	f.874.0.0	female	109	7426
1161	X1063	FLI1	prot	f.874.0.0	combined	141	12899
1162	X1064	FLRT2	prot	f.874.0.0	male	33	5565
1163	X1064	FLRT2	prot	f.874.0.0	female	111	7558
1164	X1064	FLRT2	prot	f.874.0.0	combined	144	13123
1165	X1065	FLT1	prot	f.874.0.0	male	34	5557
1166	X1065	FLT1	prot	f.874.0.0	female	108	7568
1167	X1065	FLT1	prot	f.874.0.0	combined	142	13125
1168	X1066	FLT3	prot	f.874.0.0	male	32	5473
1169	X1066	FLT3	prot	f.874.0.0	female	109	7426
1170	X1066	FLT3	prot	f.874.0.0	combined	141	12899
1171	X1067	FLT3LG	prot	f.874.0.0	male	34	5662
1172	X1067	FLT3LG	prot	f.874.0.0	female	112	7685
1173	X1067	FLT3LG	prot	f.874.0.0	combined	146	13347
1174	X1068	FLT4	prot	f.874.0.0	male	35	5625
1175	X1068	FLT4	prot	f.874.0.0	female	110	7633
1176	X1068	FLT4	prot	f.874.0.0	combined	145	13258
1177	X1069	FMNL1	prot	f.874.0.0	male	31	5501
1178	X1069	FMNL1	prot	f.874.0.0	female	111	7423
1179	X1069	FMNL1	prot	f.874.0.0	combined	142	12924
1180	X107	AMIGO1	prot	f.874.0.0	male	28	4568
1181	X107	AMIGO1	prot	f.874.0.0	female	86	6300
1182	X107	AMIGO1	prot	f.874.0.0	combined	114	10868
1183	X1070	FMR1	prot	f.874.0.0	male	32	5473
1184	X1070	FMR1	prot	f.874.0.0	female	109	7426
1185	X1070	FMR1	prot	f.874.0.0	combined	141	12899
1186	X1071	FN1	prot	f.874.0.0	male	27	4715
1187	X1071	FN1	prot	f.874.0.0	female	95	6477
1188	X1071	FN1	prot	f.874.0.0	combined	122	11192
1189	X1072	FNDC1	prot	f.874.0.0	male	28	4687
1190	X1072	FNDC1	prot	f.874.0.0	female	93	6461
1191	X1072	FNDC1	prot	f.874.0.0	combined	121	11148
1192	X1073	FNTA	prot	f.874.0.0	male	29	4676
1193	X1073	FNTA	prot	f.874.0.0	female	92	6428
1194	X1073	FNTA	prot	f.874.0.0	combined	121	11104
1195	X1074	FOLH1	prot	f.874.0.0	male	26	4574
1196	X1074	FOLH1	prot	f.874.0.0	female	92	6264
1197	X1074	FOLH1	prot	f.874.0.0	combined	118	10838
1198	X1075	FOLR1	prot	f.874.0.0	male	35	5596
1199	X1075	FOLR1	prot	f.874.0.0	female	110	7598
1200	X1075	FOLR1	prot	f.874.0.0	combined	145	13194
1201	X1076	FOLR2	prot	f.874.0.0	male	34	5669
1202	X1076	FOLR2	prot	f.874.0.0	female	111	7689
1203	X1076	FOLR2	prot	f.874.0.0	combined	145	13358
1204	X1077	FOLR3	prot	f.874.0.0	male	35	5604
1205	X1077	FOLR3	prot	f.874.0.0	female	110	7606
1206	X1077	FOLR3	prot	f.874.0.0	combined	145	13210
1207	X1078	FOS	prot	f.874.0.0	male	28	4518
1208	X1078	FOS	prot	f.874.0.0	female	88	6215
1209	X1078	FOS	prot	f.874.0.0	combined	116	10733
1210	X1079	FOSB	prot	f.874.0.0	male	31	5501
1211	X1079	FOSB	prot	f.874.0.0	female	111	7423
1212	X1079	FOSB	prot	f.874.0.0	combined	142	12924
1213	X108	AMIGO2	prot	f.874.0.0	male	34	5565
1214	X108	AMIGO2	prot	f.874.0.0	female	109	7581
1215	X108	AMIGO2	prot	f.874.0.0	combined	143	13146
1216	X1080	FOXJ3	prot	f.874.0.0	male	26	4574
1217	X1080	FOXJ3	prot	f.874.0.0	female	92	6264
1218	X1080	FOXJ3	prot	f.874.0.0	combined	118	10838
1219	X1081	FOXO1	prot	f.874.0.0	male	34	5595
1220	X1081	FOXO1	prot	f.874.0.0	female	112	7598
1221	X1081	FOXO1	prot	f.874.0.0	combined	146	13193
1222	X1082	FOXO3	prot	f.874.0.0	male	32	5473
1223	X1082	FOXO3	prot	f.874.0.0	female	109	7426
1224	X1082	FOXO3	prot	f.874.0.0	combined	141	12899
1225	X1083	FRMD4B	prot	f.874.0.0	male	27	4534
1226	X1083	FRMD4B	prot	f.874.0.0	female	94	6247
1227	X1083	FRMD4B	prot	f.874.0.0	combined	121	10781
1228	X1084	FRMD7	prot	f.874.0.0	male	28	4568
1229	X1084	FRMD7	prot	f.874.0.0	female	86	6300
1230	X1084	FRMD7	prot	f.874.0.0	combined	114	10868
1231	X1085	FRZB	prot	f.874.0.0	male	33	5543
1232	X1085	FRZB	prot	f.874.0.0	female	111	7531
1233	X1085	FRZB	prot	f.874.0.0	combined	144	13074
1234	X1086	FSHB	prot	f.874.0.0	male	27	4563
1235	X1086	FSHB	prot	f.874.0.0	female	91	6298
1236	X1086	FSHB	prot	f.874.0.0	combined	118	10861
1237	X1087	FST	prot	f.874.0.0	male	36	5606
1238	X1087	FST	prot	f.874.0.0	female	111	7623
1239	X1087	FST	prot	f.874.0.0	combined	147	13229
1240	X1088	FSTL1	prot	f.874.0.0	male	27	4563
1241	X1088	FSTL1	prot	f.874.0.0	female	91	6298
1242	X1088	FSTL1	prot	f.874.0.0	combined	118	10861
1243	X1089	FSTL3	prot	f.874.0.0	male	36	5585
1244	X1089	FSTL3	prot	f.874.0.0	female	110	7594
1245	X1089	FSTL3	prot	f.874.0.0	combined	146	13179
1246	X109	AMN	prot	f.874.0.0	male	33	5529
1247	X109	AMN	prot	f.874.0.0	female	109	7449
1248	X109	AMN	prot	f.874.0.0	combined	142	12978
1249	X1090	FTCD	prot	f.874.0.0	male	28	4674
1250	X1090	FTCD	prot	f.874.0.0	female	93	6446
1251	X1090	FTCD	prot	f.874.0.0	combined	121	11120
1252	X1091	FUCA1	prot	f.874.0.0	male	34	5627
1253	X1091	FUCA1	prot	f.874.0.0	female	112	7656
1254	X1091	FUCA1	prot	f.874.0.0	combined	146	13283
1255	X1092	FUOM	prot	f.874.0.0	male	28	4603
1256	X1092	FUOM	prot	f.874.0.0	female	93	6324
1257	X1092	FUOM	prot	f.874.0.0	combined	121	10927
1258	X1093	FURIN	prot	f.874.0.0	male	35	5625
1259	X1093	FURIN	prot	f.874.0.0	female	110	7633
1260	X1093	FURIN	prot	f.874.0.0	combined	145	13258
1261	X1094	FUS	prot	f.874.0.0	male	32	5465
1262	X1094	FUS	prot	f.874.0.0	female	108	7414
1263	X1094	FUS	prot	f.874.0.0	combined	140	12879
1264	X1095	FUT1	prot	f.874.0.0	male	28	4600
1265	X1095	FUT1	prot	f.874.0.0	female	88	6342
1266	X1095	FUT1	prot	f.874.0.0	combined	116	10942
1267	X1096	FUT3_FUT5	prot	f.874.0.0	male	34	5669
1268	X1096	FUT3_FUT5	prot	f.874.0.0	female	111	7689
1269	X1096	FUT3_FUT5	prot	f.874.0.0	combined	145	13358
1270	X1097	FUT8	prot	f.874.0.0	male	33	5565
1271	X1097	FUT8	prot	f.874.0.0	female	111	7558
1272	X1097	FUT8	prot	f.874.0.0	combined	144	13123
1273	X1098	FXN	prot	f.874.0.0	male	34	5656
1274	X1098	FXN	prot	f.874.0.0	female	112	7666
1275	X1098	FXN	prot	f.874.0.0	combined	146	13322
1276	X1099	FXYD5	prot	f.874.0.0	male	33	5529
1277	X1099	FXYD5	prot	f.874.0.0	female	109	7449
1278	X1099	FXYD5	prot	f.874.0.0	combined	142	12978
1279	X11	ACADSB	prot	f.874.0.0	male	29	4708
1280	X11	ACADSB	prot	f.874.0.0	female	94	6448
1281	X11	ACADSB	prot	f.874.0.0	combined	123	11156
1282	X110	AMOT	prot	f.874.0.0	male	28	4603
1283	X110	AMOT	prot	f.874.0.0	female	93	6324
1284	X110	AMOT	prot	f.874.0.0	combined	121	10927
1285	X1100	FYB1	prot	f.874.0.0	male	35	5591
1286	X1100	FYB1	prot	f.874.0.0	female	112	7593
1287	X1100	FYB1	prot	f.874.0.0	combined	147	13184
1288	X1101	FZD10	prot	f.874.0.0	male	28	4568
1289	X1101	FZD10	prot	f.874.0.0	female	86	6300
1290	X1101	FZD10	prot	f.874.0.0	combined	114	10868
1291	X1102	FZD8	prot	f.874.0.0	male	25	4543
1292	X1102	FZD8	prot	f.874.0.0	female	91	6265
1293	X1102	FZD8	prot	f.874.0.0	combined	116	10808
1294	X1103	GABARAP	prot	f.874.0.0	male	29	4676
1295	X1103	GABARAP	prot	f.874.0.0	female	92	6428
1296	X1103	GABARAP	prot	f.874.0.0	combined	121	11104
1297	X1104	GABARAPL1	prot	f.874.0.0	male	28	4605
1298	X1104	GABARAPL1	prot	f.874.0.0	female	90	6351
1299	X1104	GABARAPL1	prot	f.874.0.0	combined	118	10956
1300	X1105	GABRA4	prot	f.874.0.0	male	25	4543
1301	X1105	GABRA4	prot	f.874.0.0	female	91	6265
1302	X1105	GABRA4	prot	f.874.0.0	combined	116	10808
1303	X1106	GAD1	prot	f.874.0.0	male	28	4529
1304	X1106	GAD1	prot	f.874.0.0	female	89	6226
1305	X1106	GAD1	prot	f.874.0.0	combined	117	10755
1306	X1107	GAD2	prot	f.874.0.0	male	26	4574
1307	X1107	GAD2	prot	f.874.0.0	female	92	6264
1308	X1107	GAD2	prot	f.874.0.0	combined	118	10838
1309	X1108	GADD45B	prot	f.874.0.0	male	28	4605
1310	X1108	GADD45B	prot	f.874.0.0	female	90	6351
1311	X1108	GADD45B	prot	f.874.0.0	combined	118	10956
1312	X1109	GADD45GIP1	prot	f.874.0.0	male	27	4563
1313	X1109	GADD45GIP1	prot	f.874.0.0	female	91	6298
1314	X1109	GADD45GIP1	prot	f.874.0.0	combined	118	10861
1315	X111	AMOTL2	prot	f.874.0.0	male	29	4659
1316	X111	AMOTL2	prot	f.874.0.0	female	92	6406
1317	X111	AMOTL2	prot	f.874.0.0	combined	121	11065
1318	X1110	GAGE2A	prot	f.874.0.0	male	28	4529
1319	X1110	GAGE2A	prot	f.874.0.0	female	89	6226
1320	X1110	GAGE2A	prot	f.874.0.0	combined	117	10755
1321	X1111	GAL	prot	f.874.0.0	male	36	5615
1322	X1111	GAL	prot	f.874.0.0	female	111	7637
1323	X1111	GAL	prot	f.874.0.0	combined	147	13252
1324	X1112	GALNT10	prot	f.874.0.0	male	34	5565
1325	X1112	GALNT10	prot	f.874.0.0	female	109	7581
1326	X1112	GALNT10	prot	f.874.0.0	combined	143	13146
1327	X1113	GALNT2	prot	f.874.0.0	male	34	5656
1328	X1113	GALNT2	prot	f.874.0.0	female	112	7666
1329	X1113	GALNT2	prot	f.874.0.0	combined	146	13322
1330	X1114	GALNT3	prot	f.874.0.0	male	33	5529
1331	X1114	GALNT3	prot	f.874.0.0	female	109	7449
1332	X1114	GALNT3	prot	f.874.0.0	combined	142	12978
1333	X1115	GALNT5	prot	f.874.0.0	male	29	4708
1334	X1115	GALNT5	prot	f.874.0.0	female	94	6448
1335	X1115	GALNT5	prot	f.874.0.0	combined	123	11156
1336	X1116	GALNT7	prot	f.874.0.0	male	34	5565
1337	X1116	GALNT7	prot	f.874.0.0	female	109	7581
1338	X1116	GALNT7	prot	f.874.0.0	combined	143	13146
1339	X1117	GAMT	prot	f.874.0.0	male	27	4534
1340	X1117	GAMT	prot	f.874.0.0	female	94	6247
1341	X1117	GAMT	prot	f.874.0.0	combined	121	10781
1342	X1118	GAPDH	prot	f.874.0.0	male	26	4514
1343	X1118	GAPDH	prot	f.874.0.0	female	90	6189
1344	X1118	GAPDH	prot	f.874.0.0	combined	116	10703
1345	X1119	GART	prot	f.874.0.0	male	29	4690
1346	X1119	GART	prot	f.874.0.0	female	93	6456
1347	X1119	GART	prot	f.874.0.0	combined	122	11146
1348	X112	AMPD3	prot	f.874.0.0	male	28	4687
1349	X112	AMPD3	prot	f.874.0.0	female	93	6461
1350	X112	AMPD3	prot	f.874.0.0	combined	121	11148
1351	X1120	GAS2	prot	f.874.0.0	male	28	4605
1352	X1120	GAS2	prot	f.874.0.0	female	90	6351
1353	X1120	GAS2	prot	f.874.0.0	combined	118	10956
1354	X1121	GAS6	prot	f.874.0.0	male	35	5634
1355	X1121	GAS6	prot	f.874.0.0	female	110	7665
1356	X1121	GAS6	prot	f.874.0.0	combined	145	13299
1357	X1122	GASK1A	prot	f.874.0.0	male	27	4534
1358	X1122	GASK1A	prot	f.874.0.0	female	94	6247
1359	X1122	GASK1A	prot	f.874.0.0	combined	121	10781
1360	X1123	GAST	prot	f.874.0.0	male	28	4687
1361	X1123	GAST	prot	f.874.0.0	female	93	6461
1362	X1123	GAST	prot	f.874.0.0	combined	121	11148
1363	X1124	GATA3	prot	f.874.0.0	male	28	4529
1364	X1124	GATA3	prot	f.874.0.0	female	89	6226
1365	X1124	GATA3	prot	f.874.0.0	combined	117	10755
1366	X1125	GATD3	prot	f.874.0.0	male	27	4563
1367	X1125	GATD3	prot	f.874.0.0	female	91	6298
1368	X1125	GATD3	prot	f.874.0.0	combined	118	10861
1369	X1126	GBA	prot	f.874.0.0	male	28	4568
1370	X1126	GBA	prot	f.874.0.0	female	86	6300
1371	X1126	GBA	prot	f.874.0.0	combined	114	10868
1372	X1127	GBP1	prot	f.874.0.0	male	28	4676
1373	X1127	GBP1	prot	f.874.0.0	female	93	6451
1374	X1127	GBP1	prot	f.874.0.0	combined	121	11127
1375	X1128	GBP2	prot	f.874.0.0	male	33	5529
1376	X1128	GBP2	prot	f.874.0.0	female	109	7449
1377	X1128	GBP2	prot	f.874.0.0	combined	142	12978
1378	X1129	GBP4	prot	f.874.0.0	male	31	5501
1379	X1129	GBP4	prot	f.874.0.0	female	111	7423
1380	X1129	GBP4	prot	f.874.0.0	combined	142	12924
1381	X113	AMY1A_AMY1B_AMY1C	prot	f.874.0.0	male	28	4402
1382	X113	AMY1A_AMY1B_AMY1C	prot	f.874.0.0	female	84	6060
1383	X113	AMY1A_AMY1B_AMY1C	prot	f.874.0.0	combined	112	10462
1384	X1130	GBP6	prot	f.874.0.0	male	27	4534
1385	X1130	GBP6	prot	f.874.0.0	female	94	6247
1386	X1130	GBP6	prot	f.874.0.0	combined	121	10781
1387	X1131	GC	prot	f.874.0.0	male	27	4715
1388	X1131	GC	prot	f.874.0.0	female	95	6477
1389	X1131	GC	prot	f.874.0.0	combined	122	11192
1390	X1132	GCC1	prot	f.874.0.0	male	28	4687
1391	X1132	GCC1	prot	f.874.0.0	female	93	6461
1392	X1132	GCC1	prot	f.874.0.0	combined	121	11148
1393	X1133	GCG	prot	f.874.0.0	male	32	5473
1394	X1133	GCG	prot	f.874.0.0	female	109	7426
1395	X1133	GCG	prot	f.874.0.0	combined	141	12899
1396	X1134	GCHFR	prot	f.874.0.0	male	24	4502
1397	X1134	GCHFR	prot	f.874.0.0	female	91	6170
1398	X1134	GCHFR	prot	f.874.0.0	combined	115	10672
1399	X1135	GCLM	prot	f.874.0.0	male	27	4534
1400	X1135	GCLM	prot	f.874.0.0	female	94	6247
1401	X1135	GCLM	prot	f.874.0.0	combined	121	10781
1402	X1136	GCNT1	prot	f.874.0.0	male	34	5565
1403	X1136	GCNT1	prot	f.874.0.0	female	109	7581
1404	X1136	GCNT1	prot	f.874.0.0	combined	143	13146
1405	X1137	GDF15	prot	f.874.0.0	male	35	5669
1406	X1137	GDF15	prot	f.874.0.0	female	112	7710
1407	X1137	GDF15	prot	f.874.0.0	combined	147	13379
1408	X1138	GDF2	prot	f.874.0.0	male	34	5592
1409	X1138	GDF2	prot	f.874.0.0	female	112	7616
1410	X1138	GDF2	prot	f.874.0.0	combined	146	13208
1411	X1139	GDNF	prot	f.874.0.0	male	31	5501
1412	X1139	GDNF	prot	f.874.0.0	female	111	7423
1413	X1139	GDNF	prot	f.874.0.0	combined	142	12924
1414	X114	AMY2A	prot	f.874.0.0	male	34	5404
1415	X114	AMY2A	prot	f.874.0.0	female	107	7336
1416	X114	AMY2A	prot	f.874.0.0	combined	141	12740
1417	X1140	GET3	prot	f.874.0.0	male	29	4708
1418	X1140	GET3	prot	f.874.0.0	female	94	6448
1419	X1140	GET3	prot	f.874.0.0	combined	123	11156
1420	X1141	GFAP	prot	f.874.0.0	male	32	5463
1421	X1141	GFAP	prot	f.874.0.0	female	109	7415
1422	X1141	GFAP	prot	f.874.0.0	combined	141	12878
1423	X1142	GFER	prot	f.874.0.0	male	32	5473
1424	X1142	GFER	prot	f.874.0.0	female	109	7426
1425	X1142	GFER	prot	f.874.0.0	combined	141	12899
1426	X1143	GFOD2	prot	f.874.0.0	male	32	5473
1427	X1143	GFOD2	prot	f.874.0.0	female	109	7426
1428	X1143	GFOD2	prot	f.874.0.0	combined	141	12899
1429	X1144	GFRA1	prot	f.874.0.0	male	34	5651
1430	X1144	GFRA1	prot	f.874.0.0	female	112	7657
1431	X1144	GFRA1	prot	f.874.0.0	combined	146	13308
1432	X1145	GFRA2	prot	f.874.0.0	male	34	5565
1433	X1145	GFRA2	prot	f.874.0.0	female	109	7581
1434	X1145	GFRA2	prot	f.874.0.0	combined	143	13146
1435	X1146	GFRA3	prot	f.874.0.0	male	33	5548
1436	X1146	GFRA3	prot	f.874.0.0	female	109	7536
1437	X1146	GFRA3	prot	f.874.0.0	combined	142	13084
1438	X1147	GFRAL	prot	f.874.0.0	male	27	4551
1439	X1147	GFRAL	prot	f.874.0.0	female	91	6265
1440	X1147	GFRAL	prot	f.874.0.0	combined	118	10816
1441	X1148	GGA1	prot	f.874.0.0	male	31	5501
1442	X1148	GGA1	prot	f.874.0.0	female	111	7423
1443	X1148	GGA1	prot	f.874.0.0	combined	142	12924
1444	X1149	GGACT	prot	f.874.0.0	male	29	4708
1445	X1149	GGACT	prot	f.874.0.0	female	94	6448
1446	X1149	GGACT	prot	f.874.0.0	combined	123	11156
1447	X115	AMY2B	prot	f.874.0.0	male	34	5223
1448	X115	AMY2B	prot	f.874.0.0	female	107	7117
1449	X115	AMY2B	prot	f.874.0.0	combined	141	12340
1450	X1150	GGCT	prot	f.874.0.0	male	29	4702
1451	X1150	GGCT	prot	f.874.0.0	female	94	6431
1452	X1150	GGCT	prot	f.874.0.0	combined	123	11133
1453	X1151	GGH	prot	f.874.0.0	male	34	5496
1454	X1151	GGH	prot	f.874.0.0	female	108	7485
1455	X1151	GGH	prot	f.874.0.0	combined	142	12981
1456	X1152	GGT1	prot	f.874.0.0	male	35	5593
1457	X1152	GGT1	prot	f.874.0.0	female	112	7589
1458	X1152	GGT1	prot	f.874.0.0	combined	147	13182
1459	X1153	GGT5	prot	f.874.0.0	male	33	5565
1460	X1153	GGT5	prot	f.874.0.0	female	111	7558
1461	X1153	GGT5	prot	f.874.0.0	combined	144	13123
1462	X1154	GH1	prot	f.874.0.0	male	34	5583
1463	X1154	GH1	prot	f.874.0.0	female	112	7604
1464	X1154	GH1	prot	f.874.0.0	combined	146	13187
1465	X1155	GH2	prot	f.874.0.0	male	32	5473
1466	X1155	GH2	prot	f.874.0.0	female	109	7426
1467	X1155	GH2	prot	f.874.0.0	combined	141	12899
1468	X1156	GHR	prot	f.874.0.0	male	28	4603
1469	X1156	GHR	prot	f.874.0.0	female	93	6324
1470	X1156	GHR	prot	f.874.0.0	combined	121	10927
1471	X1157	GHRHR	prot	f.874.0.0	male	31	5501
1472	X1157	GHRHR	prot	f.874.0.0	female	111	7423
1473	X1157	GHRHR	prot	f.874.0.0	combined	142	12924
1474	X1158	GHRL	prot	f.874.0.0	male	34	5592
1475	X1158	GHRL	prot	f.874.0.0	female	112	7616
1476	X1158	GHRL	prot	f.874.0.0	combined	146	13208
1477	X1159	GID8	prot	f.874.0.0	male	29	4690
1478	X1159	GID8	prot	f.874.0.0	female	93	6456
1479	X1159	GID8	prot	f.874.0.0	combined	122	11146
1480	X116	ANG	prot	f.874.0.0	male	34	5587
1481	X116	ANG	prot	f.874.0.0	female	109	7585
1482	X116	ANG	prot	f.874.0.0	combined	143	13172
1483	X1160	GIGYF2	prot	f.874.0.0	male	29	4690
1484	X1160	GIGYF2	prot	f.874.0.0	female	93	6456
1485	X1160	GIGYF2	prot	f.874.0.0	combined	122	11146
1486	X1161	GIMAP7	prot	f.874.0.0	male	28	4603
1487	X1161	GIMAP7	prot	f.874.0.0	female	93	6324
1488	X1161	GIMAP7	prot	f.874.0.0	combined	121	10927
1489	X1162	GIMAP8	prot	f.874.0.0	male	28	4529
1490	X1162	GIMAP8	prot	f.874.0.0	female	89	6226
1491	X1162	GIMAP8	prot	f.874.0.0	combined	117	10755
1492	X1163	GIP	prot	f.874.0.0	male	27	4563
1493	X1163	GIP	prot	f.874.0.0	female	91	6298
1494	X1163	GIP	prot	f.874.0.0	combined	118	10861
1495	X1164	GIPC2	prot	f.874.0.0	male	28	4687
1496	X1164	GIPC2	prot	f.874.0.0	female	93	6461
1497	X1164	GIPC2	prot	f.874.0.0	combined	121	11148
1498	X1165	GIPC3	prot	f.874.0.0	male	28	4680
1499	X1165	GIPC3	prot	f.874.0.0	female	92	6431
1500	X1165	GIPC3	prot	f.874.0.0	combined	120	11111
1501	X1166	GIPR	prot	f.874.0.0	male	26	4574
1502	X1166	GIPR	prot	f.874.0.0	female	92	6264
1503	X1166	GIPR	prot	f.874.0.0	combined	118	10838
1504	X1167	GIT1	prot	f.874.0.0	male	26	4574
1505	X1167	GIT1	prot	f.874.0.0	female	92	6264
1506	X1167	GIT1	prot	f.874.0.0	combined	118	10838
1507	X1168	GJA8	prot	f.874.0.0	male	28	4529
1508	X1168	GJA8	prot	f.874.0.0	female	89	6226
1509	X1168	GJA8	prot	f.874.0.0	combined	117	10755
1510	X1169	GKN1	prot	f.874.0.0	male	29	5395
1511	X1169	GKN1	prot	f.874.0.0	female	109	7281
1512	X1169	GKN1	prot	f.874.0.0	combined	138	12676
1513	X117	ANGPT1	prot	f.874.0.0	male	36	5578
1514	X117	ANGPT1	prot	f.874.0.0	female	109	7582
1515	X117	ANGPT1	prot	f.874.0.0	combined	145	13160
1516	X1170	GLA	prot	f.874.0.0	male	28	4593
1517	X1170	GLA	prot	f.874.0.0	female	93	6311
1518	X1170	GLA	prot	f.874.0.0	combined	121	10904
1519	X1171	GLB1	prot	f.874.0.0	male	33	5565
1520	X1171	GLB1	prot	f.874.0.0	female	111	7558
1521	X1171	GLB1	prot	f.874.0.0	combined	144	13123
1522	X1172	GLI2	prot	f.874.0.0	male	26	4574
1523	X1172	GLI2	prot	f.874.0.0	female	92	6264
1524	X1172	GLI2	prot	f.874.0.0	combined	118	10838
1525	X1173	NA	prot	f.874.0.0	male	0	15
1526	X1173	NA	prot	f.874.0.0	female	0	27
1527	X1173	NA	prot	f.874.0.0	combined	0	42
1528	X1174	GLO1	prot	f.874.0.0	male	33	5503
1529	X1174	GLO1	prot	f.874.0.0	female	107	7464
1530	X1174	GLO1	prot	f.874.0.0	combined	140	12967
1531	X1175	GLOD4	prot	f.874.0.0	male	36	5578
1532	X1175	GLOD4	prot	f.874.0.0	female	110	7590
1533	X1175	GLOD4	prot	f.874.0.0	combined	146	13168
1534	X1176	GLP1R	prot	f.874.0.0	male	25	4543
1535	X1176	GLP1R	prot	f.874.0.0	female	91	6265
1536	X1176	GLP1R	prot	f.874.0.0	combined	116	10808
1537	X1177	GLRX	prot	f.874.0.0	male	34	5548
1538	X1177	GLRX	prot	f.874.0.0	female	111	7575
1539	X1177	GLRX	prot	f.874.0.0	combined	145	13123
1540	X1178	GLRX5	prot	f.874.0.0	male	28	4603
1541	X1178	GLRX5	prot	f.874.0.0	female	93	6324
1542	X1178	GLRX5	prot	f.874.0.0	combined	121	10927
1543	X1179	GLT8D2	prot	f.874.0.0	male	31	5501
1544	X1179	GLT8D2	prot	f.874.0.0	female	111	7423
1545	X1179	GLT8D2	prot	f.874.0.0	combined	142	12924
1546	X118	ANGPT2	prot	f.874.0.0	male	34	5656
1547	X118	ANGPT2	prot	f.874.0.0	female	112	7666
1548	X118	ANGPT2	prot	f.874.0.0	combined	146	13322
1549	X1180	GLYR1	prot	f.874.0.0	male	29	4676
1550	X1180	GLYR1	prot	f.874.0.0	female	92	6428
1551	X1180	GLYR1	prot	f.874.0.0	combined	121	11104
1552	X1181	GM2A	prot	f.874.0.0	male	28	4588
1553	X1181	GM2A	prot	f.874.0.0	female	91	6301
1554	X1181	GM2A	prot	f.874.0.0	combined	119	10889
1555	X1182	GMFG	prot	f.874.0.0	male	29	4708
1556	X1182	GMFG	prot	f.874.0.0	female	94	6448
1557	X1182	GMFG	prot	f.874.0.0	combined	123	11156
1558	X1183	GMPR	prot	f.874.0.0	male	34	5662
1559	X1183	GMPR	prot	f.874.0.0	female	112	7685
1560	X1183	GMPR	prot	f.874.0.0	combined	146	13347
1561	X1184	GMPR2	prot	f.874.0.0	male	28	4603
1562	X1184	GMPR2	prot	f.874.0.0	female	93	6324
1563	X1184	GMPR2	prot	f.874.0.0	combined	121	10927
1564	X1185	GNAS	prot	f.874.0.0	male	29	4690
1565	X1185	GNAS	prot	f.874.0.0	female	93	6456
1566	X1185	GNAS	prot	f.874.0.0	combined	122	11146
1567	X1186	GNE	prot	f.874.0.0	male	32	5473
1568	X1186	GNE	prot	f.874.0.0	female	109	7426
1569	X1186	GNE	prot	f.874.0.0	combined	141	12899
1570	X1187	GNGT1	prot	f.874.0.0	male	28	4568
1571	X1187	GNGT1	prot	f.874.0.0	female	86	6300
1572	X1187	GNGT1	prot	f.874.0.0	combined	114	10868
1573	X1188	GNLY	prot	f.874.0.0	male	35	5603
1574	X1188	GNLY	prot	f.874.0.0	female	112	7608
1575	X1188	GNLY	prot	f.874.0.0	combined	147	13211
1576	X1189	GNPDA1	prot	f.874.0.0	male	27	4563
1577	X1189	GNPDA1	prot	f.874.0.0	female	91	6298
1578	X1189	GNPDA1	prot	f.874.0.0	combined	118	10861
1579	X119	ANGPTL1	prot	f.874.0.0	male	34	5502
1580	X119	ANGPTL1	prot	f.874.0.0	female	112	7535
1581	X119	ANGPTL1	prot	f.874.0.0	combined	146	13037
1582	X1190	GNPDA2	prot	f.874.0.0	male	28	4603
1583	X1190	GNPDA2	prot	f.874.0.0	female	93	6324
1584	X1190	GNPDA2	prot	f.874.0.0	combined	121	10927
1585	X1191	GOLGA3	prot	f.874.0.0	male	29	4690
1586	X1191	GOLGA3	prot	f.874.0.0	female	93	6456
1587	X1191	GOLGA3	prot	f.874.0.0	combined	122	11146
1588	X1192	GOLM2	prot	f.874.0.0	male	34	5669
1589	X1192	GOLM2	prot	f.874.0.0	female	111	7689
1590	X1192	GOLM2	prot	f.874.0.0	combined	145	13358
1591	X1193	GOPC	prot	f.874.0.0	male	34	5595
1592	X1193	GOPC	prot	f.874.0.0	female	112	7598
1593	X1193	GOPC	prot	f.874.0.0	combined	146	13193
1594	X1194	GORASP2	prot	f.874.0.0	male	28	4680
1595	X1194	GORASP2	prot	f.874.0.0	female	92	6431
1596	X1194	GORASP2	prot	f.874.0.0	combined	120	11111
1597	X1195	GOT1	prot	f.874.0.0	male	29	4712
1598	X1195	GOT1	prot	f.874.0.0	female	95	6458
1599	X1195	GOT1	prot	f.874.0.0	combined	124	11170
1600	X1196	GP1BA	prot	f.874.0.0	male	34	5576
1601	X1196	GP1BA	prot	f.874.0.0	female	110	7572
1602	X1196	GP1BA	prot	f.874.0.0	combined	144	13148
1603	X1197	GP1BB	prot	f.874.0.0	male	27	4534
1604	X1197	GP1BB	prot	f.874.0.0	female	94	6247
1605	X1197	GP1BB	prot	f.874.0.0	combined	121	10781
1606	X1198	GP2	prot	f.874.0.0	male	32	5431
1607	X1198	GP2	prot	f.874.0.0	female	105	7373
1608	X1198	GP2	prot	f.874.0.0	combined	137	12804
1609	X1199	GP5	prot	f.874.0.0	male	28	4603
1610	X1199	GP5	prot	f.874.0.0	female	93	6324
1611	X1199	GP5	prot	f.874.0.0	combined	121	10927
1612	X12	ACAN	prot	f.874.0.0	male	34	5530
1613	X12	ACAN	prot	f.874.0.0	female	112	7544
1614	X12	ACAN	prot	f.874.0.0	combined	146	13074
1615	X120	ANGPTL2	prot	f.874.0.0	male	36	5599
1616	X120	ANGPTL2	prot	f.874.0.0	female	111	7615
1617	X120	ANGPTL2	prot	f.874.0.0	combined	147	13214
1618	X1200	GP6	prot	f.874.0.0	male	35	5591
1619	X1200	GP6	prot	f.874.0.0	female	112	7593
1620	X1200	GP6	prot	f.874.0.0	combined	147	13184
1621	X1201	GPA33	prot	f.874.0.0	male	34	5565
1622	X1201	GPA33	prot	f.874.0.0	female	109	7581
1623	X1201	GPA33	prot	f.874.0.0	combined	143	13146
1624	X1202	GPC1	prot	f.874.0.0	male	34	5656
1625	X1202	GPC1	prot	f.874.0.0	female	112	7666
1626	X1202	GPC1	prot	f.874.0.0	combined	146	13322
1627	X1203	GPC5	prot	f.874.0.0	male	33	5565
1628	X1203	GPC5	prot	f.874.0.0	female	111	7558
1629	X1203	GPC5	prot	f.874.0.0	combined	144	13123
1630	X1204	GPD1	prot	f.874.0.0	male	29	4676
1631	X1204	GPD1	prot	f.874.0.0	female	92	6428
1632	X1204	GPD1	prot	f.874.0.0	combined	121	11104
1633	X1205	GPHA2	prot	f.874.0.0	male	28	4680
1634	X1205	GPHA2	prot	f.874.0.0	female	92	6431
1635	X1205	GPHA2	prot	f.874.0.0	combined	120	11111
1636	X1206	GPI	prot	f.874.0.0	male	28	4703
1637	X1206	GPI	prot	f.874.0.0	female	95	6464
1638	X1206	GPI	prot	f.874.0.0	combined	123	11167
1639	X1207	GPIHBP1	prot	f.874.0.0	male	28	4680
1640	X1207	GPIHBP1	prot	f.874.0.0	female	92	6431
1641	X1207	GPIHBP1	prot	f.874.0.0	combined	120	11111
1642	X1208	GPKOW	prot	f.874.0.0	male	31	5501
1643	X1208	GPKOW	prot	f.874.0.0	female	111	7423
1644	X1208	GPKOW	prot	f.874.0.0	combined	142	12924
1645	X1209	GPNMB	prot	f.874.0.0	male	34	5420
1646	X1209	GPNMB	prot	f.874.0.0	female	108	7421
1647	X1209	GPNMB	prot	f.874.0.0	combined	142	12841
1648	X121	ANGPTL3	prot	f.874.0.0	male	34	5608
1649	X121	ANGPTL3	prot	f.874.0.0	female	110	7609
1650	X121	ANGPTL3	prot	f.874.0.0	combined	144	13217
1651	X1210	GPR101	prot	f.874.0.0	male	25	4543
1652	X1210	GPR101	prot	f.874.0.0	female	91	6265
1653	X1210	GPR101	prot	f.874.0.0	combined	116	10808
1654	X1211	GPR158	prot	f.874.0.0	male	29	4690
1655	X1211	GPR158	prot	f.874.0.0	female	93	6456
1656	X1211	GPR158	prot	f.874.0.0	combined	122	11146
1657	X1212	GPR15L	prot	f.874.0.0	male	28	4680
1658	X1212	GPR15L	prot	f.874.0.0	female	92	6431
1659	X1212	GPR15L	prot	f.874.0.0	combined	120	11111
1660	X1213	GPR37	prot	f.874.0.0	male	33	5503
1661	X1213	GPR37	prot	f.874.0.0	female	107	7464
1662	X1213	GPR37	prot	f.874.0.0	combined	140	12967
1663	X1214	GPRC5C	prot	f.874.0.0	male	29	4676
1664	X1214	GPRC5C	prot	f.874.0.0	female	92	6428
1665	X1214	GPRC5C	prot	f.874.0.0	combined	121	11104
1666	X1215	GRAP2	prot	f.874.0.0	male	34	5592
1667	X1215	GRAP2	prot	f.874.0.0	female	112	7616
1668	X1215	GRAP2	prot	f.874.0.0	combined	146	13208
1669	X1216	GRHPR	prot	f.874.0.0	male	29	4708
1670	X1216	GRHPR	prot	f.874.0.0	female	94	6448
1671	X1216	GRHPR	prot	f.874.0.0	combined	123	11156
1672	X1217	GRIK2	prot	f.874.0.0	male	29	4690
1673	X1217	GRIK2	prot	f.874.0.0	female	93	6456
1674	X1217	GRIK2	prot	f.874.0.0	combined	122	11146
1675	X1218	GRIN2B	prot	f.874.0.0	male	25	4543
1676	X1218	GRIN2B	prot	f.874.0.0	female	91	6265
1677	X1218	GRIN2B	prot	f.874.0.0	combined	116	10808
1678	X1219	GRK5	prot	f.874.0.0	male	33	5503
1679	X1219	GRK5	prot	f.874.0.0	female	107	7464
1680	X1219	GRK5	prot	f.874.0.0	combined	140	12967
1681	X122	ANGPTL4	prot	f.874.0.0	male	36	5606
1682	X122	ANGPTL4	prot	f.874.0.0	female	111	7623
1683	X122	ANGPTL4	prot	f.874.0.0	combined	147	13229
1684	X1220	GRN	prot	f.874.0.0	male	34	5572
1685	X1220	GRN	prot	f.874.0.0	female	112	7566
1686	X1220	GRN	prot	f.874.0.0	combined	146	13138
1687	X1221	GRP	prot	f.874.0.0	male	27	4563
1688	X1221	GRP	prot	f.874.0.0	female	91	6298
1689	X1221	GRP	prot	f.874.0.0	combined	118	10861
1690	X1222	GRPEL1	prot	f.874.0.0	male	34	5565
1691	X1222	GRPEL1	prot	f.874.0.0	female	109	7581
1692	X1222	GRPEL1	prot	f.874.0.0	combined	143	13146
1693	X1223	GRSF1	prot	f.874.0.0	male	28	4499
1694	X1223	GRSF1	prot	f.874.0.0	female	87	6186
1695	X1223	GRSF1	prot	f.874.0.0	combined	115	10685
1696	X1224	GSAP	prot	f.874.0.0	male	32	5473
1697	X1224	GSAP	prot	f.874.0.0	female	109	7426
1698	X1224	GSAP	prot	f.874.0.0	combined	141	12899
1699	X1225	GSN	prot	f.874.0.0	male	28	4684
1700	X1225	GSN	prot	f.874.0.0	female	94	6446
1701	X1225	GSN	prot	f.874.0.0	combined	122	11130
1702	X1226	GSR	prot	f.874.0.0	male	28	4677
1703	X1226	GSR	prot	f.874.0.0	female	93	6413
1704	X1226	GSR	prot	f.874.0.0	combined	121	11090
1705	X1227	GSTA1	prot	f.874.0.0	male	34	5578
1706	X1227	GSTA1	prot	f.874.0.0	female	112	7603
1707	X1227	GSTA1	prot	f.874.0.0	combined	146	13181
1708	X1228	GSTA3	prot	f.874.0.0	male	32	5473
1709	X1228	GSTA3	prot	f.874.0.0	female	109	7426
1710	X1228	GSTA3	prot	f.874.0.0	combined	141	12899
1711	X1229	GSTM4	prot	f.874.0.0	male	27	4534
1712	X1229	GSTM4	prot	f.874.0.0	female	94	6247
1713	X1229	GSTM4	prot	f.874.0.0	combined	121	10781
1714	X123	ANGPTL7	prot	f.874.0.0	male	34	5656
1715	X123	ANGPTL7	prot	f.874.0.0	female	112	7666
1716	X123	ANGPTL7	prot	f.874.0.0	combined	146	13322
1717	X1230	GSTP1	prot	f.874.0.0	male	30	5462
1718	X1230	GSTP1	prot	f.874.0.0	female	110	7382
1719	X1230	GSTP1	prot	f.874.0.0	combined	140	12844
1720	X1231	GSTT2B	prot	f.874.0.0	male	28	4687
1721	X1231	GSTT2B	prot	f.874.0.0	female	93	6461
1722	X1231	GSTT2B	prot	f.874.0.0	combined	121	11148
1723	X1232	GTF2IRD1	prot	f.874.0.0	male	28	4605
1724	X1232	GTF2IRD1	prot	f.874.0.0	female	90	6351
1725	X1232	GTF2IRD1	prot	f.874.0.0	combined	118	10956
1726	X1233	GTPBP2	prot	f.874.0.0	male	28	4568
1727	X1233	GTPBP2	prot	f.874.0.0	female	86	6300
1728	X1233	GTPBP2	prot	f.874.0.0	combined	114	10868
1729	X1234	GUCA2A	prot	f.874.0.0	male	35	5571
1730	X1234	GUCA2A	prot	f.874.0.0	female	112	7568
1731	X1234	GUCA2A	prot	f.874.0.0	combined	147	13139
1732	X1235	GUCY2C	prot	f.874.0.0	male	28	4605
1733	X1235	GUCY2C	prot	f.874.0.0	female	90	6351
1734	X1235	GUCY2C	prot	f.874.0.0	combined	118	10956
1735	X1236	GUK1	prot	f.874.0.0	male	27	4534
1736	X1236	GUK1	prot	f.874.0.0	female	94	6247
1737	X1236	GUK1	prot	f.874.0.0	combined	121	10781
1738	X1237	GUSB	prot	f.874.0.0	male	35	5618
1739	X1237	GUSB	prot	f.874.0.0	female	111	7644
1740	X1237	GUSB	prot	f.874.0.0	combined	146	13262
1741	X1238	GYS1	prot	f.874.0.0	male	33	5503
1742	X1238	GYS1	prot	f.874.0.0	female	107	7464
1743	X1238	GYS1	prot	f.874.0.0	combined	140	12967
1744	X1239	GZMA	prot	f.874.0.0	male	34	5662
1745	X1239	GZMA	prot	f.874.0.0	female	112	7685
1746	X1239	GZMA	prot	f.874.0.0	combined	146	13347
1747	X124	ANK2	prot	f.874.0.0	male	27	4534
1748	X124	ANK2	prot	f.874.0.0	female	94	6247
1749	X124	ANK2	prot	f.874.0.0	combined	121	10781
1750	X1240	GZMB	prot	f.874.0.0	male	34	5595
1751	X1240	GZMB	prot	f.874.0.0	female	112	7598
1752	X1240	GZMB	prot	f.874.0.0	combined	146	13193
1753	X1241	GZMH	prot	f.874.0.0	male	33	5503
1754	X1241	GZMH	prot	f.874.0.0	female	107	7464
1755	X1241	GZMH	prot	f.874.0.0	combined	140	12967
1756	X1242	H2AP	prot	f.874.0.0	male	28	4529
1757	X1242	H2AP	prot	f.874.0.0	female	89	6226
1758	X1242	H2AP	prot	f.874.0.0	combined	117	10755
1759	X1243	HADH	prot	f.874.0.0	male	27	4534
1760	X1243	HADH	prot	f.874.0.0	female	94	6247
1761	X1243	HADH	prot	f.874.0.0	combined	121	10781
1762	X1244	HAGH	prot	f.874.0.0	male	34	5646
1763	X1244	HAGH	prot	f.874.0.0	female	112	7649
1764	X1244	HAGH	prot	f.874.0.0	combined	146	13295
1765	X1245	HAO1	prot	f.874.0.0	male	34	5656
1766	X1245	HAO1	prot	f.874.0.0	female	112	7666
1767	X1245	HAO1	prot	f.874.0.0	combined	146	13322
1768	X1246	HARS1	prot	f.874.0.0	male	35	5603
1769	X1246	HARS1	prot	f.874.0.0	female	112	7608
1770	X1246	HARS1	prot	f.874.0.0	combined	147	13211
1771	X1247	HAVCR1	prot	f.874.0.0	male	34	5651
1772	X1247	HAVCR1	prot	f.874.0.0	female	112	7658
1773	X1247	HAVCR1	prot	f.874.0.0	combined	146	13309
1774	X1248	HAVCR2	prot	f.874.0.0	male	35	5603
1775	X1248	HAVCR2	prot	f.874.0.0	female	112	7608
1776	X1248	HAVCR2	prot	f.874.0.0	combined	147	13211
1777	X1249	HBEGF	prot	f.874.0.0	male	34	5646
1778	X1249	HBEGF	prot	f.874.0.0	female	112	7649
1779	X1249	HBEGF	prot	f.874.0.0	combined	146	13295
1780	X125	ANKMY2	prot	f.874.0.0	male	26	4574
1781	X125	ANKMY2	prot	f.874.0.0	female	92	6264
1782	X125	ANKMY2	prot	f.874.0.0	combined	118	10838
1783	X1250	HBQ1	prot	f.874.0.0	male	34	5656
1784	X1250	HBQ1	prot	f.874.0.0	female	112	7666
1785	X1250	HBQ1	prot	f.874.0.0	combined	146	13322
1786	X1251	HBZ	prot	f.874.0.0	male	29	4708
1787	X1251	HBZ	prot	f.874.0.0	female	94	6448
1788	X1251	HBZ	prot	f.874.0.0	combined	123	11156
1789	X1252	HCG22	prot	f.874.0.0	male	27	4534
1790	X1252	HCG22	prot	f.874.0.0	female	94	6247
1791	X1252	HCG22	prot	f.874.0.0	combined	121	10781
1792	X1253	HCLS1	prot	f.874.0.0	male	34	5662
1793	X1253	HCLS1	prot	f.874.0.0	female	112	7685
1794	X1253	HCLS1	prot	f.874.0.0	combined	146	13347
1795	X1254	HDAC8	prot	f.874.0.0	male	26	4574
1796	X1254	HDAC8	prot	f.874.0.0	female	92	6264
1797	X1254	HDAC8	prot	f.874.0.0	combined	118	10838
1798	X1255	HDAC9	prot	f.874.0.0	male	25	4543
1799	X1255	HDAC9	prot	f.874.0.0	female	91	6265
1800	X1255	HDAC9	prot	f.874.0.0	combined	116	10808
1801	X1256	HDDC2	prot	f.874.0.0	male	28	4680
1802	X1256	HDDC2	prot	f.874.0.0	female	92	6431
1803	X1256	HDDC2	prot	f.874.0.0	combined	120	11111
1804	X1257	HDGF	prot	f.874.0.0	male	34	5645
1805	X1257	HDGF	prot	f.874.0.0	female	112	7652
1806	X1257	HDGF	prot	f.874.0.0	combined	146	13297
1807	X1258	HDGFL2	prot	f.874.0.0	male	28	4687
1808	X1258	HDGFL2	prot	f.874.0.0	female	93	6461
1809	X1258	HDGFL2	prot	f.874.0.0	combined	121	11148
1810	X1259	HEBP1	prot	f.874.0.0	male	33	5503
1811	X1259	HEBP1	prot	f.874.0.0	female	107	7464
1812	X1259	HEBP1	prot	f.874.0.0	combined	140	12967
1813	X126	ANKRA2	prot	f.874.0.0	male	28	4529
1814	X126	ANKRA2	prot	f.874.0.0	female	89	6226
1815	X126	ANKRA2	prot	f.874.0.0	combined	117	10755
1816	X1260	HEG1	prot	f.874.0.0	male	28	4603
1817	X1260	HEG1	prot	f.874.0.0	female	93	6324
1818	X1260	HEG1	prot	f.874.0.0	combined	121	10927
1819	X1261	HEPACAM2	prot	f.874.0.0	male	28	4687
1820	X1261	HEPACAM2	prot	f.874.0.0	female	93	6461
1821	X1261	HEPACAM2	prot	f.874.0.0	combined	121	11148
1822	X1262	HEPH	prot	f.874.0.0	male	29	4708
1823	X1262	HEPH	prot	f.874.0.0	female	94	6448
1824	X1262	HEPH	prot	f.874.0.0	combined	123	11156
1825	X1263	HEXIM1	prot	f.874.0.0	male	34	5595
1826	X1263	HEXIM1	prot	f.874.0.0	female	112	7598
1827	X1263	HEXIM1	prot	f.874.0.0	combined	146	13193
1828	X1264	HGF	prot	f.874.0.0	male	34	5662
1829	X1264	HGF	prot	f.874.0.0	female	112	7685
1830	X1264	HGF	prot	f.874.0.0	combined	146	13347
1831	X1265	HGFAC	prot	f.874.0.0	male	28	4664
1832	X1265	HGFAC	prot	f.874.0.0	female	93	6385
1833	X1265	HGFAC	prot	f.874.0.0	combined	121	11049
1834	X1266	HGS	prot	f.874.0.0	male	32	5473
1835	X1266	HGS	prot	f.874.0.0	female	109	7426
1836	X1266	HGS	prot	f.874.0.0	combined	141	12899
1837	X1267	HHEX	prot	f.874.0.0	male	28	4687
1838	X1267	HHEX	prot	f.874.0.0	female	93	6461
1839	X1267	HHEX	prot	f.874.0.0	combined	121	11148
1840	X1268	HIF1A	prot	f.874.0.0	male	26	4574
1841	X1268	HIF1A	prot	f.874.0.0	female	92	6264
1842	X1268	HIF1A	prot	f.874.0.0	combined	118	10838
1843	X1269	HIP1	prot	f.874.0.0	male	27	4534
1844	X1269	HIP1	prot	f.874.0.0	female	94	6247
1845	X1269	HIP1	prot	f.874.0.0	combined	121	10781
1846	X127	ANKRD54	prot	f.874.0.0	male	32	5473
1847	X127	ANKRD54	prot	f.874.0.0	female	109	7426
1848	X127	ANKRD54	prot	f.874.0.0	combined	141	12899
1849	X1270	HIP1R	prot	f.874.0.0	male	28	4679
1850	X1270	HIP1R	prot	f.874.0.0	female	93	6447
1851	X1270	HIP1R	prot	f.874.0.0	combined	121	11126
1852	X1271	HJV	prot	f.874.0.0	male	29	4690
1853	X1271	HJV	prot	f.874.0.0	female	93	6456
1854	X1271	HJV	prot	f.874.0.0	combined	122	11146
1855	X1272	HK2	prot	f.874.0.0	male	33	5503
1856	X1272	HK2	prot	f.874.0.0	female	107	7464
1857	X1272	HK2	prot	f.874.0.0	combined	140	12967
1858	X1273	HLA-A	prot	f.874.0.0	male	29	4690
1859	X1273	HLA-A	prot	f.874.0.0	female	93	6456
1860	X1273	HLA-A	prot	f.874.0.0	combined	122	11146
1861	X1274	HLA-DRA	prot	f.874.0.0	male	33	5578
1862	X1274	HLA-DRA	prot	f.874.0.0	female	112	7572
1863	X1274	HLA-DRA	prot	f.874.0.0	combined	145	13150
1864	X1275	HLA-E	prot	f.874.0.0	male	34	5595
1865	X1275	HLA-E	prot	f.874.0.0	female	112	7598
1866	X1275	HLA-E	prot	f.874.0.0	combined	146	13193
1867	X1276	HMBS	prot	f.874.0.0	male	34	5656
1868	X1276	HMBS	prot	f.874.0.0	female	112	7666
1869	X1276	HMBS	prot	f.874.0.0	combined	146	13322
1870	X1277	HMCN2	prot	f.874.0.0	male	28	4597
1871	X1277	HMCN2	prot	f.874.0.0	female	91	6312
1872	X1277	HMCN2	prot	f.874.0.0	combined	119	10909
1873	X1278	HMGCL	prot	f.874.0.0	male	27	4563
1874	X1278	HMGCL	prot	f.874.0.0	female	91	6298
1875	X1278	HMGCL	prot	f.874.0.0	combined	118	10861
1876	X1279	HMGCS1	prot	f.874.0.0	male	27	4534
1877	X1279	HMGCS1	prot	f.874.0.0	female	94	6247
1878	X1279	HMGCS1	prot	f.874.0.0	combined	121	10781
1879	X128	ANP32C	prot	f.874.0.0	male	27	4563
1880	X128	ANP32C	prot	f.874.0.0	female	91	6298
1881	X128	ANP32C	prot	f.874.0.0	combined	118	10861
1882	X1280	HMMR	prot	f.874.0.0	male	28	4516
1883	X1280	HMMR	prot	f.874.0.0	female	89	6212
1884	X1280	HMMR	prot	f.874.0.0	combined	117	10728
1885	X1281	HMOX1	prot	f.874.0.0	male	33	5522
1886	X1281	HMOX1	prot	f.874.0.0	female	110	7536
1887	X1281	HMOX1	prot	f.874.0.0	combined	143	13058
1888	X1282	HMOX2	prot	f.874.0.0	male	31	5501
1889	X1282	HMOX2	prot	f.874.0.0	female	111	7423
1890	X1282	HMOX2	prot	f.874.0.0	combined	142	12924
1891	X1283	HNF1A	prot	f.874.0.0	male	28	4568
1892	X1283	HNF1A	prot	f.874.0.0	female	86	6300
1893	X1283	HNF1A	prot	f.874.0.0	combined	114	10868
1894	X1284	HNMT	prot	f.874.0.0	male	33	5539
1895	X1284	HNMT	prot	f.874.0.0	female	111	7518
1896	X1284	HNMT	prot	f.874.0.0	combined	144	13057
1897	X1285	HNRNPK	prot	f.874.0.0	male	32	5481
1898	X1285	HNRNPK	prot	f.874.0.0	female	107	7443
1899	X1285	HNRNPK	prot	f.874.0.0	combined	139	12924
1900	X1286	HNRNPUL1	prot	f.874.0.0	male	29	4690
1901	X1286	HNRNPUL1	prot	f.874.0.0	female	93	6456
1902	X1286	HNRNPUL1	prot	f.874.0.0	combined	122	11146
1903	X1287	HPCAL1	prot	f.874.0.0	male	34	5662
1904	X1287	HPCAL1	prot	f.874.0.0	female	112	7685
1905	X1287	HPCAL1	prot	f.874.0.0	combined	146	13347
1906	X1288	HPGDS	prot	f.874.0.0	male	32	5473
1907	X1288	HPGDS	prot	f.874.0.0	female	109	7426
1908	X1288	HPGDS	prot	f.874.0.0	combined	141	12899
1909	X1289	HPSE	prot	f.874.0.0	male	29	4649
1910	X1289	HPSE	prot	f.874.0.0	female	94	6363
1911	X1289	HPSE	prot	f.874.0.0	combined	123	11012
1912	X129	ANPEP	prot	f.874.0.0	male	34	5626
1913	X129	ANPEP	prot	f.874.0.0	female	110	7625
1914	X129	ANPEP	prot	f.874.0.0	combined	144	13251
1915	X1290	HRAS	prot	f.874.0.0	male	28	4598
1916	X1290	HRAS	prot	f.874.0.0	female	89	6338
1917	X1290	HRAS	prot	f.874.0.0	combined	117	10936
1918	X1291	HRC	prot	f.874.0.0	male	27	4563
1919	X1291	HRC	prot	f.874.0.0	female	91	6298
1920	X1291	HRC	prot	f.874.0.0	combined	118	10861
1921	X1292	HRG	prot	f.874.0.0	male	27	4687
1922	X1292	HRG	prot	f.874.0.0	female	95	6426
1923	X1292	HRG	prot	f.874.0.0	combined	122	11113
1924	X1293	HS1BP3	prot	f.874.0.0	male	27	4563
1925	X1293	HS1BP3	prot	f.874.0.0	female	91	6298
1926	X1293	HS1BP3	prot	f.874.0.0	combined	118	10861
1927	X1294	HS3ST3B1	prot	f.874.0.0	male	34	5565
1928	X1294	HS3ST3B1	prot	f.874.0.0	female	109	7581
1929	X1294	HS3ST3B1	prot	f.874.0.0	combined	143	13146
1930	X1295	HS6ST1	prot	f.874.0.0	male	34	5656
1931	X1295	HS6ST1	prot	f.874.0.0	female	112	7666
1932	X1295	HS6ST1	prot	f.874.0.0	combined	146	13322
1933	X1296	HS6ST2	prot	f.874.0.0	male	26	4574
1934	X1296	HS6ST2	prot	f.874.0.0	female	92	6264
1935	X1296	HS6ST2	prot	f.874.0.0	combined	118	10838
1936	X1297	HSBP1	prot	f.874.0.0	male	27	4563
1937	X1297	HSBP1	prot	f.874.0.0	female	91	6298
1938	X1297	HSBP1	prot	f.874.0.0	combined	118	10861
1939	X1298	HSD11B1	prot	f.874.0.0	male	34	5595
1940	X1298	HSD11B1	prot	f.874.0.0	female	112	7598
1941	X1298	HSD11B1	prot	f.874.0.0	combined	146	13193
1942	X1299	HSD17B14	prot	f.874.0.0	male	28	4687
1943	X1299	HSD17B14	prot	f.874.0.0	female	93	6461
1944	X1299	HSD17B14	prot	f.874.0.0	combined	121	11148
1945	X13	ACE	prot	f.874.0.0	male	28	4703
1946	X13	ACE	prot	f.874.0.0	female	95	6464
1947	X13	ACE	prot	f.874.0.0	combined	123	11167
1948	X130	ANXA1	prot	f.874.0.0	male	28	4579
1949	X130	ANXA1	prot	f.874.0.0	female	92	6280
1950	X130	ANXA1	prot	f.874.0.0	combined	120	10859
1951	X1300	HSD17B3	prot	f.874.0.0	male	27	4534
1952	X1300	HSD17B3	prot	f.874.0.0	female	94	6247
1953	X1300	HSD17B3	prot	f.874.0.0	combined	121	10781
1954	X1301	HSDL2	prot	f.874.0.0	male	27	4563
1955	X1301	HSDL2	prot	f.874.0.0	female	91	6298
1956	X1301	HSDL2	prot	f.874.0.0	combined	118	10861
1957	X1302	HSP90B1	prot	f.874.0.0	male	31	5481
1958	X1302	HSP90B1	prot	f.874.0.0	female	111	7386
1959	X1302	HSP90B1	prot	f.874.0.0	combined	142	12867
1960	X1303	HSPA1A	prot	f.874.0.0	male	36	5608
1961	X1303	HSPA1A	prot	f.874.0.0	female	111	7628
1962	X1303	HSPA1A	prot	f.874.0.0	combined	147	13236
1963	X1304	HSPA2	prot	f.874.0.0	male	29	4676
1964	X1304	HSPA2	prot	f.874.0.0	female	92	6428
1965	X1304	HSPA2	prot	f.874.0.0	combined	121	11104
1966	X1305	HSPB1	prot	f.874.0.0	male	33	5502
1967	X1305	HSPB1	prot	f.874.0.0	female	109	7508
1968	X1305	HSPB1	prot	f.874.0.0	combined	142	13010
1969	X1306	HSPB6	prot	f.874.0.0	male	34	5656
1970	X1306	HSPB6	prot	f.874.0.0	female	112	7666
1971	X1306	HSPB6	prot	f.874.0.0	combined	146	13322
1972	X1307	HSPG2	prot	f.874.0.0	male	34	5561
1973	X1307	HSPG2	prot	f.874.0.0	female	109	7549
1974	X1307	HSPG2	prot	f.874.0.0	combined	143	13110
1975	X1308	HTR1A	prot	f.874.0.0	male	25	4543
1976	X1308	HTR1A	prot	f.874.0.0	female	91	6265
1977	X1308	HTR1A	prot	f.874.0.0	combined	116	10808
1978	X1309	HTR1B	prot	f.874.0.0	male	25	4543
1979	X1309	HTR1B	prot	f.874.0.0	female	91	6265
1980	X1309	HTR1B	prot	f.874.0.0	combined	116	10808
1981	X131	ANXA10	prot	f.874.0.0	male	31	5501
1982	X131	ANXA10	prot	f.874.0.0	female	111	7423
1983	X131	ANXA10	prot	f.874.0.0	combined	142	12924
1984	X1310	HTRA2	prot	f.874.0.0	male	35	5625
1985	X1310	HTRA2	prot	f.874.0.0	female	110	7633
1986	X1310	HTRA2	prot	f.874.0.0	combined	145	13258
1987	X1311	HYAL1	prot	f.874.0.0	male	34	5576
1988	X1311	HYAL1	prot	f.874.0.0	female	110	7552
1989	X1311	HYAL1	prot	f.874.0.0	combined	144	13128
1990	X1312	HYOU1	prot	f.874.0.0	male	35	5669
1991	X1312	HYOU1	prot	f.874.0.0	female	112	7710
1992	X1312	HYOU1	prot	f.874.0.0	combined	147	13379
1993	X1313	ICA1	prot	f.874.0.0	male	33	5529
1994	X1313	ICA1	prot	f.874.0.0	female	109	7449
1995	X1313	ICA1	prot	f.874.0.0	combined	142	12978
1996	X1314	ICAM1	prot	f.874.0.0	male	34	5573
1997	X1314	ICAM1	prot	f.874.0.0	female	109	7576
1998	X1314	ICAM1	prot	f.874.0.0	combined	143	13149
1999	X1315	ICAM2	prot	f.874.0.0	male	35	5669
[truncated: 7,712 more rows]

## Sheet: Mediation_f884_sample_sizes
	feature	name	var_type	mediator	population	cases	controls
1	f.30000.0.0	leukocyte_cnt	BT	f.884.0.0	male	365	53207
2	f.30000.0.0	leukocyte_cnt	BT	f.884.0.0	female	957	71177
3	f.30000.0.0	leukocyte_cnt	BT	f.884.0.0	combined	1322	124384
4	f.30010.0.0	erythrocyte_cnt	BT	f.884.0.0	male	365	53209
5	f.30010.0.0	erythrocyte_cnt	BT	f.884.0.0	female	957	71177
6	f.30010.0.0	erythrocyte_cnt	BT	f.884.0.0	combined	1322	124386
7	f.30020.0.0	haemoglobin_concentration	BT	f.884.0.0	male	365	53208
8	f.30020.0.0	haemoglobin_concentration	BT	f.884.0.0	female	957	71178
9	f.30020.0.0	haemoglobin_concentration	BT	f.884.0.0	combined	1322	124386
10	f.30030.0.0	haematocrit_percent	BT	f.884.0.0	male	365	53209
11	f.30030.0.0	haematocrit_percent	BT	f.884.0.0	female	957	71177
12	f.30030.0.0	haematocrit_percent	BT	f.884.0.0	combined	1322	124386
13	f.30040.0.0	mean_corpuscular_vol	BT	f.884.0.0	male	365	53208
14	f.30040.0.0	mean_corpuscular_vol	BT	f.884.0.0	female	957	71177
15	f.30040.0.0	mean_corpuscular_vol	BT	f.884.0.0	combined	1322	124385
16	f.30050.0.0	mean_corpuscular_haemoglobin	BT	f.884.0.0	male	365	53208
17	f.30050.0.0	mean_corpuscular_haemoglobin	BT	f.884.0.0	female	957	71176
18	f.30050.0.0	mean_corpuscular_haemoglobin	BT	f.884.0.0	combined	1322	124384
19	f.30060.0.0	mean_corpuscular_haemoglobin_concentration	BT	f.884.0.0	male	365	53207
20	f.30060.0.0	mean_corpuscular_haemoglobin_concentration	BT	f.884.0.0	female	957	71176
21	f.30060.0.0	mean_corpuscular_haemoglobin_concentration	BT	f.884.0.0	combined	1322	124383
22	f.30070.0.0	erythrocyte_distribution_width	BT	f.884.0.0	male	365	53208
23	f.30070.0.0	erythrocyte_distribution_width	BT	f.884.0.0	female	957	71177
24	f.30070.0.0	erythrocyte_distribution_width	BT	f.884.0.0	combined	1322	124385
25	f.30080.0.0	platelet_cnt	BT	f.884.0.0	male	365	53208
26	f.30080.0.0	platelet_cnt	BT	f.884.0.0	female	957	71176
27	f.30080.0.0	platelet_cnt	BT	f.884.0.0	combined	1322	124384
28	f.30090.0.0	platelet_crit	BT	f.884.0.0	male	365	53208
29	f.30090.0.0	platelet_crit	BT	f.884.0.0	female	957	71175
30	f.30090.0.0	platelet_crit	BT	f.884.0.0	combined	1322	124383
31	f.30100.0.0	thrombocyte_vol	BT	f.884.0.0	male	365	53208
32	f.30100.0.0	thrombocyte_vol	BT	f.884.0.0	female	957	71175
33	f.30100.0.0	thrombocyte_vol	BT	f.884.0.0	combined	1322	124383
34	f.30110.0.0	platelet_distribution_width	BT	f.884.0.0	male	365	53208
35	f.30110.0.0	platelet_distribution_width	BT	f.884.0.0	female	957	71175
36	f.30110.0.0	platelet_distribution_width	BT	f.884.0.0	combined	1322	124383
37	f.30120.0.0	lymphocyte_cnt	BT	f.884.0.0	male	362	53104
38	f.30120.0.0	lymphocyte_cnt	BT	f.884.0.0	female	955	71046
39	f.30120.0.0	lymphocyte_cnt	BT	f.884.0.0	combined	1317	124150
40	f.30130.0.0	monocyte_cnt	BT	f.884.0.0	male	362	53104
41	f.30130.0.0	monocyte_cnt	BT	f.884.0.0	female	955	71046
42	f.30130.0.0	monocyte_cnt	BT	f.884.0.0	combined	1317	124150
43	f.30140.0.0	neutrophill_cnt	BT	f.884.0.0	male	362	53104
44	f.30140.0.0	neutrophill_cnt	BT	f.884.0.0	female	955	71046
45	f.30140.0.0	neutrophill_cnt	BT	f.884.0.0	combined	1317	124150
46	f.30150.0.0	eosinophill_cnt	BT	f.884.0.0	male	362	53104
47	f.30150.0.0	eosinophill_cnt	BT	f.884.0.0	female	955	71046
48	f.30150.0.0	eosinophill_cnt	BT	f.884.0.0	combined	1317	124150
49	f.30160.0.0	basophill_cnt	BT	f.884.0.0	male	362	53104
50	f.30160.0.0	basophill_cnt	BT	f.884.0.0	female	955	71046
51	f.30160.0.0	basophill_cnt	BT	f.884.0.0	combined	1317	124150
52	f.30170.0.0	nucleated_red_blood_cell_cnt	BT	f.884.0.0	male	362	53103
53	f.30170.0.0	nucleated_red_blood_cell_cnt	BT	f.884.0.0	female	955	71044
54	f.30170.0.0	nucleated_red_blood_cell_cnt	BT	f.884.0.0	combined	1317	124147
55	f.30180.0.0	lymphocyte_percent	BT	f.884.0.0	male	362	53106
56	f.30180.0.0	lymphocyte_percent	BT	f.884.0.0	female	955	71047
57	f.30180.0.0	lymphocyte_percent	BT	f.884.0.0	combined	1317	124153
58	f.30190.0.0	monocyte_percent	BT	f.884.0.0	male	362	53106
59	f.30190.0.0	monocyte_percent	BT	f.884.0.0	female	955	71047
60	f.30190.0.0	monocyte_percent	BT	f.884.0.0	combined	1317	124153
61	f.30200.0.0	neutrophill_percent	BT	f.884.0.0	male	362	53106
62	f.30200.0.0	neutrophill_percent	BT	f.884.0.0	female	955	71047
63	f.30200.0.0	neutrophill_percent	BT	f.884.0.0	combined	1317	124153
64	f.30210.0.0	eosinophill_percent	BT	f.884.0.0	male	362	53106
65	f.30210.0.0	eosinophill_percent	BT	f.884.0.0	female	955	71047
66	f.30210.0.0	eosinophill_percent	BT	f.884.0.0	combined	1317	124153
67	f.30220.0.0	basophill_percent	BT	f.884.0.0	male	362	53106
68	f.30220.0.0	basophill_percent	BT	f.884.0.0	female	955	71047
69	f.30220.0.0	basophill_percent	BT	f.884.0.0	combined	1317	124153
70	f.30230.0.0	nucleated_red_blood_cell_percent	BT	f.884.0.0	male	362	53103
71	f.30230.0.0	nucleated_red_blood_cell_percent	BT	f.884.0.0	female	955	71045
72	f.30230.0.0	nucleated_red_blood_cell_percent	BT	f.884.0.0	combined	1317	124148
73	f.30240.0.0	reticulocyte_percent	BT	f.884.0.0	male	356	52242
74	f.30240.0.0	reticulocyte_percent	BT	f.884.0.0	female	948	69863
75	f.30240.0.0	reticulocyte_percent	BT	f.884.0.0	combined	1304	122105
76	f.30250.0.0	reticulocyte_cnt	BT	f.884.0.0	male	356	52242
77	f.30250.0.0	reticulocyte_cnt	BT	f.884.0.0	female	948	69862
78	f.30250.0.0	reticulocyte_cnt	BT	f.884.0.0	combined	1304	122104
79	f.30260.0.0	mean_reticulocyte_vol	BT	f.884.0.0	male	356	52242
80	f.30260.0.0	mean_reticulocyte_vol	BT	f.884.0.0	female	948	69863
81	f.30260.0.0	mean_reticulocyte_vol	BT	f.884.0.0	combined	1304	122105
82	f.30270.0.0	mean_sphered_cell_vol	BT	f.884.0.0	male	356	52242
83	f.30270.0.0	mean_sphered_cell_vol	BT	f.884.0.0	female	948	69863
84	f.30270.0.0	mean_sphered_cell_vol	BT	f.884.0.0	combined	1304	122105
85	f.30280.0.0	immature_reticulocyte_fraction	BT	f.884.0.0	male	356	52242
86	f.30280.0.0	immature_reticulocyte_fraction	BT	f.884.0.0	female	948	69863
87	f.30280.0.0	immature_reticulocyte_fraction	BT	f.884.0.0	combined	1304	122105
88	f.30290.0.0	high_light_scatter_reticulocyte_percent	BT	f.884.0.0	male	356	52242
89	f.30290.0.0	high_light_scatter_reticulocyte_percent	BT	f.884.0.0	female	948	69863
90	f.30290.0.0	high_light_scatter_reticulocyte_percent	BT	f.884.0.0	combined	1304	122105
91	f.30300.0.0	high_light_scatter_reticulocyte_cnt	BT	f.884.0.0	male	356	52242
92	f.30300.0.0	high_light_scatter_reticulocyte_cnt	BT	f.884.0.0	female	948	69862
93	f.30300.0.0	high_light_scatter_reticulocyte_cnt	BT	f.884.0.0	combined	1304	122104
94	f.30600.0.0	albumin	BT	f.884.0.0	male	340	48050
95	f.30600.0.0	albumin	BT	f.884.0.0	female	831	63488
96	f.30600.0.0	albumin	BT	f.884.0.0	combined	1171	111538
97	f.30610.0.0	alkaline_phosphatase	BT	f.884.0.0	male	363	52128
98	f.30610.0.0	alkaline_phosphatase	BT	f.884.0.0	female	933	70047
99	f.30610.0.0	alkaline_phosphatase	BT	f.884.0.0	combined	1296	122175
100	f.30620.0.0	alanine_aminotransferase	BT	f.884.0.0	male	361	52102
101	f.30620.0.0	alanine_aminotransferase	BT	f.884.0.0	female	933	70044
102	f.30620.0.0	alanine_aminotransferase	BT	f.884.0.0	combined	1294	122146
103	f.30630.0.0	apolipoprotein_a	BT	f.884.0.0	male	340	47966
104	f.30630.0.0	apolipoprotein_a	BT	f.884.0.0	female	825	62834
105	f.30630.0.0	apolipoprotein_a	BT	f.884.0.0	combined	1165	110800
106	f.30640.0.0	apolipoprotein_b	BT	f.884.0.0	male	359	51854
107	f.30640.0.0	apolipoprotein_b	BT	f.884.0.0	female	930	69813
108	f.30640.0.0	apolipoprotein_b	BT	f.884.0.0	combined	1289	121667
109	f.30650.0.0	aspartate_aminotransferase	BT	f.884.0.0	male	359	51943
110	f.30650.0.0	aspartate_aminotransferase	BT	f.884.0.0	female	929	69833
111	f.30650.0.0	aspartate_aminotransferase	BT	f.884.0.0	combined	1288	121776
112	f.30660.0.0	direct_bilirubin	BT	f.884.0.0	male	323	49068
113	f.30660.0.0	direct_bilirubin	BT	f.884.0.0	female	671	56344
114	f.30660.0.0	direct_bilirubin	BT	f.884.0.0	combined	994	105412
115	f.30670.0.0	urea	BT	f.884.0.0	male	363	52085
116	f.30670.0.0	urea	BT	f.884.0.0	female	931	70011
117	f.30670.0.0	urea	BT	f.884.0.0	combined	1294	122096
118	f.30680.0.0	calcium	BT	f.884.0.0	male	340	48034
119	f.30680.0.0	calcium	BT	f.884.0.0	female	831	63474
120	f.30680.0.0	calcium	BT	f.884.0.0	combined	1171	111508
121	f.30690.0.0	cholesterol	BT	f.884.0.0	male	363	52132
122	f.30690.0.0	cholesterol	BT	f.884.0.0	female	933	70043
123	f.30690.0.0	cholesterol	BT	f.884.0.0	combined	1296	122175
124	f.30700.0.0	creatinine	BT	f.884.0.0	male	363	52094
125	f.30700.0.0	creatinine	BT	f.884.0.0	female	931	70012
126	f.30700.0.0	creatinine	BT	f.884.0.0	combined	1294	122106
127	f.30710.0.0	c_reactive_protein	BT	f.884.0.0	male	360	52021
128	f.30710.0.0	c_reactive_protein	BT	f.884.0.0	female	933	69940
129	f.30710.0.0	c_reactive_protein	BT	f.884.0.0	combined	1293	121961
130	f.30720.0.0	cystatin_c	BT	f.884.0.0	male	363	52123
131	f.30720.0.0	cystatin_c	BT	f.884.0.0	female	933	70052
132	f.30720.0.0	cystatin_c	BT	f.884.0.0	combined	1296	122175
133	f.30730.0.0	gamma_glutamyltransferase	BT	f.884.0.0	male	362	52110
134	f.30730.0.0	gamma_glutamyltransferase	BT	f.884.0.0	female	931	70020
135	f.30730.0.0	gamma_glutamyltransferase	BT	f.884.0.0	combined	1293	122130
136	f.30740.0.0	glucose	BT	f.884.0.0	male	338	47997
137	f.30740.0.0	glucose	BT	f.884.0.0	female	829	63431
138	f.30740.0.0	glucose	BT	f.884.0.0	combined	1167	111428
139	f.30750.0.0	hba1c	BT	f.884.0.0	male	355	52008
140	f.30750.0.0	hba1c	BT	f.884.0.0	female	947	69778
141	f.30750.0.0	hba1c	BT	f.884.0.0	combined	1302	121786
142	f.30760.0.0	hdl_cholesterol	BT	f.884.0.0	male	340	48034
143	f.30760.0.0	hdl_cholesterol	BT	f.884.0.0	female	829	63473
144	f.30760.0.0	hdl_cholesterol	BT	f.884.0.0	combined	1169	111507
145	f.30770.0.0	igf_1	BT	f.884.0.0	male	359	51889
146	f.30770.0.0	igf_1	BT	f.884.0.0	female	927	69680
147	f.30770.0.0	igf_1	BT	f.884.0.0	combined	1286	121569
148	f.30780.0.0	ldl_direct	BT	f.884.0.0	male	363	52025
149	f.30780.0.0	ldl_direct	BT	f.884.0.0	female	933	69917
150	f.30780.0.0	ldl_direct	BT	f.884.0.0	combined	1296	121942
151	f.30790.0.0	lipoprotein_a	BT	f.884.0.0	male	303	41833
152	f.30790.0.0	lipoprotein_a	BT	f.884.0.0	female	762	56458
153	f.30790.0.0	lipoprotein_a	BT	f.884.0.0	combined	1065	98291
154	f.30800.0.0	oestradiol	BT	f.884.0.0	male	26	4168
155	f.30800.0.0	oestradiol	BT	f.884.0.0	female	220	17882
156	f.30800.0.0	oestradiol	BT	f.884.0.0	combined	246	22050
157	f.30810.0.0	phosphate	BT	f.884.0.0	male	340	47956
158	f.30810.0.0	phosphate	BT	f.884.0.0	female	830	63387
159	f.30810.0.0	phosphate	BT	f.884.0.0	combined	1170	111343
160	f.30820.0.0	rheumatoid_factor	BT	f.884.0.0	male	21	4301
161	f.30820.0.0	rheumatoid_factor	BT	f.884.0.0	female	75	6143
162	f.30820.0.0	rheumatoid_factor	BT	f.884.0.0	combined	96	10444
163	f.30830.0.0	shbg	BT	f.884.0.0	male	337	47647
164	f.30830.0.0	shbg	BT	f.884.0.0	female	817	62781
165	f.30830.0.0	shbg	BT	f.884.0.0	combined	1154	110428
166	f.30840.0.0	total_bilirubin	BT	f.884.0.0	male	360	51919
167	f.30840.0.0	total_bilirubin	BT	f.884.0.0	female	927	69791
168	f.30840.0.0	total_bilirubin	BT	f.884.0.0	combined	1287	121710
169	f.30850.0.0	testosterone	BT	f.884.0.0	male	359	51674
170	f.30850.0.0	testosterone	BT	f.884.0.0	female	762	59301
171	f.30850.0.0	testosterone	BT	f.884.0.0	combined	1121	110975
172	f.30860.0.0	total protein	BT	f.884.0.0	male	340	47985
173	f.30860.0.0	total protein	BT	f.884.0.0	female	830	63440
174	f.30860.0.0	total protein	BT	f.884.0.0	combined	1170	111425
175	f.30870.0.0	triglycerides	BT	f.884.0.0	male	363	52073
176	f.30870.0.0	triglycerides	BT	f.884.0.0	female	932	70010
177	f.30870.0.0	triglycerides	BT	f.884.0.0	combined	1295	122083
178	f.30880.0.0	urate	BT	f.884.0.0	male	362	52069
179	f.30880.0.0	urate	BT	f.884.0.0	female	930	69964
180	f.30880.0.0	urate	BT	f.884.0.0	combined	1292	122033
181	f.30890.0.0	vitamin_d	BT	f.884.0.0	male	350	50634
182	f.30890.0.0	vitamin_d	BT	f.884.0.0	female	872	66504
183	f.30890.0.0	vitamin_d	BT	f.884.0.0	combined	1222	117138
184	TG.to.HDL.C	TG.to.HDL.C	BT	f.884.0.0	male	340	47983
185	TG.to.HDL.C	TG.to.HDL.C	BT	f.884.0.0	female	829	63433
186	TG.to.HDL.C	TG.to.HDL.C	BT	f.884.0.0	combined	1169	111416
187	TyG	TyG	BT	f.884.0.0	male	338	47951
188	TyG	TyG	BT	f.884.0.0	female	829	63399
189	TyG	TyG	BT	f.884.0.0	combined	1167	111350
190	X20280.0.0	Glucose_lactate	NMR	f.884.0.0	male	213	30844
191	X20280.0.0	Glucose_lactate	NMR	f.884.0.0	female	615	41334
192	X20280.0.0	Glucose_lactate	NMR	f.884.0.0	combined	828	72178
193	X20281.0.0	Spectrometer_corrected_alanine	NMR	f.884.0.0	male	213	30906
194	X20281.0.0	Spectrometer_corrected_alanine	NMR	f.884.0.0	female	615	41419
195	X20281.0.0	Spectrometer_corrected_alanine	NMR	f.884.0.0	combined	828	72325
196	X23400.0.0	Total_Cholesterol	NMR	f.884.0.0	male	213	30920
197	X23400.0.0	Total_Cholesterol	NMR	f.884.0.0	female	615	41436
198	X23400.0.0	Total_Cholesterol	NMR	f.884.0.0	combined	828	72356
199	X23401.0.0	Total_Cholesterol_Minus_HDL_C	NMR	f.884.0.0	male	213	30920
200	X23401.0.0	Total_Cholesterol_Minus_HDL_C	NMR	f.884.0.0	female	615	41436
201	X23401.0.0	Total_Cholesterol_Minus_HDL_C	NMR	f.884.0.0	combined	828	72356
202	X23402.0.0	Remnant_Cholesterol_Non_HDL_Non_LDL__Cholesterol	NMR	f.884.0.0	male	213	30920
203	X23402.0.0	Remnant_Cholesterol_Non_HDL_Non_LDL__Cholesterol	NMR	f.884.0.0	female	615	41436
204	X23402.0.0	Remnant_Cholesterol_Non_HDL_Non_LDL__Cholesterol	NMR	f.884.0.0	combined	828	72356
205	X23403.0.0	VLDL_Cholesterol	NMR	f.884.0.0	male	213	30920
206	X23403.0.0	VLDL_Cholesterol	NMR	f.884.0.0	female	615	41436
207	X23403.0.0	VLDL_Cholesterol	NMR	f.884.0.0	combined	828	72356
208	X23404.0.0	Clinical_LDL_Cholesterol	NMR	f.884.0.0	male	213	30920
209	X23404.0.0	Clinical_LDL_Cholesterol	NMR	f.884.0.0	female	615	41436
210	X23404.0.0	Clinical_LDL_Cholesterol	NMR	f.884.0.0	combined	828	72356
211	X23405.0.0	LDL_Cholesterol	NMR	f.884.0.0	male	213	30920
212	X23405.0.0	LDL_Cholesterol	NMR	f.884.0.0	female	615	41436
213	X23405.0.0	LDL_Cholesterol	NMR	f.884.0.0	combined	828	72356
214	X23406.0.0	HDL_Cholesterol	NMR	f.884.0.0	male	213	30920
215	X23406.0.0	HDL_Cholesterol	NMR	f.884.0.0	female	615	41436
216	X23406.0.0	HDL_Cholesterol	NMR	f.884.0.0	combined	828	72356
217	X23407.0.0	Total_Triglycerides	NMR	f.884.0.0	male	213	30920
218	X23407.0.0	Total_Triglycerides	NMR	f.884.0.0	female	615	41436
219	X23407.0.0	Total_Triglycerides	NMR	f.884.0.0	combined	828	72356
220	X23408.0.0	Triglycerides_in_VLDL	NMR	f.884.0.0	male	213	30920
221	X23408.0.0	Triglycerides_in_VLDL	NMR	f.884.0.0	female	615	41436
222	X23408.0.0	Triglycerides_in_VLDL	NMR	f.884.0.0	combined	828	72356
223	X23409.0.0	Triglycerides_in_LDL	NMR	f.884.0.0	male	213	30920
224	X23409.0.0	Triglycerides_in_LDL	NMR	f.884.0.0	female	615	41435
225	X23409.0.0	Triglycerides_in_LDL	NMR	f.884.0.0	combined	828	72355
226	X23410.0.0	Triglycerides_in_HDL	NMR	f.884.0.0	male	213	30920
227	X23410.0.0	Triglycerides_in_HDL	NMR	f.884.0.0	female	615	41435
228	X23410.0.0	Triglycerides_in_HDL	NMR	f.884.0.0	combined	828	72355
229	X23411.0.0	Total_Phospholipids_in_Lipoprotein_Particles	NMR	f.884.0.0	male	213	30920
230	X23411.0.0	Total_Phospholipids_in_Lipoprotein_Particles	NMR	f.884.0.0	female	615	41436
231	X23411.0.0	Total_Phospholipids_in_Lipoprotein_Particles	NMR	f.884.0.0	combined	828	72356
232	X23412.0.0	Phospholipids_in_VLDL	NMR	f.884.0.0	male	213	30920
233	X23412.0.0	Phospholipids_in_VLDL	NMR	f.884.0.0	female	615	41436
234	X23412.0.0	Phospholipids_in_VLDL	NMR	f.884.0.0	combined	828	72356
235	X23413.0.0	Phospholipids_in_LDL	NMR	f.884.0.0	male	213	30920
236	X23413.0.0	Phospholipids_in_LDL	NMR	f.884.0.0	female	615	41436
237	X23413.0.0	Phospholipids_in_LDL	NMR	f.884.0.0	combined	828	72356
238	X23414.0.0	Phospholipids_in_HDL	NMR	f.884.0.0	male	213	30920
239	X23414.0.0	Phospholipids_in_HDL	NMR	f.884.0.0	female	615	41436
240	X23414.0.0	Phospholipids_in_HDL	NMR	f.884.0.0	combined	828	72356
241	X23415.0.0	Total_Esterified_Cholesterol	NMR	f.884.0.0	male	213	30920
242	X23415.0.0	Total_Esterified_Cholesterol	NMR	f.884.0.0	female	615	41436
243	X23415.0.0	Total_Esterified_Cholesterol	NMR	f.884.0.0	combined	828	72356
244	X23416.0.0	Cholesteryl_Esters_in_VLDL	NMR	f.884.0.0	male	213	30920
245	X23416.0.0	Cholesteryl_Esters_in_VLDL	NMR	f.884.0.0	female	615	41436
246	X23416.0.0	Cholesteryl_Esters_in_VLDL	NMR	f.884.0.0	combined	828	72356
247	X23417.0.0	Cholesteryl_Esters_in_LDL	NMR	f.884.0.0	male	213	30920
248	X23417.0.0	Cholesteryl_Esters_in_LDL	NMR	f.884.0.0	female	615	41436
249	X23417.0.0	Cholesteryl_Esters_in_LDL	NMR	f.884.0.0	combined	828	72356
250	X23418.0.0	Cholesteryl_Esters_in_HDL	NMR	f.884.0.0	male	213	30920
251	X23418.0.0	Cholesteryl_Esters_in_HDL	NMR	f.884.0.0	female	615	41436
252	X23418.0.0	Cholesteryl_Esters_in_HDL	NMR	f.884.0.0	combined	828	72356
253	X23419.0.0	Total_Free_Cholesterol	NMR	f.884.0.0	male	213	30920
254	X23419.0.0	Total_Free_Cholesterol	NMR	f.884.0.0	female	615	41436
255	X23419.0.0	Total_Free_Cholesterol	NMR	f.884.0.0	combined	828	72356
256	X23420.0.0	Free_Cholesterol_in_VLDL	NMR	f.884.0.0	male	213	30920
257	X23420.0.0	Free_Cholesterol_in_VLDL	NMR	f.884.0.0	female	615	41436
258	X23420.0.0	Free_Cholesterol_in_VLDL	NMR	f.884.0.0	combined	828	72356
259	X23421.0.0	Free_Cholesterol_in_LDL	NMR	f.884.0.0	male	213	30917
260	X23421.0.0	Free_Cholesterol_in_LDL	NMR	f.884.0.0	female	615	41436
261	X23421.0.0	Free_Cholesterol_in_LDL	NMR	f.884.0.0	combined	828	72353
262	X23422.0.0	Free_Cholesterol_in_HDL	NMR	f.884.0.0	male	213	30920
263	X23422.0.0	Free_Cholesterol_in_HDL	NMR	f.884.0.0	female	615	41436
264	X23422.0.0	Free_Cholesterol_in_HDL	NMR	f.884.0.0	combined	828	72356
265	X23423.0.0	Total_Lipids_in_Lipoprotein_Particles	NMR	f.884.0.0	male	213	30920
266	X23423.0.0	Total_Lipids_in_Lipoprotein_Particles	NMR	f.884.0.0	female	615	41436
267	X23423.0.0	Total_Lipids_in_Lipoprotein_Particles	NMR	f.884.0.0	combined	828	72356
268	X23424.0.0	Total_Lipids_in_VLDL	NMR	f.884.0.0	male	213	30920
269	X23424.0.0	Total_Lipids_in_VLDL	NMR	f.884.0.0	female	615	41436
270	X23424.0.0	Total_Lipids_in_VLDL	NMR	f.884.0.0	combined	828	72356
271	X23425.0.0	Total_Lipids_in_LDL	NMR	f.884.0.0	male	213	30920
272	X23425.0.0	Total_Lipids_in_LDL	NMR	f.884.0.0	female	615	41436
273	X23425.0.0	Total_Lipids_in_LDL	NMR	f.884.0.0	combined	828	72356
274	X23426.0.0	Total_Lipids_in_HDL	NMR	f.884.0.0	male	213	30920
275	X23426.0.0	Total_Lipids_in_HDL	NMR	f.884.0.0	female	615	41436
276	X23426.0.0	Total_Lipids_in_HDL	NMR	f.884.0.0	combined	828	72356
277	X23427.0.0	Total_Concentration_of_Lipoprotein_Particles	NMR	f.884.0.0	male	213	30920
278	X23427.0.0	Total_Concentration_of_Lipoprotein_Particles	NMR	f.884.0.0	female	615	41436
279	X23427.0.0	Total_Concentration_of_Lipoprotein_Particles	NMR	f.884.0.0	combined	828	72356
280	X23428.0.0	Concentration_of_VLDL_Particles	NMR	f.884.0.0	male	213	30920
281	X23428.0.0	Concentration_of_VLDL_Particles	NMR	f.884.0.0	female	615	41436
282	X23428.0.0	Concentration_of_VLDL_Particles	NMR	f.884.0.0	combined	828	72356
283	X23429.0.0	Concentration_of_LDL_Particles	NMR	f.884.0.0	male	213	30920
284	X23429.0.0	Concentration_of_LDL_Particles	NMR	f.884.0.0	female	615	41436
285	X23429.0.0	Concentration_of_LDL_Particles	NMR	f.884.0.0	combined	828	72356
286	X23430.0.0	Concentration_of_HDL_Particles	NMR	f.884.0.0	male	213	30920
287	X23430.0.0	Concentration_of_HDL_Particles	NMR	f.884.0.0	female	615	41436
288	X23430.0.0	Concentration_of_HDL_Particles	NMR	f.884.0.0	combined	828	72356
289	X23431.0.0	Average_Diameter_for_VLDL_Particles	NMR	f.884.0.0	male	213	30920
290	X23431.0.0	Average_Diameter_for_VLDL_Particles	NMR	f.884.0.0	female	615	41436
291	X23431.0.0	Average_Diameter_for_VLDL_Particles	NMR	f.884.0.0	combined	828	72356
292	X23432.0.0	Average_Diameter_for_LDL_Particles	NMR	f.884.0.0	male	213	30920
293	X23432.0.0	Average_Diameter_for_LDL_Particles	NMR	f.884.0.0	female	615	41436
294	X23432.0.0	Average_Diameter_for_LDL_Particles	NMR	f.884.0.0	combined	828	72356
295	X23433.0.0	Average_Diameter_for_HDL_Particles	NMR	f.884.0.0	male	213	30920
296	X23433.0.0	Average_Diameter_for_HDL_Particles	NMR	f.884.0.0	female	615	41436
297	X23433.0.0	Average_Diameter_for_HDL_Particles	NMR	f.884.0.0	combined	828	72356
298	X23434.0.0	Phosphoglycerides	NMR	f.884.0.0	male	213	30897
299	X23434.0.0	Phosphoglycerides	NMR	f.884.0.0	female	614	41401
300	X23434.0.0	Phosphoglycerides	NMR	f.884.0.0	combined	827	72298
301	X23435.0.0	Triglycerides_to_Phosphoglycerides_ratio	NMR	f.884.0.0	male	213	30897
302	X23435.0.0	Triglycerides_to_Phosphoglycerides_ratio	NMR	f.884.0.0	female	614	41401
303	X23435.0.0	Triglycerides_to_Phosphoglycerides_ratio	NMR	f.884.0.0	combined	827	72298
304	X23436.0.0	Total_Cholines	NMR	f.884.0.0	male	213	30897
305	X23436.0.0	Total_Cholines	NMR	f.884.0.0	female	614	41401
306	X23436.0.0	Total_Cholines	NMR	f.884.0.0	combined	827	72298
307	X23437.0.0	Phosphatidylcholines	NMR	f.884.0.0	male	213	30897
308	X23437.0.0	Phosphatidylcholines	NMR	f.884.0.0	female	614	41400
309	X23437.0.0	Phosphatidylcholines	NMR	f.884.0.0	combined	827	72297
310	X23438.0.0	Sphingomyelins	NMR	f.884.0.0	male	213	30897
311	X23438.0.0	Sphingomyelins	NMR	f.884.0.0	female	614	41399
312	X23438.0.0	Sphingomyelins	NMR	f.884.0.0	combined	827	72296
313	X23439.0.0	Apolipoprotein_B	NMR	f.884.0.0	male	213	30920
314	X23439.0.0	Apolipoprotein_B	NMR	f.884.0.0	female	615	41436
315	X23439.0.0	Apolipoprotein_B	NMR	f.884.0.0	combined	828	72356
316	X23440.0.0	Apolipoprotein_A1	NMR	f.884.0.0	male	213	30920
317	X23440.0.0	Apolipoprotein_A1	NMR	f.884.0.0	female	615	41436
318	X23440.0.0	Apolipoprotein_A1	NMR	f.884.0.0	combined	828	72356
319	X23441.0.0	Apolipoprotein_B_to_Apolipoprotein_A1_ratio	NMR	f.884.0.0	male	213	30920
320	X23441.0.0	Apolipoprotein_B_to_Apolipoprotein_A1_ratio	NMR	f.884.0.0	female	615	41436
321	X23441.0.0	Apolipoprotein_B_to_Apolipoprotein_A1_ratio	NMR	f.884.0.0	combined	828	72356
322	X23442.0.0	Total_Fatty_Acids	NMR	f.884.0.0	male	213	30897
323	X23442.0.0	Total_Fatty_Acids	NMR	f.884.0.0	female	614	41401
324	X23442.0.0	Total_Fatty_Acids	NMR	f.884.0.0	combined	827	72298
325	X23443.0.0	Degree_of_Unsaturation	NMR	f.884.0.0	male	213	30897
326	X23443.0.0	Degree_of_Unsaturation	NMR	f.884.0.0	female	614	41401
327	X23443.0.0	Degree_of_Unsaturation	NMR	f.884.0.0	combined	827	72298
328	X23444.0.0	Omega_3_Fatty_Acids	NMR	f.884.0.0	male	213	30895
329	X23444.0.0	Omega_3_Fatty_Acids	NMR	f.884.0.0	female	614	41396
330	X23444.0.0	Omega_3_Fatty_Acids	NMR	f.884.0.0	combined	827	72291
331	X23445.0.0	Omega_6_Fatty_Acids	NMR	f.884.0.0	male	213	30897
332	X23445.0.0	Omega_6_Fatty_Acids	NMR	f.884.0.0	female	614	41401
333	X23445.0.0	Omega_6_Fatty_Acids	NMR	f.884.0.0	combined	827	72298
334	X23446.0.0	Polyunsaturated_Fatty_Acids	NMR	f.884.0.0	male	213	30897
335	X23446.0.0	Polyunsaturated_Fatty_Acids	NMR	f.884.0.0	female	614	41401
336	X23446.0.0	Polyunsaturated_Fatty_Acids	NMR	f.884.0.0	combined	827	72298
337	X23447.0.0	Monounsaturated_Fatty_Acids	NMR	f.884.0.0	male	213	30897
338	X23447.0.0	Monounsaturated_Fatty_Acids	NMR	f.884.0.0	female	614	41400
339	X23447.0.0	Monounsaturated_Fatty_Acids	NMR	f.884.0.0	combined	827	72297
340	X23448.0.0	Saturated_Fatty_Acids	NMR	f.884.0.0	male	213	30897
341	X23448.0.0	Saturated_Fatty_Acids	NMR	f.884.0.0	female	614	41400
342	X23448.0.0	Saturated_Fatty_Acids	NMR	f.884.0.0	combined	827	72297
343	X23449.0.0	Linoleic_Acid	NMR	f.884.0.0	male	213	30897
344	X23449.0.0	Linoleic_Acid	NMR	f.884.0.0	female	614	41400
345	X23449.0.0	Linoleic_Acid	NMR	f.884.0.0	combined	827	72297
346	X23450.0.0	Docosahexaenoic_Acid	NMR	f.884.0.0	male	213	30893
347	X23450.0.0	Docosahexaenoic_Acid	NMR	f.884.0.0	female	614	41395
348	X23450.0.0	Docosahexaenoic_Acid	NMR	f.884.0.0	combined	827	72288
349	X23451.0.0	Omega_3_Fatty_Acids_to_Total_Fatty_Acids_percentage	NMR	f.884.0.0	male	213	30895
350	X23451.0.0	Omega_3_Fatty_Acids_to_Total_Fatty_Acids_percentage	NMR	f.884.0.0	female	614	41396
351	X23451.0.0	Omega_3_Fatty_Acids_to_Total_Fatty_Acids_percentage	NMR	f.884.0.0	combined	827	72291
352	X23452.0.0	Omega_6_Fatty_Acids_to_Total_Fatty_Acids_percentage	NMR	f.884.0.0	male	213	30897
353	X23452.0.0	Omega_6_Fatty_Acids_to_Total_Fatty_Acids_percentage	NMR	f.884.0.0	female	614	41401
354	X23452.0.0	Omega_6_Fatty_Acids_to_Total_Fatty_Acids_percentage	NMR	f.884.0.0	combined	827	72298
355	X23453.0.0	Polyunsaturated_Fatty_Acids_to_Total_Fatty_Acids_percentage	NMR	f.884.0.0	male	213	30897
356	X23453.0.0	Polyunsaturated_Fatty_Acids_to_Total_Fatty_Acids_percentage	NMR	f.884.0.0	female	614	41401
357	X23453.0.0	Polyunsaturated_Fatty_Acids_to_Total_Fatty_Acids_percentage	NMR	f.884.0.0	combined	827	72298
358	X23454.0.0	Monounsaturated_Fatty_Acids_to_Total_Fatty_Acids_percentage	NMR	f.884.0.0	male	213	30897
359	X23454.0.0	Monounsaturated_Fatty_Acids_to_Total_Fatty_Acids_percentage	NMR	f.884.0.0	female	614	41400
360	X23454.0.0	Monounsaturated_Fatty_Acids_to_Total_Fatty_Acids_percentage	NMR	f.884.0.0	combined	827	72297
361	X23455.0.0	Saturated_Fatty_Acids_to_Total_Fatty_Acids_percentage	NMR	f.884.0.0	male	213	30897
362	X23455.0.0	Saturated_Fatty_Acids_to_Total_Fatty_Acids_percentage	NMR	f.884.0.0	female	614	41400
363	X23455.0.0	Saturated_Fatty_Acids_to_Total_Fatty_Acids_percentage	NMR	f.884.0.0	combined	827	72297
364	X23456.0.0	Linoleic_Acid_to_Total_Fatty_Acids_percentage	NMR	f.884.0.0	male	213	30897
365	X23456.0.0	Linoleic_Acid_to_Total_Fatty_Acids_percentage	NMR	f.884.0.0	female	614	41400
366	X23456.0.0	Linoleic_Acid_to_Total_Fatty_Acids_percentage	NMR	f.884.0.0	combined	827	72297
367	X23457.0.0	Docosahexaenoic_Acid_to_Total_Fatty_Acids_percentage	NMR	f.884.0.0	male	213	30893
368	X23457.0.0	Docosahexaenoic_Acid_to_Total_Fatty_Acids_percentage	NMR	f.884.0.0	female	614	41395
369	X23457.0.0	Docosahexaenoic_Acid_to_Total_Fatty_Acids_percentage	NMR	f.884.0.0	combined	827	72288
370	X23458.0.0	Polyunsaturated_Fatty_Acids_to_Monounsaturated_Fatty_Acids_ratio	NMR	f.884.0.0	male	213	30897
371	X23458.0.0	Polyunsaturated_Fatty_Acids_to_Monounsaturated_Fatty_Acids_ratio	NMR	f.884.0.0	female	614	41400
372	X23458.0.0	Polyunsaturated_Fatty_Acids_to_Monounsaturated_Fatty_Acids_ratio	NMR	f.884.0.0	combined	827	72297
373	X23459.0.0	Omega_6_Fatty_Acids_to_Omega_3_Fatty_Acids_ratio	NMR	f.884.0.0	male	213	30895
374	X23459.0.0	Omega_6_Fatty_Acids_to_Omega_3_Fatty_Acids_ratio	NMR	f.884.0.0	female	614	41396
375	X23459.0.0	Omega_6_Fatty_Acids_to_Omega_3_Fatty_Acids_ratio	NMR	f.884.0.0	combined	827	72291
376	X23460.0.0	Alanine	NMR	f.884.0.0	male	213	30906
377	X23460.0.0	Alanine	NMR	f.884.0.0	female	615	41419
378	X23460.0.0	Alanine	NMR	f.884.0.0	combined	828	72325
379	X23461.0.0	Glutamine	NMR	f.884.0.0	male	213	30823
380	X23461.0.0	Glutamine	NMR	f.884.0.0	female	613	41328
381	X23461.0.0	Glutamine	NMR	f.884.0.0	combined	826	72151
382	X23462.0.0	Glycine	NMR	f.884.0.0	male	213	30698
383	X23462.0.0	Glycine	NMR	f.884.0.0	female	612	41210
384	X23462.0.0	Glycine	NMR	f.884.0.0	combined	825	71908
385	X23463.0.0	Histidine	NMR	f.884.0.0	male	213	30873
386	X23463.0.0	Histidine	NMR	f.884.0.0	female	615	41377
387	X23463.0.0	Histidine	NMR	f.884.0.0	combined	828	72250
388	X23464.0.0	Total_Concentration_of_Branched_Chain_Amino_Acids_Leucine_Isoleucine_Valine	NMR	f.884.0.0	male	213	30890
389	X23464.0.0	Total_Concentration_of_Branched_Chain_Amino_Acids_Leucine_Isoleucine_Valine	NMR	f.884.0.0	female	615	41415
390	X23464.0.0	Total_Concentration_of_Branched_Chain_Amino_Acids_Leucine_Isoleucine_Valine	NMR	f.884.0.0	combined	828	72305
391	X23465.0.0	Isoleucine	NMR	f.884.0.0	male	213	30913
392	X23465.0.0	Isoleucine	NMR	f.884.0.0	female	615	41428
393	X23465.0.0	Isoleucine	NMR	f.884.0.0	combined	828	72341
394	X23466.0.0	Leucine	NMR	f.884.0.0	male	213	30916
395	X23466.0.0	Leucine	NMR	f.884.0.0	female	615	41431
396	X23466.0.0	Leucine	NMR	f.884.0.0	combined	828	72347
397	X23467.0.0	Valine	NMR	f.884.0.0	male	213	30891
398	X23467.0.0	Valine	NMR	f.884.0.0	female	615	41415
399	X23467.0.0	Valine	NMR	f.884.0.0	combined	828	72306
400	X23468.0.0	Phenylalanine	NMR	f.884.0.0	male	213	30908
401	X23468.0.0	Phenylalanine	NMR	f.884.0.0	female	615	41419
402	X23468.0.0	Phenylalanine	NMR	f.884.0.0	combined	828	72327
403	X23469.0.0	Tyrosine	NMR	f.884.0.0	male	213	30880
404	X23469.0.0	Tyrosine	NMR	f.884.0.0	female	615	41385
405	X23469.0.0	Tyrosine	NMR	f.884.0.0	combined	828	72265
406	X23470.0.0	Glucose	NMR	f.884.0.0	male	213	30863
407	X23470.0.0	Glucose	NMR	f.884.0.0	female	615	41369
408	X23470.0.0	Glucose	NMR	f.884.0.0	combined	828	72232
409	X23471.0.0	Lactate	NMR	f.884.0.0	male	213	30865
410	X23471.0.0	Lactate	NMR	f.884.0.0	female	615	41359
411	X23471.0.0	Lactate	NMR	f.884.0.0	combined	828	72224
412	X23472.0.0	Pyruvate	NMR	f.884.0.0	male	213	30821
413	X23472.0.0	Pyruvate	NMR	f.884.0.0	female	613	41324
414	X23472.0.0	Pyruvate	NMR	f.884.0.0	combined	826	72145
415	X23473.0.0	Citrate	NMR	f.884.0.0	male	213	30915
416	X23473.0.0	Citrate	NMR	f.884.0.0	female	615	41435
417	X23473.0.0	Citrate	NMR	f.884.0.0	combined	828	72350
418	X23474.0.0	Hydroxybutyrate	NMR	f.884.0.0	male	184	28120
419	X23474.0.0	Hydroxybutyrate	NMR	f.884.0.0	female	572	39290
420	X23474.0.0	Hydroxybutyrate	NMR	f.884.0.0	combined	756	67410
421	X23475.0.0	Acetate	NMR	f.884.0.0	male	211	30800
422	X23475.0.0	Acetate	NMR	f.884.0.0	female	610	41278
423	X23475.0.0	Acetate	NMR	f.884.0.0	combined	821	72078
424	X23476.0.0	Acetoacetate	NMR	f.884.0.0	male	212	30620
425	X23476.0.0	Acetoacetate	NMR	f.884.0.0	female	612	40941
426	X23476.0.0	Acetoacetate	NMR	f.884.0.0	combined	824	71561
427	X23477.0.0	Acetone	NMR	f.884.0.0	male	213	30919
428	X23477.0.0	Acetone	NMR	f.884.0.0	female	615	41436
429	X23477.0.0	Acetone	NMR	f.884.0.0	combined	828	72355
430	X23478.0.0	Creatinine	NMR	f.884.0.0	male	199	29784
431	X23478.0.0	Creatinine	NMR	f.884.0.0	female	586	38809
432	X23478.0.0	Creatinine	NMR	f.884.0.0	combined	785	68593
433	X23479.0.0	Albumin	NMR	f.884.0.0	male	213	30915
434	X23479.0.0	Albumin	NMR	f.884.0.0	female	615	41428
435	X23479.0.0	Albumin	NMR	f.884.0.0	combined	828	72343
436	X23480.0.0	Glycoprotein_Acetyls	NMR	f.884.0.0	male	213	30921
437	X23480.0.0	Glycoprotein_Acetyls	NMR	f.884.0.0	female	615	41436
438	X23480.0.0	Glycoprotein_Acetyls	NMR	f.884.0.0	combined	828	72357
439	X23481.0.0	Concentration_of_Chylomicrons_and_Extremely_Large_VLDL_Particles	NMR	f.884.0.0	male	213	30920
440	X23481.0.0	Concentration_of_Chylomicrons_and_Extremely_Large_VLDL_Particles	NMR	f.884.0.0	female	615	41436
441	X23481.0.0	Concentration_of_Chylomicrons_and_Extremely_Large_VLDL_Particles	NMR	f.884.0.0	combined	828	72356
442	X23482.0.0	Total_Lipids_in_Chylomicrons_and_Extremely_Large_VLDL	NMR	f.884.0.0	male	211	29993
443	X23482.0.0	Total_Lipids_in_Chylomicrons_and_Extremely_Large_VLDL	NMR	f.884.0.0	female	591	38681
444	X23482.0.0	Total_Lipids_in_Chylomicrons_and_Extremely_Large_VLDL	NMR	f.884.0.0	combined	802	68674
445	X23483.0.0	Phospholipids_in_Chylomicrons_and_Extremely_Large_VLDL	NMR	f.884.0.0	male	194	25852
446	X23483.0.0	Phospholipids_in_Chylomicrons_and_Extremely_Large_VLDL	NMR	f.884.0.0	female	480	26093
447	X23483.0.0	Phospholipids_in_Chylomicrons_and_Extremely_Large_VLDL	NMR	f.884.0.0	combined	674	51945
448	X23484.0.0	Cholesterol_in_Chylomicrons_and_Extremely_Large_VLDL	NMR	f.884.0.0	male	206	28857
449	X23484.0.0	Cholesterol_in_Chylomicrons_and_Extremely_Large_VLDL	NMR	f.884.0.0	female	548	33509
450	X23484.0.0	Cholesterol_in_Chylomicrons_and_Extremely_Large_VLDL	NMR	f.884.0.0	combined	754	62366
451	X23485.0.0	Cholesteryl_Esters_in_Chylomicrons_and_Extremely_Large_VLDL	NMR	f.884.0.0	male	199	26855
452	X23485.0.0	Cholesteryl_Esters_in_Chylomicrons_and_Extremely_Large_VLDL	NMR	f.884.0.0	female	490	28163
453	X23485.0.0	Cholesteryl_Esters_in_Chylomicrons_and_Extremely_Large_VLDL	NMR	f.884.0.0	combined	689	55018
454	X23486.0.0	Free_Cholesterol_in_Chylomicrons_and_Extremely_Large_VLDL	NMR	f.884.0.0	male	193	25218
455	X23486.0.0	Free_Cholesterol_in_Chylomicrons_and_Extremely_Large_VLDL	NMR	f.884.0.0	female	473	25527
456	X23486.0.0	Free_Cholesterol_in_Chylomicrons_and_Extremely_Large_VLDL	NMR	f.884.0.0	combined	666	50745
457	X23487.0.0	Triglycerides_in_Chylomicrons_and_Extremely_Large_VLDL	NMR	f.884.0.0	male	206	28292
458	X23487.0.0	Triglycerides_in_Chylomicrons_and_Extremely_Large_VLDL	NMR	f.884.0.0	female	550	34523
459	X23487.0.0	Triglycerides_in_Chylomicrons_and_Extremely_Large_VLDL	NMR	f.884.0.0	combined	756	62815
460	X23488.0.0	Concentration_of_Very_Large_VLDL_Particles	NMR	f.884.0.0	male	213	30920
461	X23488.0.0	Concentration_of_Very_Large_VLDL_Particles	NMR	f.884.0.0	female	615	41436
462	X23488.0.0	Concentration_of_Very_Large_VLDL_Particles	NMR	f.884.0.0	combined	828	72356
463	X23489.0.0	Total_Lipids_in_Very_Large_VLDL	NMR	f.884.0.0	male	213	30827
464	X23489.0.0	Total_Lipids_in_Very_Large_VLDL	NMR	f.884.0.0	female	611	40731
465	X23489.0.0	Total_Lipids_in_Very_Large_VLDL	NMR	f.884.0.0	combined	824	71558
466	X23490.0.0	Phospholipids_in_Very_Large_VLDL	NMR	f.884.0.0	male	206	29049
467	X23490.0.0	Phospholipids_in_Very_Large_VLDL	NMR	f.884.0.0	female	557	33547
468	X23490.0.0	Phospholipids_in_Very_Large_VLDL	NMR	f.884.0.0	combined	763	62596
469	X23491.0.0	Cholesterol_in_Very_Large_VLDL	NMR	f.884.0.0	male	212	30532
470	X23491.0.0	Cholesterol_in_Very_Large_VLDL	NMR	f.884.0.0	female	598	39300
471	X23491.0.0	Cholesterol_in_Very_Large_VLDL	NMR	f.884.0.0	combined	810	69832
472	X23492.0.0	Cholesteryl_Esters_in_Very_Large_VLDL	NMR	f.884.0.0	male	208	29908
473	X23492.0.0	Cholesteryl_Esters_in_Very_Large_VLDL	NMR	f.884.0.0	female	584	36892
474	X23492.0.0	Cholesteryl_Esters_in_Very_Large_VLDL	NMR	f.884.0.0	combined	792	66800
475	X23493.0.0	Free_Cholesterol_in_Very_Large_VLDL	NMR	f.884.0.0	male	201	27577
476	X23493.0.0	Free_Cholesterol_in_Very_Large_VLDL	NMR	f.884.0.0	female	523	30024
477	X23493.0.0	Free_Cholesterol_in_Very_Large_VLDL	NMR	f.884.0.0	combined	724	57601
478	X23494.0.0	Triglycerides_in_Very_Large_VLDL	NMR	f.884.0.0	male	212	30494
479	X23494.0.0	Triglycerides_in_Very_Large_VLDL	NMR	f.884.0.0	female	600	38796
480	X23494.0.0	Triglycerides_in_Very_Large_VLDL	NMR	f.884.0.0	combined	812	69290
481	X23495.0.0	Concentration_of_Large_VLDL_Particles	NMR	f.884.0.0	male	213	30920
482	X23495.0.0	Concentration_of_Large_VLDL_Particles	NMR	f.884.0.0	female	615	41436
483	X23495.0.0	Concentration_of_Large_VLDL_Particles	NMR	f.884.0.0	combined	828	72356
484	X23496.0.0	Total_Lipids_in_Large_VLDL	NMR	f.884.0.0	male	213	30920
485	X23496.0.0	Total_Lipids_in_Large_VLDL	NMR	f.884.0.0	female	615	41428
486	X23496.0.0	Total_Lipids_in_Large_VLDL	NMR	f.884.0.0	combined	828	72348
487	X23497.0.0	Phospholipids_in_Large_VLDL	NMR	f.884.0.0	male	209	30477
488	X23497.0.0	Phospholipids_in_Large_VLDL	NMR	f.884.0.0	female	594	38632
489	X23497.0.0	Phospholipids_in_Large_VLDL	NMR	f.884.0.0	combined	803	69109
490	X23498.0.0	Cholesterol_in_Large_VLDL	NMR	f.884.0.0	male	213	30847
491	X23498.0.0	Cholesterol_in_Large_VLDL	NMR	f.884.0.0	female	611	40922
492	X23498.0.0	Cholesterol_in_Large_VLDL	NMR	f.884.0.0	combined	824	71769
493	X23499.0.0	Cholesteryl_Esters_in_Large_VLDL	NMR	f.884.0.0	male	213	30717
494	X23499.0.0	Cholesteryl_Esters_in_Large_VLDL	NMR	f.884.0.0	female	604	40335
495	X23499.0.0	Cholesteryl_Esters_in_Large_VLDL	NMR	f.884.0.0	combined	817	71052
496	X23500.0.0	Free_Cholesterol_in_Large_VLDL	NMR	f.884.0.0	male	210	30525
497	X23500.0.0	Free_Cholesterol_in_Large_VLDL	NMR	f.884.0.0	female	595	38951
498	X23500.0.0	Free_Cholesterol_in_Large_VLDL	NMR	f.884.0.0	combined	805	69476
499	X23501.0.0	Triglycerides_in_Large_VLDL	NMR	f.884.0.0	male	213	30913
500	X23501.0.0	Triglycerides_in_Large_VLDL	NMR	f.884.0.0	female	615	41409
501	X23501.0.0	Triglycerides_in_Large_VLDL	NMR	f.884.0.0	combined	828	72322
502	X23502.0.0	Concentration_of_Medium_VLDL_Particles	NMR	f.884.0.0	male	213	30920
503	X23502.0.0	Concentration_of_Medium_VLDL_Particles	NMR	f.884.0.0	female	615	41436
504	X23502.0.0	Concentration_of_Medium_VLDL_Particles	NMR	f.884.0.0	combined	828	72356
505	X23503.0.0	Total_Lipids_in_Medium_VLDL	NMR	f.884.0.0	male	213	30920
506	X23503.0.0	Total_Lipids_in_Medium_VLDL	NMR	f.884.0.0	female	615	41436
507	X23503.0.0	Total_Lipids_in_Medium_VLDL	NMR	f.884.0.0	combined	828	72356
508	X23504.0.0	Phospholipids_in_Medium_VLDL	NMR	f.884.0.0	male	213	30916
509	X23504.0.0	Phospholipids_in_Medium_VLDL	NMR	f.884.0.0	female	615	41429
510	X23504.0.0	Phospholipids_in_Medium_VLDL	NMR	f.884.0.0	combined	828	72345
511	X23505.0.0	Cholesterol_in_Medium_VLDL	NMR	f.884.0.0	male	213	30914
512	X23505.0.0	Cholesterol_in_Medium_VLDL	NMR	f.884.0.0	female	615	41431
513	X23505.0.0	Cholesterol_in_Medium_VLDL	NMR	f.884.0.0	combined	828	72345
514	X23506.0.0	Cholesteryl_Esters_in_Medium_VLDL	NMR	f.884.0.0	male	209	30705
515	X23506.0.0	Cholesteryl_Esters_in_Medium_VLDL	NMR	f.884.0.0	female	613	41378
516	X23506.0.0	Cholesteryl_Esters_in_Medium_VLDL	NMR	f.884.0.0	combined	822	72083
517	X23507.0.0	Free_Cholesterol_in_Medium_VLDL	NMR	f.884.0.0	male	213	30906
518	X23507.0.0	Free_Cholesterol_in_Medium_VLDL	NMR	f.884.0.0	female	615	41422
519	X23507.0.0	Free_Cholesterol_in_Medium_VLDL	NMR	f.884.0.0	combined	828	72328
520	X23508.0.0	Triglycerides_in_Medium_VLDL	NMR	f.884.0.0	male	213	30920
521	X23508.0.0	Triglycerides_in_Medium_VLDL	NMR	f.884.0.0	female	615	41435
522	X23508.0.0	Triglycerides_in_Medium_VLDL	NMR	f.884.0.0	combined	828	72355
523	X23509.0.0	Concentration_of_Small_VLDL_Particles	NMR	f.884.0.0	male	213	30920
524	X23509.0.0	Concentration_of_Small_VLDL_Particles	NMR	f.884.0.0	female	615	41436
525	X23509.0.0	Concentration_of_Small_VLDL_Particles	NMR	f.884.0.0	combined	828	72356
526	X23510.0.0	Total_Lipids_in_Small_VLDL	NMR	f.884.0.0	male	213	30920
527	X23510.0.0	Total_Lipids_in_Small_VLDL	NMR	f.884.0.0	female	615	41436
528	X23510.0.0	Total_Lipids_in_Small_VLDL	NMR	f.884.0.0	combined	828	72356
529	X23511.0.0	Phospholipids_in_Small_VLDL	NMR	f.884.0.0	male	213	30920
530	X23511.0.0	Phospholipids_in_Small_VLDL	NMR	f.884.0.0	female	615	41436
531	X23511.0.0	Phospholipids_in_Small_VLDL	NMR	f.884.0.0	combined	828	72356
532	X23512.0.0	Cholesterol_in_Small_VLDL	NMR	f.884.0.0	male	213	30920
533	X23512.0.0	Cholesterol_in_Small_VLDL	NMR	f.884.0.0	female	615	41436
534	X23512.0.0	Cholesterol_in_Small_VLDL	NMR	f.884.0.0	combined	828	72356
535	X23513.0.0	Cholesteryl_Esters_in_Small_VLDL	NMR	f.884.0.0	male	213	30919
536	X23513.0.0	Cholesteryl_Esters_in_Small_VLDL	NMR	f.884.0.0	female	615	41431
537	X23513.0.0	Cholesteryl_Esters_in_Small_VLDL	NMR	f.884.0.0	combined	828	72350
538	X23514.0.0	Free_Cholesterol_in_Small_VLDL	NMR	f.884.0.0	male	213	30916
539	X23514.0.0	Free_Cholesterol_in_Small_VLDL	NMR	f.884.0.0	female	615	41428
540	X23514.0.0	Free_Cholesterol_in_Small_VLDL	NMR	f.884.0.0	combined	828	72344
541	X23515.0.0	Triglycerides_in_Small_VLDL	NMR	f.884.0.0	male	213	30920
542	X23515.0.0	Triglycerides_in_Small_VLDL	NMR	f.884.0.0	female	615	41435
543	X23515.0.0	Triglycerides_in_Small_VLDL	NMR	f.884.0.0	combined	828	72355
544	X23516.0.0	Concentration_of_Very_Small_VLDL_Particles	NMR	f.884.0.0	male	213	30920
545	X23516.0.0	Concentration_of_Very_Small_VLDL_Particles	NMR	f.884.0.0	female	615	41436
546	X23516.0.0	Concentration_of_Very_Small_VLDL_Particles	NMR	f.884.0.0	combined	828	72356
547	X23517.0.0	Total_Lipids_in_Very_Small_VLDL	NMR	f.884.0.0	male	213	30920
548	X23517.0.0	Total_Lipids_in_Very_Small_VLDL	NMR	f.884.0.0	female	615	41436
549	X23517.0.0	Total_Lipids_in_Very_Small_VLDL	NMR	f.884.0.0	combined	828	72356
550	X23518.0.0	Phospholipids_in_Very_Small_VLDL	NMR	f.884.0.0	male	213	30920
551	X23518.0.0	Phospholipids_in_Very_Small_VLDL	NMR	f.884.0.0	female	615	41435
552	X23518.0.0	Phospholipids_in_Very_Small_VLDL	NMR	f.884.0.0	combined	828	72355
553	X23519.0.0	Cholesterol_in_Very_Small_VLDL	NMR	f.884.0.0	male	213	30920
554	X23519.0.0	Cholesterol_in_Very_Small_VLDL	NMR	f.884.0.0	female	615	41436
555	X23519.0.0	Cholesterol_in_Very_Small_VLDL	NMR	f.884.0.0	combined	828	72356
556	X23520.0.0	Cholesteryl_Esters_in_Very_Small_VLDL	NMR	f.884.0.0	male	213	30920
557	X23520.0.0	Cholesteryl_Esters_in_Very_Small_VLDL	NMR	f.884.0.0	female	615	41436
558	X23520.0.0	Cholesteryl_Esters_in_Very_Small_VLDL	NMR	f.884.0.0	combined	828	72356
559	X23521.0.0	Free_Cholesterol_in_Very_Small_VLDL	NMR	f.884.0.0	male	213	30920
560	X23521.0.0	Free_Cholesterol_in_Very_Small_VLDL	NMR	f.884.0.0	female	615	41435
561	X23521.0.0	Free_Cholesterol_in_Very_Small_VLDL	NMR	f.884.0.0	combined	828	72355
562	X23522.0.0	Triglycerides_in_Very_Small_VLDL	NMR	f.884.0.0	male	213	30920
563	X23522.0.0	Triglycerides_in_Very_Small_VLDL	NMR	f.884.0.0	female	615	41435
564	X23522.0.0	Triglycerides_in_Very_Small_VLDL	NMR	f.884.0.0	combined	828	72355
565	X23523.0.0	Concentration_of_IDL_Particles	NMR	f.884.0.0	male	213	30920
566	X23523.0.0	Concentration_of_IDL_Particles	NMR	f.884.0.0	female	615	41436
567	X23523.0.0	Concentration_of_IDL_Particles	NMR	f.884.0.0	combined	828	72356
568	X23524.0.0	Total_Lipids_in_IDL	NMR	f.884.0.0	male	213	30920
569	X23524.0.0	Total_Lipids_in_IDL	NMR	f.884.0.0	female	615	41436
570	X23524.0.0	Total_Lipids_in_IDL	NMR	f.884.0.0	combined	828	72356
571	X23525.0.0	Phospholipids_in_IDL	NMR	f.884.0.0	male	213	30920
572	X23525.0.0	Phospholipids_in_IDL	NMR	f.884.0.0	female	615	41436
573	X23525.0.0	Phospholipids_in_IDL	NMR	f.884.0.0	combined	828	72356
574	X23526.0.0	Cholesterol_in_IDL	NMR	f.884.0.0	male	213	30920
575	X23526.0.0	Cholesterol_in_IDL	NMR	f.884.0.0	female	615	41436
576	X23526.0.0	Cholesterol_in_IDL	NMR	f.884.0.0	combined	828	72356
577	X23527.0.0	Cholesteryl_Esters_in_IDL	NMR	f.884.0.0	male	213	30920
578	X23527.0.0	Cholesteryl_Esters_in_IDL	NMR	f.884.0.0	female	615	41436
579	X23527.0.0	Cholesteryl_Esters_in_IDL	NMR	f.884.0.0	combined	828	72356
580	X23528.0.0	Free_Cholesterol_in_IDL	NMR	f.884.0.0	male	213	30920
581	X23528.0.0	Free_Cholesterol_in_IDL	NMR	f.884.0.0	female	615	41436
582	X23528.0.0	Free_Cholesterol_in_IDL	NMR	f.884.0.0	combined	828	72356
583	X23529.0.0	Triglycerides_in_IDL	NMR	f.884.0.0	male	213	30920
584	X23529.0.0	Triglycerides_in_IDL	NMR	f.884.0.0	female	615	41435
585	X23529.0.0	Triglycerides_in_IDL	NMR	f.884.0.0	combined	828	72355
586	X23530.0.0	Concentration_of_Large_LDL_Particles	NMR	f.884.0.0	male	213	30920
587	X23530.0.0	Concentration_of_Large_LDL_Particles	NMR	f.884.0.0	female	615	41436
588	X23530.0.0	Concentration_of_Large_LDL_Particles	NMR	f.884.0.0	combined	828	72356
589	X23531.0.0	Total_Lipids_in_Large_LDL	NMR	f.884.0.0	male	213	30920
590	X23531.0.0	Total_Lipids_in_Large_LDL	NMR	f.884.0.0	female	615	41436
591	X23531.0.0	Total_Lipids_in_Large_LDL	NMR	f.884.0.0	combined	828	72356
592	X23532.0.0	Phospholipids_in_Large_LDL	NMR	f.884.0.0	male	213	30920
593	X23532.0.0	Phospholipids_in_Large_LDL	NMR	f.884.0.0	female	615	41436
594	X23532.0.0	Phospholipids_in_Large_LDL	NMR	f.884.0.0	combined	828	72356
595	X23533.0.0	Cholesterol_in_Large_LDL	NMR	f.884.0.0	male	213	30917
596	X23533.0.0	Cholesterol_in_Large_LDL	NMR	f.884.0.0	female	615	41436
597	X23533.0.0	Cholesterol_in_Large_LDL	NMR	f.884.0.0	combined	828	72353
598	X23534.0.0	Cholesteryl_Esters_in_Large_LDL	NMR	f.884.0.0	male	213	30917
599	X23534.0.0	Cholesteryl_Esters_in_Large_LDL	NMR	f.884.0.0	female	615	41436
600	X23534.0.0	Cholesteryl_Esters_in_Large_LDL	NMR	f.884.0.0	combined	828	72353
601	X23535.0.0	Free_Cholesterol_in_Large_LDL	NMR	f.884.0.0	male	213	30917
602	X23535.0.0	Free_Cholesterol_in_Large_LDL	NMR	f.884.0.0	female	615	41435
603	X23535.0.0	Free_Cholesterol_in_Large_LDL	NMR	f.884.0.0	combined	828	72352
604	X23536.0.0	Triglycerides_in_Large_LDL	NMR	f.884.0.0	male	213	30920
605	X23536.0.0	Triglycerides_in_Large_LDL	NMR	f.884.0.0	female	615	41435
606	X23536.0.0	Triglycerides_in_Large_LDL	NMR	f.884.0.0	combined	828	72355
607	X23537.0.0	Concentration_of_Medium_LDL_Particles	NMR	f.884.0.0	male	213	30920
608	X23537.0.0	Concentration_of_Medium_LDL_Particles	NMR	f.884.0.0	female	615	41436
609	X23537.0.0	Concentration_of_Medium_LDL_Particles	NMR	f.884.0.0	combined	828	72356
610	X23538.0.0	Total_Lipids_in_Medium_LDL	NMR	f.884.0.0	male	213	30920
611	X23538.0.0	Total_Lipids_in_Medium_LDL	NMR	f.884.0.0	female	615	41436
612	X23538.0.0	Total_Lipids_in_Medium_LDL	NMR	f.884.0.0	combined	828	72356
613	X23539.0.0	Phospholipids_in_Medium_LDL	NMR	f.884.0.0	male	213	30920
614	X23539.0.0	Phospholipids_in_Medium_LDL	NMR	f.884.0.0	female	615	41436
615	X23539.0.0	Phospholipids_in_Medium_LDL	NMR	f.884.0.0	combined	828	72356
616	X23540.0.0	Cholesterol_in_Medium_LDL	NMR	f.884.0.0	male	213	30920
617	X23540.0.0	Cholesterol_in_Medium_LDL	NMR	f.884.0.0	female	615	41436
618	X23540.0.0	Cholesterol_in_Medium_LDL	NMR	f.884.0.0	combined	828	72356
619	X23541.0.0	Cholesteryl_Esters_in_Medium_LDL	NMR	f.884.0.0	male	213	30920
620	X23541.0.0	Cholesteryl_Esters_in_Medium_LDL	NMR	f.884.0.0	female	615	41435
621	X23541.0.0	Cholesteryl_Esters_in_Medium_LDL	NMR	f.884.0.0	combined	828	72355
622	X23542.0.0	Free_Cholesterol_in_Medium_LDL	NMR	f.884.0.0	male	213	30916
623	X23542.0.0	Free_Cholesterol_in_Medium_LDL	NMR	f.884.0.0	female	615	41434
624	X23542.0.0	Free_Cholesterol_in_Medium_LDL	NMR	f.884.0.0	combined	828	72350
625	X23543.0.0	Triglycerides_in_Medium_LDL	NMR	f.884.0.0	male	213	30916
626	X23543.0.0	Triglycerides_in_Medium_LDL	NMR	f.884.0.0	female	615	41433
627	X23543.0.0	Triglycerides_in_Medium_LDL	NMR	f.884.0.0	combined	828	72349
628	X23544.0.0	Concentration_of_Small_LDL_Particles	NMR	f.884.0.0	male	213	30920
629	X23544.0.0	Concentration_of_Small_LDL_Particles	NMR	f.884.0.0	female	615	41436
630	X23544.0.0	Concentration_of_Small_LDL_Particles	NMR	f.884.0.0	combined	828	72356
631	X23545.0.0	Total_Lipids_in_Small_LDL	NMR	f.884.0.0	male	213	30920
632	X23545.0.0	Total_Lipids_in_Small_LDL	NMR	f.884.0.0	female	615	41436
633	X23545.0.0	Total_Lipids_in_Small_LDL	NMR	f.884.0.0	combined	828	72356
634	X23546.0.0	Phospholipids_in_Small_LDL	NMR	f.884.0.0	male	213	30920
635	X23546.0.0	Phospholipids_in_Small_LDL	NMR	f.884.0.0	female	615	41436
636	X23546.0.0	Phospholipids_in_Small_LDL	NMR	f.884.0.0	combined	828	72356
637	X23547.0.0	Cholesterol_in_Small_LDL	NMR	f.884.0.0	male	213	30920
638	X23547.0.0	Cholesterol_in_Small_LDL	NMR	f.884.0.0	female	615	41436
639	X23547.0.0	Cholesterol_in_Small_LDL	NMR	f.884.0.0	combined	828	72356
640	X23548.0.0	Cholesteryl_Esters_in_Small_LDL	NMR	f.884.0.0	male	213	30920
641	X23548.0.0	Cholesteryl_Esters_in_Small_LDL	NMR	f.884.0.0	female	615	41436
642	X23548.0.0	Cholesteryl_Esters_in_Small_LDL	NMR	f.884.0.0	combined	828	72356
643	X23549.0.0	Free_Cholesterol_in_Small_LDL	NMR	f.884.0.0	male	213	30897
644	X23549.0.0	Free_Cholesterol_in_Small_LDL	NMR	f.884.0.0	female	613	41425
645	X23549.0.0	Free_Cholesterol_in_Small_LDL	NMR	f.884.0.0	combined	826	72322
646	X23550.0.0	Triglycerides_in_Small_LDL	NMR	f.884.0.0	male	198	27685
647	X23550.0.0	Triglycerides_in_Small_LDL	NMR	f.884.0.0	female	553	34700
648	X23550.0.0	Triglycerides_in_Small_LDL	NMR	f.884.0.0	combined	751	62385
649	X23551.0.0	Concentration_of_Very_Large_HDL_Particles	NMR	f.884.0.0	male	213	30920
650	X23551.0.0	Concentration_of_Very_Large_HDL_Particles	NMR	f.884.0.0	female	615	41436
651	X23551.0.0	Concentration_of_Very_Large_HDL_Particles	NMR	f.884.0.0	combined	828	72356
652	X23552.0.0	Total_Lipids_in_Very_Large_HDL	NMR	f.884.0.0	male	213	30907
653	X23552.0.0	Total_Lipids_in_Very_Large_HDL	NMR	f.884.0.0	female	615	41428
654	X23552.0.0	Total_Lipids_in_Very_Large_HDL	NMR	f.884.0.0	combined	828	72335
655	X23553.0.0	Phospholipids_in_Very_Large_HDL	NMR	f.884.0.0	male	211	30345
656	X23553.0.0	Phospholipids_in_Very_Large_HDL	NMR	f.884.0.0	female	608	41316
657	X23553.0.0	Phospholipids_in_Very_Large_HDL	NMR	f.884.0.0	combined	819	71661
658	X23554.0.0	Cholesterol_in_Very_Large_HDL	NMR	f.884.0.0	male	213	30862
659	X23554.0.0	Cholesterol_in_Very_Large_HDL	NMR	f.884.0.0	female	614	41421
660	X23554.0.0	Cholesterol_in_Very_Large_HDL	NMR	f.884.0.0	combined	827	72283
661	X23555.0.0	Cholesteryl_Esters_in_Very_Large_HDL	NMR	f.884.0.0	male	213	30757
662	X23555.0.0	Cholesteryl_Esters_in_Very_Large_HDL	NMR	f.884.0.0	female	612	41389
663	X23555.0.0	Cholesteryl_Esters_in_Very_Large_HDL	NMR	f.884.0.0	combined	825	72146
664	X23556.0.0	Free_Cholesterol_in_Very_Large_HDL	NMR	f.884.0.0	male	213	30548
665	X23556.0.0	Free_Cholesterol_in_Very_Large_HDL	NMR	f.884.0.0	female	608	41288
666	X23556.0.0	Free_Cholesterol_in_Very_Large_HDL	NMR	f.884.0.0	combined	821	71836
667	X23557.0.0	Triglycerides_in_Very_Large_HDL	NMR	f.884.0.0	male	45	3486
668	X23557.0.0	Triglycerides_in_Very_Large_HDL	NMR	f.884.0.0	female	114	5386
669	X23557.0.0	Triglycerides_in_Very_Large_HDL	NMR	f.884.0.0	combined	159	8872
670	X23558.0.0	Concentration_of_Large_HDL_Particles	NMR	f.884.0.0	male	213	30920
671	X23558.0.0	Concentration_of_Large_HDL_Particles	NMR	f.884.0.0	female	615	41436
672	X23558.0.0	Concentration_of_Large_HDL_Particles	NMR	f.884.0.0	combined	828	72356
673	X23559.0.0	Total_Lipids_in_Large_HDL	NMR	f.884.0.0	male	213	30920
674	X23559.0.0	Total_Lipids_in_Large_HDL	NMR	f.884.0.0	female	615	41436
675	X23559.0.0	Total_Lipids_in_Large_HDL	NMR	f.884.0.0	combined	828	72356
676	X23560.0.0	Phospholipids_in_Large_HDL	NMR	f.884.0.0	male	213	30917
677	X23560.0.0	Phospholipids_in_Large_HDL	NMR	f.884.0.0	female	615	41435
678	X23560.0.0	Phospholipids_in_Large_HDL	NMR	f.884.0.0	combined	828	72352
679	X23561.0.0	Cholesterol_in_Large_HDL	NMR	f.884.0.0	male	213	30886
680	X23561.0.0	Cholesterol_in_Large_HDL	NMR	f.884.0.0	female	615	41430
681	X23561.0.0	Cholesterol_in_Large_HDL	NMR	f.884.0.0	combined	828	72316
682	X23562.0.0	Cholesteryl_Esters_in_Large_HDL	NMR	f.884.0.0	male	213	30879
683	X23562.0.0	Cholesteryl_Esters_in_Large_HDL	NMR	f.884.0.0	female	614	41429
684	X23562.0.0	Cholesteryl_Esters_in_Large_HDL	NMR	f.884.0.0	combined	827	72308
685	X23563.0.0	Free_Cholesterol_in_Large_HDL	NMR	f.884.0.0	male	210	30552
686	X23563.0.0	Free_Cholesterol_in_Large_HDL	NMR	f.884.0.0	female	614	41395
687	X23563.0.0	Free_Cholesterol_in_Large_HDL	NMR	f.884.0.0	combined	824	71947
688	X23564.0.0	Triglycerides_in_Large_HDL	NMR	f.884.0.0	male	211	30418
689	X23564.0.0	Triglycerides_in_Large_HDL	NMR	f.884.0.0	female	606	41152
690	X23564.0.0	Triglycerides_in_Large_HDL	NMR	f.884.0.0	combined	817	71570
691	X23565.0.0	Concentration_of_Medium_HDL_Particles	NMR	f.884.0.0	male	213	30920
692	X23565.0.0	Concentration_of_Medium_HDL_Particles	NMR	f.884.0.0	female	615	41436
693	X23565.0.0	Concentration_of_Medium_HDL_Particles	NMR	f.884.0.0	combined	828	72356
694	X23566.0.0	Total_Lipids_in_Medium_HDL	NMR	f.884.0.0	male	213	30920
695	X23566.0.0	Total_Lipids_in_Medium_HDL	NMR	f.884.0.0	female	615	41436
696	X23566.0.0	Total_Lipids_in_Medium_HDL	NMR	f.884.0.0	combined	828	72356
697	X23567.0.0	Phospholipids_in_Medium_HDL	NMR	f.884.0.0	male	213	30920
698	X23567.0.0	Phospholipids_in_Medium_HDL	NMR	f.884.0.0	female	615	41436
699	X23567.0.0	Phospholipids_in_Medium_HDL	NMR	f.884.0.0	combined	828	72356
700	X23568.0.0	Cholesterol_in_Medium_HDL	NMR	f.884.0.0	male	213	30920
701	X23568.0.0	Cholesterol_in_Medium_HDL	NMR	f.884.0.0	female	615	41436
702	X23568.0.0	Cholesterol_in_Medium_HDL	NMR	f.884.0.0	combined	828	72356
703	X23569.0.0	Cholesteryl_Esters_in_Medium_HDL	NMR	f.884.0.0	male	213	30920
704	X23569.0.0	Cholesteryl_Esters_in_Medium_HDL	NMR	f.884.0.0	female	615	41436
705	X23569.0.0	Cholesteryl_Esters_in_Medium_HDL	NMR	f.884.0.0	combined	828	72356
706	X23570.0.0	Free_Cholesterol_in_Medium_HDL	NMR	f.884.0.0	male	213	30919
707	X23570.0.0	Free_Cholesterol_in_Medium_HDL	NMR	f.884.0.0	female	615	41435
708	X23570.0.0	Free_Cholesterol_in_Medium_HDL	NMR	f.884.0.0	combined	828	72354
709	X23571.0.0	Triglycerides_in_Medium_HDL	NMR	f.884.0.0	male	213	30916
710	X23571.0.0	Triglycerides_in_Medium_HDL	NMR	f.884.0.0	female	612	41399
711	X23571.0.0	Triglycerides_in_Medium_HDL	NMR	f.884.0.0	combined	825	72315
712	X23572.0.0	Concentration_of_Small_HDL_Particles	NMR	f.884.0.0	male	213	30920
713	X23572.0.0	Concentration_of_Small_HDL_Particles	NMR	f.884.0.0	female	615	41436
714	X23572.0.0	Concentration_of_Small_HDL_Particles	NMR	f.884.0.0	combined	828	72356
715	X23573.0.0	Total_Lipids_in_Small_HDL	NMR	f.884.0.0	male	213	30920
716	X23573.0.0	Total_Lipids_in_Small_HDL	NMR	f.884.0.0	female	615	41436
717	X23573.0.0	Total_Lipids_in_Small_HDL	NMR	f.884.0.0	combined	828	72356
718	X23574.0.0	Phospholipids_in_Small_HDL	NMR	f.884.0.0	male	213	30920
719	X23574.0.0	Phospholipids_in_Small_HDL	NMR	f.884.0.0	female	615	41436
720	X23574.0.0	Phospholipids_in_Small_HDL	NMR	f.884.0.0	combined	828	72356
721	X23575.0.0	Cholesterol_in_Small_HDL	NMR	f.884.0.0	male	213	30920
722	X23575.0.0	Cholesterol_in_Small_HDL	NMR	f.884.0.0	female	615	41436
723	X23575.0.0	Cholesterol_in_Small_HDL	NMR	f.884.0.0	combined	828	72356
724	X23576.0.0	Cholesteryl_Esters_in_Small_HDL	NMR	f.884.0.0	male	213	30920
725	X23576.0.0	Cholesteryl_Esters_in_Small_HDL	NMR	f.884.0.0	female	615	41436
726	X23576.0.0	Cholesteryl_Esters_in_Small_HDL	NMR	f.884.0.0	combined	828	72356
727	X23577.0.0	Free_Cholesterol_in_Small_HDL	NMR	f.884.0.0	male	213	30920
728	X23577.0.0	Free_Cholesterol_in_Small_HDL	NMR	f.884.0.0	female	615	41436
729	X23577.0.0	Free_Cholesterol_in_Small_HDL	NMR	f.884.0.0	combined	828	72356
730	X23578.0.0	Triglycerides_in_Small_HDL	NMR	f.884.0.0	male	213	30918
731	X23578.0.0	Triglycerides_in_Small_HDL	NMR	f.884.0.0	female	612	41380
732	X23578.0.0	Triglycerides_in_Small_HDL	NMR	f.884.0.0	combined	825	72298
733	X23579.0.0	Phospholipids_to_Total_Lipids_in_Chylomicrons_and_Extremely_Large_VLDL_percentage	NMR	f.884.0.0	male	194	25852
734	X23579.0.0	Phospholipids_to_Total_Lipids_in_Chylomicrons_and_Extremely_Large_VLDL_percentage	NMR	f.884.0.0	female	480	26096
735	X23579.0.0	Phospholipids_to_Total_Lipids_in_Chylomicrons_and_Extremely_Large_VLDL_percentage	NMR	f.884.0.0	combined	674	51948
736	X23580.0.0	Cholesterol_to_Total_Lipids_in_Chylomicrons_and_Extremely_Large_VLDL_percentage	NMR	f.884.0.0	male	206	28857
737	X23580.0.0	Cholesterol_to_Total_Lipids_in_Chylomicrons_and_Extremely_Large_VLDL_percentage	NMR	f.884.0.0	female	548	33511
738	X23580.0.0	Cholesterol_to_Total_Lipids_in_Chylomicrons_and_Extremely_Large_VLDL_percentage	NMR	f.884.0.0	combined	754	62368
739	X23581.0.0	Cholesteryl_Esters_to_Total_Lipids_in_Chylomicrons_and_Extremely_Large_VLDL_percentage	NMR	f.884.0.0	male	199	26855
740	X23581.0.0	Cholesteryl_Esters_to_Total_Lipids_in_Chylomicrons_and_Extremely_Large_VLDL_percentage	NMR	f.884.0.0	female	490	28166
741	X23581.0.0	Cholesteryl_Esters_to_Total_Lipids_in_Chylomicrons_and_Extremely_Large_VLDL_percentage	NMR	f.884.0.0	combined	689	55021
742	X23582.0.0	Free_Cholesterol_to_Total_Lipids_in_Chylomicrons_and_Extremely_Large_VLDL_percentage	NMR	f.884.0.0	male	193	25218
743	X23582.0.0	Free_Cholesterol_to_Total_Lipids_in_Chylomicrons_and_Extremely_Large_VLDL_percentage	NMR	f.884.0.0	female	473	25530
744	X23582.0.0	Free_Cholesterol_to_Total_Lipids_in_Chylomicrons_and_Extremely_Large_VLDL_percentage	NMR	f.884.0.0	combined	666	50748
745	X23583.0.0	Triglycerides_to_Total_Lipids_in_Chylomicrons_and_Extremely_Large_VLDL_percentage	NMR	f.884.0.0	male	206	28292
746	X23583.0.0	Triglycerides_to_Total_Lipids_in_Chylomicrons_and_Extremely_Large_VLDL_percentage	NMR	f.884.0.0	female	550	34527
747	X23583.0.0	Triglycerides_to_Total_Lipids_in_Chylomicrons_and_Extremely_Large_VLDL_percentage	NMR	f.884.0.0	combined	756	62819
748	X23584.0.0	Phospholipids_to_Total_Lipids_in_Very_Large_VLDL_percentage	NMR	f.884.0.0	male	206	29049
749	X23584.0.0	Phospholipids_to_Total_Lipids_in_Very_Large_VLDL_percentage	NMR	f.884.0.0	female	557	33547
750	X23584.0.0	Phospholipids_to_Total_Lipids_in_Very_Large_VLDL_percentage	NMR	f.884.0.0	combined	763	62596
751	X23585.0.0	Cholesterol_to_Total_Lipids_in_Very_Large_VLDL_percentage	NMR	f.884.0.0	male	212	30532
752	X23585.0.0	Cholesterol_to_Total_Lipids_in_Very_Large_VLDL_percentage	NMR	f.884.0.0	female	598	39300
753	X23585.0.0	Cholesterol_to_Total_Lipids_in_Very_Large_VLDL_percentage	NMR	f.884.0.0	combined	810	69832
754	X23586.0.0	Cholesteryl_Esters_to_Total_Lipids_in_Very_Large_VLDL_percentage	NMR	f.884.0.0	male	208	29908
755	X23586.0.0	Cholesteryl_Esters_to_Total_Lipids_in_Very_Large_VLDL_percentage	NMR	f.884.0.0	female	584	36892
756	X23586.0.0	Cholesteryl_Esters_to_Total_Lipids_in_Very_Large_VLDL_percentage	NMR	f.884.0.0	combined	792	66800
757	X23587.0.0	Free_Cholesterol_to_Total_Lipids_in_Very_Large_VLDL_percentage	NMR	f.884.0.0	male	201	27577
758	X23587.0.0	Free_Cholesterol_to_Total_Lipids_in_Very_Large_VLDL_percentage	NMR	f.884.0.0	female	523	30024
759	X23587.0.0	Free_Cholesterol_to_Total_Lipids_in_Very_Large_VLDL_percentage	NMR	f.884.0.0	combined	724	57601
760	X23588.0.0	Triglycerides_to_Total_Lipids_in_Very_Large_VLDL_percentage	NMR	f.884.0.0	male	212	30494
761	X23588.0.0	Triglycerides_to_Total_Lipids_in_Very_Large_VLDL_percentage	NMR	f.884.0.0	female	600	38796
762	X23588.0.0	Triglycerides_to_Total_Lipids_in_Very_Large_VLDL_percentage	NMR	f.884.0.0	combined	812	69290
763	X23589.0.0	Phospholipids_to_Total_Lipids_in_Large_VLDL_percentage	NMR	f.884.0.0	male	209	30477
764	X23589.0.0	Phospholipids_to_Total_Lipids_in_Large_VLDL_percentage	NMR	f.884.0.0	female	594	38632
765	X23589.0.0	Phospholipids_to_Total_Lipids_in_Large_VLDL_percentage	NMR	f.884.0.0	combined	803	69109
766	X23590.0.0	Cholesterol_to_Total_Lipids_in_Large_VLDL_percentage	NMR	f.884.0.0	male	213	30847
767	X23590.0.0	Cholesterol_to_Total_Lipids_in_Large_VLDL_percentage	NMR	f.884.0.0	female	611	40922
768	X23590.0.0	Cholesterol_to_Total_Lipids_in_Large_VLDL_percentage	NMR	f.884.0.0	combined	824	71769
769	X23591.0.0	Cholesteryl_Esters_to_Total_Lipids_in_Large_VLDL_percentage	NMR	f.884.0.0	male	213	30717
770	X23591.0.0	Cholesteryl_Esters_to_Total_Lipids_in_Large_VLDL_percentage	NMR	f.884.0.0	female	604	40335
771	X23591.0.0	Cholesteryl_Esters_to_Total_Lipids_in_Large_VLDL_percentage	NMR	f.884.0.0	combined	817	71052
772	X23592.0.0	Free_Cholesterol_to_Total_Lipids_in_Large_VLDL_percentage	NMR	f.884.0.0	male	210	30525
773	X23592.0.0	Free_Cholesterol_to_Total_Lipids_in_Large_VLDL_percentage	NMR	f.884.0.0	female	595	38951
774	X23592.0.0	Free_Cholesterol_to_Total_Lipids_in_Large_VLDL_percentage	NMR	f.884.0.0	combined	805	69476
775	X23593.0.0	Triglycerides_to_Total_Lipids_in_Large_VLDL_percentage	NMR	f.884.0.0	male	213	30913
776	X23593.0.0	Triglycerides_to_Total_Lipids_in_Large_VLDL_percentage	NMR	f.884.0.0	female	615	41409
777	X23593.0.0	Triglycerides_to_Total_Lipids_in_Large_VLDL_percentage	NMR	f.884.0.0	combined	828	72322
778	X23594.0.0	Phospholipids_to_Total_Lipids_in_Medium_VLDL_percentage	NMR	f.884.0.0	male	213	30916
779	X23594.0.0	Phospholipids_to_Total_Lipids_in_Medium_VLDL_percentage	NMR	f.884.0.0	female	615	41429
780	X23594.0.0	Phospholipids_to_Total_Lipids_in_Medium_VLDL_percentage	NMR	f.884.0.0	combined	828	72345
781	X23595.0.0	Cholesterol_to_Total_Lipids_in_Medium_VLDL_percentage	NMR	f.884.0.0	male	213	30914
782	X23595.0.0	Cholesterol_to_Total_Lipids_in_Medium_VLDL_percentage	NMR	f.884.0.0	female	615	41431
783	X23595.0.0	Cholesterol_to_Total_Lipids_in_Medium_VLDL_percentage	NMR	f.884.0.0	combined	828	72345
784	X23596.0.0	Cholesteryl_Esters_to_Total_Lipids_in_Medium_VLDL_percentage	NMR	f.884.0.0	male	209	30705
785	X23596.0.0	Cholesteryl_Esters_to_Total_Lipids_in_Medium_VLDL_percentage	NMR	f.884.0.0	female	613	41378
786	X23596.0.0	Cholesteryl_Esters_to_Total_Lipids_in_Medium_VLDL_percentage	NMR	f.884.0.0	combined	822	72083
787	X23597.0.0	Free_Cholesterol_to_Total_Lipids_in_Medium_VLDL_percentage	NMR	f.884.0.0	male	213	30906
788	X23597.0.0	Free_Cholesterol_to_Total_Lipids_in_Medium_VLDL_percentage	NMR	f.884.0.0	female	615	41422
789	X23597.0.0	Free_Cholesterol_to_Total_Lipids_in_Medium_VLDL_percentage	NMR	f.884.0.0	combined	828	72328
790	X23598.0.0	Triglycerides_to_Total_Lipids_in_Medium_VLDL_percentage	NMR	f.884.0.0	male	213	30920
791	X23598.0.0	Triglycerides_to_Total_Lipids_in_Medium_VLDL_percentage	NMR	f.884.0.0	female	615	41435
792	X23598.0.0	Triglycerides_to_Total_Lipids_in_Medium_VLDL_percentage	NMR	f.884.0.0	combined	828	72355
793	X23599.0.0	Phospholipids_to_Total_Lipids_in_Small_VLDL_percentage	NMR	f.884.0.0	male	213	30920
794	X23599.0.0	Phospholipids_to_Total_Lipids_in_Small_VLDL_percentage	NMR	f.884.0.0	female	615	41436
795	X23599.0.0	Phospholipids_to_Total_Lipids_in_Small_VLDL_percentage	NMR	f.884.0.0	combined	828	72356
796	X23600.0.0	Cholesterol_to_Total_Lipids_in_Small_VLDL_percentage	NMR	f.884.0.0	male	213	30920
797	X23600.0.0	Cholesterol_to_Total_Lipids_in_Small_VLDL_percentage	NMR	f.884.0.0	female	615	41436
798	X23600.0.0	Cholesterol_to_Total_Lipids_in_Small_VLDL_percentage	NMR	f.884.0.0	combined	828	72356
799	X23601.0.0	Cholesteryl_Esters_to_Total_Lipids_in_Small_VLDL_percentage	NMR	f.884.0.0	male	213	30919
800	X23601.0.0	Cholesteryl_Esters_to_Total_Lipids_in_Small_VLDL_percentage	NMR	f.884.0.0	female	615	41431
801	X23601.0.0	Cholesteryl_Esters_to_Total_Lipids_in_Small_VLDL_percentage	NMR	f.884.0.0	combined	828	72350
802	X23602.0.0	Free_Cholesterol_to_Total_Lipids_in_Small_VLDL_percentage	NMR	f.884.0.0	male	213	30916
803	X23602.0.0	Free_Cholesterol_to_Total_Lipids_in_Small_VLDL_percentage	NMR	f.884.0.0	female	615	41428
804	X23602.0.0	Free_Cholesterol_to_Total_Lipids_in_Small_VLDL_percentage	NMR	f.884.0.0	combined	828	72344
805	X23603.0.0	Triglycerides_to_Total_Lipids_in_Small_VLDL_percentage	NMR	f.884.0.0	male	213	30920
806	X23603.0.0	Triglycerides_to_Total_Lipids_in_Small_VLDL_percentage	NMR	f.884.0.0	female	615	41435
807	X23603.0.0	Triglycerides_to_Total_Lipids_in_Small_VLDL_percentage	NMR	f.884.0.0	combined	828	72355
808	X23604.0.0	Phospholipids_to_Total_Lipids_in_Very_Small_VLDL_percentage	NMR	f.884.0.0	male	213	30920
809	X23604.0.0	Phospholipids_to_Total_Lipids_in_Very_Small_VLDL_percentage	NMR	f.884.0.0	female	615	41435
810	X23604.0.0	Phospholipids_to_Total_Lipids_in_Very_Small_VLDL_percentage	NMR	f.884.0.0	combined	828	72355
811	X23605.0.0	Cholesterol_to_Total_Lipids_in_Very_Small_VLDL_percentage	NMR	f.884.0.0	male	213	30920
812	X23605.0.0	Cholesterol_to_Total_Lipids_in_Very_Small_VLDL_percentage	NMR	f.884.0.0	female	615	41436
813	X23605.0.0	Cholesterol_to_Total_Lipids_in_Very_Small_VLDL_percentage	NMR	f.884.0.0	combined	828	72356
814	X23606.0.0	Cholesteryl_Esters_to_Total_Lipids_in_Very_Small_VLDL_percentage	NMR	f.884.0.0	male	213	30920
815	X23606.0.0	Cholesteryl_Esters_to_Total_Lipids_in_Very_Small_VLDL_percentage	NMR	f.884.0.0	female	615	41436
816	X23606.0.0	Cholesteryl_Esters_to_Total_Lipids_in_Very_Small_VLDL_percentage	NMR	f.884.0.0	combined	828	72356
817	X23607.0.0	Free_Cholesterol_to_Total_Lipids_in_Very_Small_VLDL_percentage	NMR	f.884.0.0	male	213	30920
818	X23607.0.0	Free_Cholesterol_to_Total_Lipids_in_Very_Small_VLDL_percentage	NMR	f.884.0.0	female	615	41435
819	X23607.0.0	Free_Cholesterol_to_Total_Lipids_in_Very_Small_VLDL_percentage	NMR	f.884.0.0	combined	828	72355
820	X23608.0.0	Triglycerides_to_Total_Lipids_in_Very_Small_VLDL_percentage	NMR	f.884.0.0	male	213	30920
821	X23608.0.0	Triglycerides_to_Total_Lipids_in_Very_Small_VLDL_percentage	NMR	f.884.0.0	female	615	41435
822	X23608.0.0	Triglycerides_to_Total_Lipids_in_Very_Small_VLDL_percentage	NMR	f.884.0.0	combined	828	72355
823	X23609.0.0	Phospholipids_to_Total_Lipids_in_IDL_percentage	NMR	f.884.0.0	male	213	30920
824	X23609.0.0	Phospholipids_to_Total_Lipids_in_IDL_percentage	NMR	f.884.0.0	female	615	41436
825	X23609.0.0	Phospholipids_to_Total_Lipids_in_IDL_percentage	NMR	f.884.0.0	combined	828	72356
826	X23610.0.0	Cholesterol_to_Total_Lipids_in_IDL_percentage	NMR	f.884.0.0	male	213	30920
827	X23610.0.0	Cholesterol_to_Total_Lipids_in_IDL_percentage	NMR	f.884.0.0	female	615	41436
828	X23610.0.0	Cholesterol_to_Total_Lipids_in_IDL_percentage	NMR	f.884.0.0	combined	828	72356
829	X23611.0.0	Cholesteryl_Esters_to_Total_Lipids_in_IDL_percentage	NMR	f.884.0.0	male	213	30920
830	X23611.0.0	Cholesteryl_Esters_to_Total_Lipids_in_IDL_percentage	NMR	f.884.0.0	female	615	41436
831	X23611.0.0	Cholesteryl_Esters_to_Total_Lipids_in_IDL_percentage	NMR	f.884.0.0	combined	828	72356
832	X23612.0.0	Free_Cholesterol_to_Total_Lipids_in_IDL_percentage	NMR	f.884.0.0	male	213	30920
833	X23612.0.0	Free_Cholesterol_to_Total_Lipids_in_IDL_percentage	NMR	f.884.0.0	female	615	41436
834	X23612.0.0	Free_Cholesterol_to_Total_Lipids_in_IDL_percentage	NMR	f.884.0.0	combined	828	72356
835	X23613.0.0	Triglycerides_to_Total_Lipids_in_IDL_percentage	NMR	f.884.0.0	male	213	30920
836	X23613.0.0	Triglycerides_to_Total_Lipids_in_IDL_percentage	NMR	f.884.0.0	female	615	41435
837	X23613.0.0	Triglycerides_to_Total_Lipids_in_IDL_percentage	NMR	f.884.0.0	combined	828	72355
838	X23614.0.0	Phospholipids_to_Total_Lipids_in_Large_LDL_percentage	NMR	f.884.0.0	male	213	30920
839	X23614.0.0	Phospholipids_to_Total_Lipids_in_Large_LDL_percentage	NMR	f.884.0.0	female	615	41436
840	X23614.0.0	Phospholipids_to_Total_Lipids_in_Large_LDL_percentage	NMR	f.884.0.0	combined	828	72356
841	X23615.0.0	Cholesterol_to_Total_Lipids_in_Large_LDL_percentage	NMR	f.884.0.0	male	213	30917
842	X23615.0.0	Cholesterol_to_Total_Lipids_in_Large_LDL_percentage	NMR	f.884.0.0	female	615	41436
843	X23615.0.0	Cholesterol_to_Total_Lipids_in_Large_LDL_percentage	NMR	f.884.0.0	combined	828	72353
844	X23616.0.0	Cholesteryl_Esters_to_Total_Lipids_in_Large_LDL_percentage	NMR	f.884.0.0	male	213	30917
845	X23616.0.0	Cholesteryl_Esters_to_Total_Lipids_in_Large_LDL_percentage	NMR	f.884.0.0	female	615	41436
846	X23616.0.0	Cholesteryl_Esters_to_Total_Lipids_in_Large_LDL_percentage	NMR	f.884.0.0	combined	828	72353
847	X23617.0.0	Free_Cholesterol_to_Total_Lipids_in_Large_LDL_percentage	NMR	f.884.0.0	male	213	30917
848	X23617.0.0	Free_Cholesterol_to_Total_Lipids_in_Large_LDL_percentage	NMR	f.884.0.0	female	615	41435
849	X23617.0.0	Free_Cholesterol_to_Total_Lipids_in_Large_LDL_percentage	NMR	f.884.0.0	combined	828	72352
850	X23618.0.0	Triglycerides_to_Total_Lipids_in_Large_LDL_percentage	NMR	f.884.0.0	male	213	30920
851	X23618.0.0	Triglycerides_to_Total_Lipids_in_Large_LDL_percentage	NMR	f.884.0.0	female	615	41435
852	X23618.0.0	Triglycerides_to_Total_Lipids_in_Large_LDL_percentage	NMR	f.884.0.0	combined	828	72355
853	X23619.0.0	Phospholipids_to_Total_Lipids_in_Medium_LDL_percentage	NMR	f.884.0.0	male	213	30920
854	X23619.0.0	Phospholipids_to_Total_Lipids_in_Medium_LDL_percentage	NMR	f.884.0.0	female	615	41436
855	X23619.0.0	Phospholipids_to_Total_Lipids_in_Medium_LDL_percentage	NMR	f.884.0.0	combined	828	72356
856	X23620.0.0	Cholesterol_to_Total_Lipids_in_Medium_LDL_percentage	NMR	f.884.0.0	male	213	30920
857	X23620.0.0	Cholesterol_to_Total_Lipids_in_Medium_LDL_percentage	NMR	f.884.0.0	female	615	41436
858	X23620.0.0	Cholesterol_to_Total_Lipids_in_Medium_LDL_percentage	NMR	f.884.0.0	combined	828	72356
859	X23621.0.0	Cholesteryl_Esters_to_Total_Lipids_in_Medium_LDL_percentage	NMR	f.884.0.0	male	213	30920
860	X23621.0.0	Cholesteryl_Esters_to_Total_Lipids_in_Medium_LDL_percentage	NMR	f.884.0.0	female	615	41435
861	X23621.0.0	Cholesteryl_Esters_to_Total_Lipids_in_Medium_LDL_percentage	NMR	f.884.0.0	combined	828	72355
862	X23622.0.0	Free_Cholesterol_to_Total_Lipids_in_Medium_LDL_percentage	NMR	f.884.0.0	male	213	30916
863	X23622.0.0	Free_Cholesterol_to_Total_Lipids_in_Medium_LDL_percentage	NMR	f.884.0.0	female	615	41434
864	X23622.0.0	Free_Cholesterol_to_Total_Lipids_in_Medium_LDL_percentage	NMR	f.884.0.0	combined	828	72350
865	X23623.0.0	Triglycerides_to_Total_Lipids_in_Medium_LDL_percentage	NMR	f.884.0.0	male	213	30916
866	X23623.0.0	Triglycerides_to_Total_Lipids_in_Medium_LDL_percentage	NMR	f.884.0.0	female	615	41433
867	X23623.0.0	Triglycerides_to_Total_Lipids_in_Medium_LDL_percentage	NMR	f.884.0.0	combined	828	72349
868	X23624.0.0	Phospholipids_to_Total_Lipids_in_Small_LDL_percentage	NMR	f.884.0.0	male	213	30920
869	X23624.0.0	Phospholipids_to_Total_Lipids_in_Small_LDL_percentage	NMR	f.884.0.0	female	615	41436
870	X23624.0.0	Phospholipids_to_Total_Lipids_in_Small_LDL_percentage	NMR	f.884.0.0	combined	828	72356
871	X23625.0.0	Cholesterol_to_Total_Lipids_in_Small_LDL_percentage	NMR	f.884.0.0	male	213	30920
872	X23625.0.0	Cholesterol_to_Total_Lipids_in_Small_LDL_percentage	NMR	f.884.0.0	female	615	41436
873	X23625.0.0	Cholesterol_to_Total_Lipids_in_Small_LDL_percentage	NMR	f.884.0.0	combined	828	72356
874	X23626.0.0	Cholesteryl_Esters_to_Total_Lipids_in_Small_LDL_percentage	NMR	f.884.0.0	male	213	30920
875	X23626.0.0	Cholesteryl_Esters_to_Total_Lipids_in_Small_LDL_percentage	NMR	f.884.0.0	female	615	41436
876	X23626.0.0	Cholesteryl_Esters_to_Total_Lipids_in_Small_LDL_percentage	NMR	f.884.0.0	combined	828	72356
877	X23627.0.0	Free_Cholesterol_to_Total_Lipids_in_Small_LDL_percentage	NMR	f.884.0.0	male	213	30897
878	X23627.0.0	Free_Cholesterol_to_Total_Lipids_in_Small_LDL_percentage	NMR	f.884.0.0	female	613	41425
879	X23627.0.0	Free_Cholesterol_to_Total_Lipids_in_Small_LDL_percentage	NMR	f.884.0.0	combined	826	72322
880	X23628.0.0	Triglycerides_to_Total_Lipids_in_Small_LDL_percentage	NMR	f.884.0.0	male	198	27685
881	X23628.0.0	Triglycerides_to_Total_Lipids_in_Small_LDL_percentage	NMR	f.884.0.0	female	553	34700
882	X23628.0.0	Triglycerides_to_Total_Lipids_in_Small_LDL_percentage	NMR	f.884.0.0	combined	751	62385
883	X23629.0.0	Phospholipids_to_Total_Lipids_in_Very_Large_HDL_percentage	NMR	f.884.0.0	male	211	30346
884	X23629.0.0	Phospholipids_to_Total_Lipids_in_Very_Large_HDL_percentage	NMR	f.884.0.0	female	608	41316
885	X23629.0.0	Phospholipids_to_Total_Lipids_in_Very_Large_HDL_percentage	NMR	f.884.0.0	combined	819	71662
886	X23630.0.0	Cholesterol_to_Total_Lipids_in_Very_Large_HDL_percentage	NMR	f.884.0.0	male	213	30863
887	X23630.0.0	Cholesterol_to_Total_Lipids_in_Very_Large_HDL_percentage	NMR	f.884.0.0	female	614	41421
888	X23630.0.0	Cholesterol_to_Total_Lipids_in_Very_Large_HDL_percentage	NMR	f.884.0.0	combined	827	72284
889	X23631.0.0	Cholesteryl_Esters_to_Total_Lipids_in_Very_Large_HDL_percentage	NMR	f.884.0.0	male	213	30758
890	X23631.0.0	Cholesteryl_Esters_to_Total_Lipids_in_Very_Large_HDL_percentage	NMR	f.884.0.0	female	612	41389
891	X23631.0.0	Cholesteryl_Esters_to_Total_Lipids_in_Very_Large_HDL_percentage	NMR	f.884.0.0	combined	825	72147
892	X23632.0.0	Free_Cholesterol_to_Total_Lipids_in_Very_Large_HDL_percentage	NMR	f.884.0.0	male	213	30549
893	X23632.0.0	Free_Cholesterol_to_Total_Lipids_in_Very_Large_HDL_percentage	NMR	f.884.0.0	female	608	41288
894	X23632.0.0	Free_Cholesterol_to_Total_Lipids_in_Very_Large_HDL_percentage	NMR	f.884.0.0	combined	821	71837
895	X23633.0.0	Triglycerides_to_Total_Lipids_in_Very_Large_HDL_percentage	NMR	f.884.0.0	male	45	3487
896	X23633.0.0	Triglycerides_to_Total_Lipids_in_Very_Large_HDL_percentage	NMR	f.884.0.0	female	114	5386
897	X23633.0.0	Triglycerides_to_Total_Lipids_in_Very_Large_HDL_percentage	NMR	f.884.0.0	combined	159	8873
898	X23634.0.0	Phospholipids_to_Total_Lipids_in_Large_HDL_percentage	NMR	f.884.0.0	male	213	30917
899	X23634.0.0	Phospholipids_to_Total_Lipids_in_Large_HDL_percentage	NMR	f.884.0.0	female	615	41435
900	X23634.0.0	Phospholipids_to_Total_Lipids_in_Large_HDL_percentage	NMR	f.884.0.0	combined	828	72352
901	X23635.0.0	Cholesterol_to_Total_Lipids_in_Large_HDL_percentage	NMR	f.884.0.0	male	213	30886
902	X23635.0.0	Cholesterol_to_Total_Lipids_in_Large_HDL_percentage	NMR	f.884.0.0	female	615	41430
903	X23635.0.0	Cholesterol_to_Total_Lipids_in_Large_HDL_percentage	NMR	f.884.0.0	combined	828	72316
904	X23636.0.0	Cholesteryl_Esters_to_Total_Lipids_in_Large_HDL_percentage	NMR	f.884.0.0	male	213	30879
905	X23636.0.0	Cholesteryl_Esters_to_Total_Lipids_in_Large_HDL_percentage	NMR	f.884.0.0	female	614	41429
906	X23636.0.0	Cholesteryl_Esters_to_Total_Lipids_in_Large_HDL_percentage	NMR	f.884.0.0	combined	827	72308
907	X23637.0.0	Free_Cholesterol_to_Total_Lipids_in_Large_HDL_percentage	NMR	f.884.0.0	male	210	30552
908	X23637.0.0	Free_Cholesterol_to_Total_Lipids_in_Large_HDL_percentage	NMR	f.884.0.0	female	614	41395
909	X23637.0.0	Free_Cholesterol_to_Total_Lipids_in_Large_HDL_percentage	NMR	f.884.0.0	combined	824	71947
910	X23638.0.0	Triglycerides_to_Total_Lipids_in_Large_HDL_percentage	NMR	f.884.0.0	male	211	30418
911	X23638.0.0	Triglycerides_to_Total_Lipids_in_Large_HDL_percentage	NMR	f.884.0.0	female	606	41152
912	X23638.0.0	Triglycerides_to_Total_Lipids_in_Large_HDL_percentage	NMR	f.884.0.0	combined	817	71570
913	X23639.0.0	Phospholipids_to_Total_Lipids_in_Medium_HDL_percentage	NMR	f.884.0.0	male	213	30920
914	X23639.0.0	Phospholipids_to_Total_Lipids_in_Medium_HDL_percentage	NMR	f.884.0.0	female	615	41436
915	X23639.0.0	Phospholipids_to_Total_Lipids_in_Medium_HDL_percentage	NMR	f.884.0.0	combined	828	72356
916	X23640.0.0	Cholesterol_to_Total_Lipids_in_Medium_HDL_percentage	NMR	f.884.0.0	male	213	30920
917	X23640.0.0	Cholesterol_to_Total_Lipids_in_Medium_HDL_percentage	NMR	f.884.0.0	female	615	41436
918	X23640.0.0	Cholesterol_to_Total_Lipids_in_Medium_HDL_percentage	NMR	f.884.0.0	combined	828	72356
919	X23641.0.0	Cholesteryl_Esters_to_Total_Lipids_in_Medium_HDL_percentage	NMR	f.884.0.0	male	213	30920
920	X23641.0.0	Cholesteryl_Esters_to_Total_Lipids_in_Medium_HDL_percentage	NMR	f.884.0.0	female	615	41436
921	X23641.0.0	Cholesteryl_Esters_to_Total_Lipids_in_Medium_HDL_percentage	NMR	f.884.0.0	combined	828	72356
922	X23642.0.0	Free_Cholesterol_to_Total_Lipids_in_Medium_HDL_percentage	NMR	f.884.0.0	male	213	30919
923	X23642.0.0	Free_Cholesterol_to_Total_Lipids_in_Medium_HDL_percentage	NMR	f.884.0.0	female	615	41435
924	X23642.0.0	Free_Cholesterol_to_Total_Lipids_in_Medium_HDL_percentage	NMR	f.884.0.0	combined	828	72354
925	X23643.0.0	Triglycerides_to_Total_Lipids_in_Medium_HDL_percentage	NMR	f.884.0.0	male	213	30916
926	X23643.0.0	Triglycerides_to_Total_Lipids_in_Medium_HDL_percentage	NMR	f.884.0.0	female	612	41399
927	X23643.0.0	Triglycerides_to_Total_Lipids_in_Medium_HDL_percentage	NMR	f.884.0.0	combined	825	72315
928	X23644.0.0	Phospholipids_to_Total_Lipids_in_Small_HDL_percentage	NMR	f.884.0.0	male	213	30920
929	X23644.0.0	Phospholipids_to_Total_Lipids_in_Small_HDL_percentage	NMR	f.884.0.0	female	615	41436
930	X23644.0.0	Phospholipids_to_Total_Lipids_in_Small_HDL_percentage	NMR	f.884.0.0	combined	828	72356
931	X23645.0.0	Cholesterol_to_Total_Lipids_in_Small_HDL_percentage	NMR	f.884.0.0	male	213	30920
932	X23645.0.0	Cholesterol_to_Total_Lipids_in_Small_HDL_percentage	NMR	f.884.0.0	female	615	41436
933	X23645.0.0	Cholesterol_to_Total_Lipids_in_Small_HDL_percentage	NMR	f.884.0.0	combined	828	72356
934	X23646.0.0	Cholesteryl_Esters_to_Total_Lipids_in_Small_HDL_percentage	NMR	f.884.0.0	male	213	30920
935	X23646.0.0	Cholesteryl_Esters_to_Total_Lipids_in_Small_HDL_percentage	NMR	f.884.0.0	female	615	41436
936	X23646.0.0	Cholesteryl_Esters_to_Total_Lipids_in_Small_HDL_percentage	NMR	f.884.0.0	combined	828	72356
937	X23647.0.0	Free_Cholesterol_to_Total_Lipids_in_Small_HDL_percentage	NMR	f.884.0.0	male	213	30920
938	X23647.0.0	Free_Cholesterol_to_Total_Lipids_in_Small_HDL_percentage	NMR	f.884.0.0	female	615	41436
939	X23647.0.0	Free_Cholesterol_to_Total_Lipids_in_Small_HDL_percentage	NMR	f.884.0.0	combined	828	72356
940	X23648.0.0	Triglycerides_to_Total_Lipids_in_Small_HDL_percentage	NMR	f.884.0.0	male	213	30918
941	X23648.0.0	Triglycerides_to_Total_Lipids_in_Small_HDL_percentage	NMR	f.884.0.0	female	612	41380
942	X23648.0.0	Triglycerides_to_Total_Lipids_in_Small_HDL_percentage	NMR	f.884.0.0	combined	825	72298
943	X1	A1BG	prot	f.884.0.0	male	34	4846
944	X1	A1BG	prot	f.884.0.0	female	105	6590
945	X1	A1BG	prot	f.884.0.0	combined	139	11436
946	X10	ACADM	prot	f.884.0.0	male	35	4734
947	X10	ACADM	prot	f.884.0.0	female	99	6463
948	X10	ACADM	prot	f.884.0.0	combined	134	11197
949	X100	ALMS1	prot	f.884.0.0	male	35	4734
950	X100	ALMS1	prot	f.884.0.0	female	99	6463
951	X100	ALMS1	prot	f.884.0.0	combined	134	11197
952	X1000	FAM172A	prot	f.884.0.0	male	34	4690
953	X1000	FAM172A	prot	f.884.0.0	female	100	6411
954	X1000	FAM172A	prot	f.884.0.0	combined	134	11101
955	X1001	FAM20A	prot	f.884.0.0	male	36	4838
956	X1001	FAM20A	prot	f.884.0.0	female	103	6561
957	X1001	FAM20A	prot	f.884.0.0	combined	139	11399
958	X1002	FAM3B	prot	f.884.0.0	male	43	5721
959	X1002	FAM3B	prot	f.884.0.0	female	122	7724
960	X1002	FAM3B	prot	f.884.0.0	combined	165	13445
961	X1003	FAM3C	prot	f.884.0.0	male	43	5743
962	X1003	FAM3C	prot	f.884.0.0	female	124	7748
963	X1003	FAM3C	prot	f.884.0.0	combined	167	13491
964	X1004	FAM3D	prot	f.884.0.0	male	35	4810
965	X1004	FAM3D	prot	f.884.0.0	female	101	6544
966	X1004	FAM3D	prot	f.884.0.0	combined	136	11354
967	X1005	FAP	prot	f.884.0.0	male	44	5829
968	X1005	FAP	prot	f.884.0.0	female	125	7856
969	X1005	FAP	prot	f.884.0.0	combined	169	13685
970	X1006	FARSA	prot	f.884.0.0	male	35	4694
971	X1006	FARSA	prot	f.884.0.0	female	95	6411
972	X1006	FARSA	prot	f.884.0.0	combined	130	11105
973	X1007	FAS	prot	f.884.0.0	male	44	5807
974	X1007	FAS	prot	f.884.0.0	female	124	7830
975	X1007	FAS	prot	f.884.0.0	combined	168	13637
976	X1008	FASLG	prot	f.884.0.0	male	43	5822
977	X1008	FASLG	prot	f.884.0.0	female	125	7830
978	X1008	FASLG	prot	f.884.0.0	combined	168	13652
979	X1009	FBLN2	prot	f.884.0.0	male	36	4842
980	X1009	FBLN2	prot	f.884.0.0	female	104	6570
981	X1009	FBLN2	prot	f.884.0.0	combined	140	11412
982	X101	ALPI	prot	f.884.0.0	male	32	4697
983	X101	ALPI	prot	f.884.0.0	female	101	6374
984	X101	ALPI	prot	f.884.0.0	combined	133	11071
985	X1010	FBN2	prot	f.884.0.0	male	35	4694
986	X1010	FBN2	prot	f.884.0.0	female	95	6411
987	X1010	FBN2	prot	f.884.0.0	combined	130	11105
988	X1011	FBP1	prot	f.884.0.0	male	43	5752
989	X1011	FBP1	prot	f.884.0.0	female	124	7760
990	X1011	FBP1	prot	f.884.0.0	combined	167	13512
991	X1012	FCAMR	prot	f.884.0.0	male	36	4838
992	X1012	FCAMR	prot	f.884.0.0	female	103	6561
993	X1012	FCAMR	prot	f.884.0.0	combined	139	11399
994	X1013	FCAR	prot	f.884.0.0	male	43	5754
995	X1013	FCAR	prot	f.884.0.0	female	125	7741
996	X1013	FCAR	prot	f.884.0.0	combined	168	13495
997	X1014	FCER1A	prot	f.884.0.0	male	36	4820
998	X1014	FCER1A	prot	f.884.0.0	female	102	6569
999	X1014	FCER1A	prot	f.884.0.0	combined	138	11389
1000	X1015	FCER2	prot	f.884.0.0	male	44	5760
1001	X1015	FCER2	prot	f.884.0.0	female	125	7754
1002	X1015	FCER2	prot	f.884.0.0	combined	169	13514
1003	X1016	FCGR2A	prot	f.884.0.0	male	43	5734
1004	X1016	FCGR2A	prot	f.884.0.0	female	122	7717
1005	X1016	FCGR2A	prot	f.884.0.0	combined	165	13451
1006	X1017	FCGR2B	prot	f.884.0.0	male	41	5627
1007	X1017	FCGR2B	prot	f.884.0.0	female	122	7570
1008	X1017	FCGR2B	prot	f.884.0.0	combined	163	13197
1009	X1018	FCGR3B	prot	f.884.0.0	male	43	5771
1010	X1018	FCGR3B	prot	f.884.0.0	female	123	7755
1011	X1018	FCGR3B	prot	f.884.0.0	combined	166	13526
1012	X1019	FCN1	prot	f.884.0.0	male	35	4823
1013	X1019	FCN1	prot	f.884.0.0	female	105	6559
1014	X1019	FCN1	prot	f.884.0.0	combined	140	11382
1015	X102	ALPP	prot	f.884.0.0	male	43	5721
1016	X102	ALPP	prot	f.884.0.0	female	122	7724
1017	X102	ALPP	prot	f.884.0.0	combined	165	13445
1018	X1020	FCN2	prot	f.884.0.0	male	43	5736
1019	X1020	FCN2	prot	f.884.0.0	female	123	7720
1020	X1020	FCN2	prot	f.884.0.0	combined	166	13456
1021	X1021	FCRL1	prot	f.884.0.0	male	43	5752
1022	X1021	FCRL1	prot	f.884.0.0	female	124	7760
1023	X1021	FCRL1	prot	f.884.0.0	combined	167	13512
1024	X1022	FCRL2	prot	f.884.0.0	male	43	5800
1025	X1022	FCRL2	prot	f.884.0.0	female	123	7790
1026	X1022	FCRL2	prot	f.884.0.0	combined	166	13590
1027	X1023	FCRL3	prot	f.884.0.0	male	42	5685
1028	X1023	FCRL3	prot	f.884.0.0	female	122	7587
1029	X1023	FCRL3	prot	f.884.0.0	combined	164	13272
1030	X1024	FCRL5	prot	f.884.0.0	male	44	5760
1031	X1024	FCRL5	prot	f.884.0.0	female	125	7754
1032	X1024	FCRL5	prot	f.884.0.0	combined	169	13514
1033	X1025	FCRL6	prot	f.884.0.0	male	43	5754
1034	X1025	FCRL6	prot	f.884.0.0	female	125	7741
1035	X1025	FCRL6	prot	f.884.0.0	combined	168	13495
1036	X1026	FCRLB	prot	f.884.0.0	male	41	5627
1037	X1026	FCRLB	prot	f.884.0.0	female	122	7570
1038	X1026	FCRLB	prot	f.884.0.0	combined	163	13197
1039	X1027	FDX1	prot	f.884.0.0	male	34	4664
1040	X1027	FDX1	prot	f.884.0.0	female	102	6357
1041	X1027	FDX1	prot	f.884.0.0	combined	136	11021
1042	X1028	FDX2	prot	f.884.0.0	male	34	4664
1043	X1028	FDX2	prot	f.884.0.0	female	102	6357
1044	X1028	FDX2	prot	f.884.0.0	combined	136	11021
1045	X1029	FEN1	prot	f.884.0.0	male	41	5627
1046	X1029	FEN1	prot	f.884.0.0	female	122	7570
1047	X1029	FEN1	prot	f.884.0.0	combined	163	13197
1048	X103	AMBN	prot	f.884.0.0	male	42	5685
1049	X103	AMBN	prot	f.884.0.0	female	122	7587
1050	X103	AMBN	prot	f.884.0.0	combined	164	13272
1051	X1030	FES	prot	f.884.0.0	male	41	5627
1052	X1030	FES	prot	f.884.0.0	female	122	7570
1053	X1030	FES	prot	f.884.0.0	combined	163	13197
1054	X1031	FETUB	prot	f.884.0.0	male	43	5781
1055	X1031	FETUB	prot	f.884.0.0	female	123	7769
1056	X1031	FETUB	prot	f.884.0.0	combined	166	13550
1057	X1032	FGA	prot	f.884.0.0	male	34	4737
1058	X1032	FGA	prot	f.884.0.0	female	102	6410
1059	X1032	FGA	prot	f.884.0.0	combined	136	11147
1060	X1033	FGD3	prot	f.884.0.0	male	36	4820
1061	X1033	FGD3	prot	f.884.0.0	female	102	6569
1062	X1033	FGD3	prot	f.884.0.0	combined	138	11389
1063	X1034	FGF12	prot	f.884.0.0	male	32	4697
1064	X1034	FGF12	prot	f.884.0.0	female	101	6374
1065	X1034	FGF12	prot	f.884.0.0	combined	133	11071
1066	X1035	FGF16	prot	f.884.0.0	male	32	4697
1067	X1035	FGF16	prot	f.884.0.0	female	101	6374
1068	X1035	FGF16	prot	f.884.0.0	combined	133	11071
1069	X1036	FGF19	prot	f.884.0.0	male	45	5773
1070	X1036	FGF19	prot	f.884.0.0	female	124	7783
1071	X1036	FGF19	prot	f.884.0.0	combined	169	13556
1072	X1037	FGF2	prot	f.884.0.0	male	43	5754
1073	X1037	FGF2	prot	f.884.0.0	female	125	7741
1074	X1037	FGF2	prot	f.884.0.0	combined	168	13495
1075	X1038	FGF20	prot	f.884.0.0	male	32	4697
1076	X1038	FGF20	prot	f.884.0.0	female	101	6374
1077	X1038	FGF20	prot	f.884.0.0	combined	133	11071
1078	X1039	FGF21	prot	f.884.0.0	male	43	5810
1079	X1039	FGF21	prot	f.884.0.0	female	125	7801
1080	X1039	FGF21	prot	f.884.0.0	combined	168	13611
1081	X104	AMBP	prot	f.884.0.0	male	43	5811
1082	X104	AMBP	prot	f.884.0.0	female	125	7803
1083	X104	AMBP	prot	f.884.0.0	combined	168	13614
1084	X1040	FGF23	prot	f.884.0.0	male	43	5806
1085	X1040	FGF23	prot	f.884.0.0	female	124	7799
1086	X1040	FGF23	prot	f.884.0.0	combined	167	13605
1087	X1041	FGF3	prot	f.884.0.0	male	32	4697
1088	X1041	FGF3	prot	f.884.0.0	female	101	6374
1089	X1041	FGF3	prot	f.884.0.0	combined	133	11071
1090	X1042	FGF5	prot	f.884.0.0	male	42	5685
1091	X1042	FGF5	prot	f.884.0.0	female	122	7587
1092	X1042	FGF5	prot	f.884.0.0	combined	164	13272
1093	X1043	FGF6	prot	f.884.0.0	male	32	4697
1094	X1043	FGF6	prot	f.884.0.0	female	101	6374
1095	X1043	FGF6	prot	f.884.0.0	combined	133	11071
1096	X1044	FGF7	prot	f.884.0.0	male	35	4658
1097	X1044	FGF7	prot	f.884.0.0	female	98	6332
1098	X1044	FGF7	prot	f.884.0.0	combined	133	10990
1099	X1045	FGF9	prot	f.884.0.0	male	35	4647
1100	X1045	FGF9	prot	f.884.0.0	female	97	6320
1101	X1045	FGF9	prot	f.884.0.0	combined	132	10967
1102	X1046	FGFBP1	prot	f.884.0.0	male	44	5785
1103	X1046	FGFBP1	prot	f.884.0.0	female	123	7777
1104	X1046	FGFBP1	prot	f.884.0.0	combined	167	13562
1105	X1047	FGFBP2	prot	f.884.0.0	male	36	4842
1106	X1047	FGFBP2	prot	f.884.0.0	female	104	6570
1107	X1047	FGFBP2	prot	f.884.0.0	combined	140	11412
1108	X1048	FGFBP3	prot	f.884.0.0	male	35	4818
1109	X1048	FGFBP3	prot	f.884.0.0	female	101	6574
1110	X1048	FGFBP3	prot	f.884.0.0	combined	136	11392
1111	X1049	FGFR2	prot	f.884.0.0	male	44	5785
1112	X1049	FGFR2	prot	f.884.0.0	female	123	7777
1113	X1049	FGFR2	prot	f.884.0.0	combined	167	13562
1114	X105	AMDHD2	prot	f.884.0.0	male	36	4842
1115	X105	AMDHD2	prot	f.884.0.0	female	104	6570
1116	X105	AMDHD2	prot	f.884.0.0	combined	140	11412
1117	X1050	FGFR4	prot	f.884.0.0	male	35	4728
1118	X1050	FGFR4	prot	f.884.0.0	female	102	6431
1119	X1050	FGFR4	prot	f.884.0.0	combined	137	11159
1120	X1051	FGL1	prot	f.884.0.0	male	35	4833
1121	X1051	FGL1	prot	f.884.0.0	female	105	6577
1122	X1051	FGL1	prot	f.884.0.0	combined	140	11410
1123	X1052	FGR	prot	f.884.0.0	male	39	5654
1124	X1052	FGR	prot	f.884.0.0	female	124	7564
1125	X1052	FGR	prot	f.884.0.0	combined	163	13218
1126	X1053	FH	prot	f.884.0.0	male	32	4671
1127	X1053	FH	prot	f.884.0.0	female	100	6372
1128	X1053	FH	prot	f.884.0.0	combined	132	11043
1129	X1054	FHIP2A	prot	f.884.0.0	male	34	4664
1130	X1054	FHIP2A	prot	f.884.0.0	female	102	6357
1131	X1054	FHIP2A	prot	f.884.0.0	combined	136	11021
1132	X1055	FHIT	prot	f.884.0.0	male	39	5654
1133	X1055	FHIT	prot	f.884.0.0	female	124	7564
1134	X1055	FHIT	prot	f.884.0.0	combined	163	13218
1135	X1056	FIS1	prot	f.884.0.0	male	45	5744
1136	X1056	FIS1	prot	f.884.0.0	female	123	7747
1137	X1056	FIS1	prot	f.884.0.0	combined	168	13491
1138	X1057	FKBP14	prot	f.884.0.0	male	36	4820
1139	X1057	FKBP14	prot	f.884.0.0	female	102	6569
1140	X1057	FKBP14	prot	f.884.0.0	combined	138	11389
1141	X1058	FKBP1B	prot	f.884.0.0	male	43	5766
1142	X1058	FKBP1B	prot	f.884.0.0	female	124	7767
1143	X1058	FKBP1B	prot	f.884.0.0	combined	167	13533
1144	X1059	FKBP4	prot	f.884.0.0	male	42	5726
1145	X1059	FKBP4	prot	f.884.0.0	female	123	7702
1146	X1059	FKBP4	prot	f.884.0.0	combined	165	13428
1147	X106	AMFR	prot	f.884.0.0	male	39	5654
1148	X106	AMFR	prot	f.884.0.0	female	124	7564
1149	X106	AMFR	prot	f.884.0.0	combined	163	13218
1150	X1060	FKBP5	prot	f.884.0.0	male	42	5726
1151	X1060	FKBP5	prot	f.884.0.0	female	123	7702
1152	X1060	FKBP5	prot	f.884.0.0	combined	165	13428
1153	X1061	FKBP7	prot	f.884.0.0	male	39	5645
1154	X1061	FKBP7	prot	f.884.0.0	female	124	7550
1155	X1061	FKBP7	prot	f.884.0.0	combined	163	13195
1156	X1062	FKBPL	prot	f.884.0.0	male	35	4810
1157	X1062	FKBPL	prot	f.884.0.0	female	101	6544
1158	X1062	FKBPL	prot	f.884.0.0	combined	136	11354
1159	X1063	FLI1	prot	f.884.0.0	male	41	5627
1160	X1063	FLI1	prot	f.884.0.0	female	122	7570
1161	X1063	FLI1	prot	f.884.0.0	combined	163	13197
1162	X1064	FLRT2	prot	f.884.0.0	male	42	5726
1163	X1064	FLRT2	prot	f.884.0.0	female	123	7702
1164	X1064	FLRT2	prot	f.884.0.0	combined	165	13428
1165	X1065	FLT1	prot	f.884.0.0	male	43	5713
1166	X1065	FLT1	prot	f.884.0.0	female	121	7711
1167	X1065	FLT1	prot	f.884.0.0	combined	164	13424
1168	X1066	FLT3	prot	f.884.0.0	male	41	5627
1169	X1066	FLT3	prot	f.884.0.0	female	122	7570
1170	X1066	FLT3	prot	f.884.0.0	combined	163	13197
1171	X1067	FLT3LG	prot	f.884.0.0	male	43	5822
1172	X1067	FLT3LG	prot	f.884.0.0	female	125	7830
1173	X1067	FLT3LG	prot	f.884.0.0	combined	168	13652
1174	X1068	FLT4	prot	f.884.0.0	male	44	5785
1175	X1068	FLT4	prot	f.884.0.0	female	123	7777
1176	X1068	FLT4	prot	f.884.0.0	combined	167	13562
1177	X1069	FMNL1	prot	f.884.0.0	male	39	5654
1178	X1069	FMNL1	prot	f.884.0.0	female	124	7564
1179	X1069	FMNL1	prot	f.884.0.0	combined	163	13218
1180	X107	AMIGO1	prot	f.884.0.0	male	35	4694
1181	X107	AMIGO1	prot	f.884.0.0	female	95	6411
1182	X107	AMIGO1	prot	f.884.0.0	combined	130	11105
1183	X1070	FMR1	prot	f.884.0.0	male	41	5627
1184	X1070	FMR1	prot	f.884.0.0	female	122	7570
1185	X1070	FMR1	prot	f.884.0.0	combined	163	13197
1186	X1071	FN1	prot	f.884.0.0	male	34	4846
1187	X1071	FN1	prot	f.884.0.0	female	105	6590
1188	X1071	FN1	prot	f.884.0.0	combined	139	11436
1189	X1072	FNDC1	prot	f.884.0.0	male	35	4818
1190	X1072	FNDC1	prot	f.884.0.0	female	101	6574
1191	X1072	FNDC1	prot	f.884.0.0	combined	136	11392
1192	X1073	FNTA	prot	f.884.0.0	male	36	4805
1193	X1073	FNTA	prot	f.884.0.0	female	101	6542
1194	X1073	FNTA	prot	f.884.0.0	combined	137	11347
1195	X1074	FOLH1	prot	f.884.0.0	male	32	4697
1196	X1074	FOLH1	prot	f.884.0.0	female	101	6374
1197	X1074	FOLH1	prot	f.884.0.0	combined	133	11071
1198	X1075	FOLR1	prot	f.884.0.0	male	44	5754
1199	X1075	FOLR1	prot	f.884.0.0	female	123	7742
1200	X1075	FOLR1	prot	f.884.0.0	combined	167	13496
1201	X1076	FOLR2	prot	f.884.0.0	male	43	5830
1202	X1076	FOLR2	prot	f.884.0.0	female	124	7835
1203	X1076	FOLR2	prot	f.884.0.0	combined	167	13665
1204	X1077	FOLR3	prot	f.884.0.0	male	44	5764
1205	X1077	FOLR3	prot	f.884.0.0	female	123	7749
1206	X1077	FOLR3	prot	f.884.0.0	combined	167	13513
1207	X1078	FOS	prot	f.884.0.0	male	35	4647
1208	X1078	FOS	prot	f.884.0.0	female	97	6320
1209	X1078	FOS	prot	f.884.0.0	combined	132	10967
1210	X1079	FOSB	prot	f.884.0.0	male	39	5654
1211	X1079	FOSB	prot	f.884.0.0	female	124	7564
1212	X1079	FOSB	prot	f.884.0.0	combined	163	13218
1213	X108	AMIGO2	prot	f.884.0.0	male	43	5721
1214	X108	AMIGO2	prot	f.884.0.0	female	122	7724
1215	X108	AMIGO2	prot	f.884.0.0	combined	165	13445
1216	X1080	FOXJ3	prot	f.884.0.0	male	32	4697
1217	X1080	FOXJ3	prot	f.884.0.0	female	101	6374
1218	X1080	FOXJ3	prot	f.884.0.0	combined	133	11071
1219	X1081	FOXO1	prot	f.884.0.0	male	43	5754
1220	X1081	FOXO1	prot	f.884.0.0	female	125	7741
1221	X1081	FOXO1	prot	f.884.0.0	combined	168	13495
1222	X1082	FOXO3	prot	f.884.0.0	male	41	5627
1223	X1082	FOXO3	prot	f.884.0.0	female	122	7570
1224	X1082	FOXO3	prot	f.884.0.0	combined	163	13197
1225	X1083	FRMD4B	prot	f.884.0.0	male	34	4664
1226	X1083	FRMD4B	prot	f.884.0.0	female	102	6357
1227	X1083	FRMD4B	prot	f.884.0.0	combined	136	11021
1228	X1084	FRMD7	prot	f.884.0.0	male	35	4694
1229	X1084	FRMD7	prot	f.884.0.0	female	95	6411
1230	X1084	FRMD7	prot	f.884.0.0	combined	130	11105
1231	X1085	FRZB	prot	f.884.0.0	male	42	5704
1232	X1085	FRZB	prot	f.884.0.0	female	123	7675
1233	X1085	FRZB	prot	f.884.0.0	combined	165	13379
1234	X1086	FSHB	prot	f.884.0.0	male	34	4690
1235	X1086	FSHB	prot	f.884.0.0	female	100	6411
1236	X1086	FSHB	prot	f.884.0.0	combined	134	11101
1237	X1087	FST	prot	f.884.0.0	male	45	5764
1238	X1087	FST	prot	f.884.0.0	female	124	7769
1239	X1087	FST	prot	f.884.0.0	combined	169	13533
1240	X1088	FSTL1	prot	f.884.0.0	male	34	4690
1241	X1088	FSTL1	prot	f.884.0.0	female	100	6411
1242	X1088	FSTL1	prot	f.884.0.0	combined	134	11101
1243	X1089	FSTL3	prot	f.884.0.0	male	45	5742
1244	X1089	FSTL3	prot	f.884.0.0	female	123	7740
1245	X1089	FSTL3	prot	f.884.0.0	combined	168	13482
1246	X109	AMN	prot	f.884.0.0	male	42	5685
1247	X109	AMN	prot	f.884.0.0	female	122	7587
1248	X109	AMN	prot	f.884.0.0	combined	164	13272
1249	X1090	FTCD	prot	f.884.0.0	male	34	4805
1250	X1090	FTCD	prot	f.884.0.0	female	101	6558
1251	X1090	FTCD	prot	f.884.0.0	combined	135	11363
1252	X1091	FUCA1	prot	f.884.0.0	male	43	5782
1253	X1091	FUCA1	prot	f.884.0.0	female	125	7801
1254	X1091	FUCA1	prot	f.884.0.0	combined	168	13583
1255	X1092	FUOM	prot	f.884.0.0	male	35	4728
1256	X1092	FUOM	prot	f.884.0.0	female	102	6431
1257	X1092	FUOM	prot	f.884.0.0	combined	137	11159
1258	X1093	FURIN	prot	f.884.0.0	male	44	5785
1259	X1093	FURIN	prot	f.884.0.0	female	123	7777
1260	X1093	FURIN	prot	f.884.0.0	combined	167	13562
1261	X1094	FUS	prot	f.884.0.0	male	41	5617
1262	X1094	FUS	prot	f.884.0.0	female	121	7558
1263	X1094	FUS	prot	f.884.0.0	combined	162	13175
1264	X1095	FUT1	prot	f.884.0.0	male	35	4729
1265	X1095	FUT1	prot	f.884.0.0	female	97	6454
1266	X1095	FUT1	prot	f.884.0.0	combined	132	11183
1267	X1096	FUT3_FUT5	prot	f.884.0.0	male	43	5830
1268	X1096	FUT3_FUT5	prot	f.884.0.0	female	124	7835
1269	X1096	FUT3_FUT5	prot	f.884.0.0	combined	167	13665
1270	X1097	FUT8	prot	f.884.0.0	male	42	5726
1271	X1097	FUT8	prot	f.884.0.0	female	123	7702
1272	X1097	FUT8	prot	f.884.0.0	combined	165	13428
1273	X1098	FXN	prot	f.884.0.0	male	43	5816
1274	X1098	FXN	prot	f.884.0.0	female	125	7811
1275	X1098	FXN	prot	f.884.0.0	combined	168	13627
1276	X1099	FXYD5	prot	f.884.0.0	male	42	5685
1277	X1099	FXYD5	prot	f.884.0.0	female	122	7587
1278	X1099	FXYD5	prot	f.884.0.0	combined	164	13272
1279	X11	ACADSB	prot	f.884.0.0	male	36	4838
1280	X11	ACADSB	prot	f.884.0.0	female	103	6561
1281	X11	ACADSB	prot	f.884.0.0	combined	139	11399
1282	X110	AMOT	prot	f.884.0.0	male	35	4728
1283	X110	AMOT	prot	f.884.0.0	female	102	6431
1284	X110	AMOT	prot	f.884.0.0	combined	137	11159
1285	X1100	FYB1	prot	f.884.0.0	male	44	5748
1286	X1100	FYB1	prot	f.884.0.0	female	125	7739
1287	X1100	FYB1	prot	f.884.0.0	combined	169	13487
1288	X1101	FZD10	prot	f.884.0.0	male	35	4694
1289	X1101	FZD10	prot	f.884.0.0	female	95	6411
1290	X1101	FZD10	prot	f.884.0.0	combined	130	11105
1291	X1102	FZD8	prot	f.884.0.0	male	32	4671
1292	X1102	FZD8	prot	f.884.0.0	female	100	6372
1293	X1102	FZD8	prot	f.884.0.0	combined	132	11043
1294	X1103	GABARAP	prot	f.884.0.0	male	36	4805
1295	X1103	GABARAP	prot	f.884.0.0	female	101	6542
1296	X1103	GABARAP	prot	f.884.0.0	combined	137	11347
1297	X1104	GABARAPL1	prot	f.884.0.0	male	35	4734
1298	X1104	GABARAPL1	prot	f.884.0.0	female	99	6463
1299	X1104	GABARAPL1	prot	f.884.0.0	combined	134	11197
1300	X1105	GABRA4	prot	f.884.0.0	male	32	4671
1301	X1105	GABRA4	prot	f.884.0.0	female	100	6372
1302	X1105	GABRA4	prot	f.884.0.0	combined	132	11043
1303	X1106	GAD1	prot	f.884.0.0	male	35	4658
1304	X1106	GAD1	prot	f.884.0.0	female	98	6332
1305	X1106	GAD1	prot	f.884.0.0	combined	133	10990
1306	X1107	GAD2	prot	f.884.0.0	male	32	4697
1307	X1107	GAD2	prot	f.884.0.0	female	101	6374
1308	X1107	GAD2	prot	f.884.0.0	combined	133	11071
1309	X1108	GADD45B	prot	f.884.0.0	male	35	4734
1310	X1108	GADD45B	prot	f.884.0.0	female	99	6463
1311	X1108	GADD45B	prot	f.884.0.0	combined	134	11197
1312	X1109	GADD45GIP1	prot	f.884.0.0	male	34	4690
1313	X1109	GADD45GIP1	prot	f.884.0.0	female	100	6411
1314	X1109	GADD45GIP1	prot	f.884.0.0	combined	134	11101
1315	X111	AMOTL2	prot	f.884.0.0	male	35	4788
1316	X111	AMOTL2	prot	f.884.0.0	female	101	6519
1317	X111	AMOTL2	prot	f.884.0.0	combined	136	11307
1318	X1110	GAGE2A	prot	f.884.0.0	male	35	4658
1319	X1110	GAGE2A	prot	f.884.0.0	female	98	6332
1320	X1110	GAGE2A	prot	f.884.0.0	combined	133	10990
1321	X1111	GAL	prot	f.884.0.0	male	45	5773
1322	X1111	GAL	prot	f.884.0.0	female	124	7783
1323	X1111	GAL	prot	f.884.0.0	combined	169	13556
1324	X1112	GALNT10	prot	f.884.0.0	male	43	5721
1325	X1112	GALNT10	prot	f.884.0.0	female	122	7724
1326	X1112	GALNT10	prot	f.884.0.0	combined	165	13445
1327	X1113	GALNT2	prot	f.884.0.0	male	43	5816
1328	X1113	GALNT2	prot	f.884.0.0	female	125	7811
1329	X1113	GALNT2	prot	f.884.0.0	combined	168	13627
1330	X1114	GALNT3	prot	f.884.0.0	male	42	5685
1331	X1114	GALNT3	prot	f.884.0.0	female	122	7587
1332	X1114	GALNT3	prot	f.884.0.0	combined	164	13272
1333	X1115	GALNT5	prot	f.884.0.0	male	36	4838
1334	X1115	GALNT5	prot	f.884.0.0	female	103	6561
1335	X1115	GALNT5	prot	f.884.0.0	combined	139	11399
1336	X1116	GALNT7	prot	f.884.0.0	male	43	5721
1337	X1116	GALNT7	prot	f.884.0.0	female	122	7724
1338	X1116	GALNT7	prot	f.884.0.0	combined	165	13445
1339	X1117	GAMT	prot	f.884.0.0	male	34	4664
1340	X1117	GAMT	prot	f.884.0.0	female	102	6357
1341	X1117	GAMT	prot	f.884.0.0	combined	136	11021
1342	X1118	GAPDH	prot	f.884.0.0	male	33	4637
1343	X1118	GAPDH	prot	f.884.0.0	female	99	6294
1344	X1118	GAPDH	prot	f.884.0.0	combined	132	10931
1345	X1119	GART	prot	f.884.0.0	male	36	4820
1346	X1119	GART	prot	f.884.0.0	female	102	6569
1347	X1119	GART	prot	f.884.0.0	combined	138	11389
1348	X112	AMPD3	prot	f.884.0.0	male	35	4818
1349	X112	AMPD3	prot	f.884.0.0	female	101	6574
1350	X112	AMPD3	prot	f.884.0.0	combined	136	11392
1351	X1120	GAS2	prot	f.884.0.0	male	35	4734
1352	X1120	GAS2	prot	f.884.0.0	female	99	6463
1353	X1120	GAS2	prot	f.884.0.0	combined	134	11197
1354	X1121	GAS6	prot	f.884.0.0	male	44	5793
1355	X1121	GAS6	prot	f.884.0.0	female	123	7807
1356	X1121	GAS6	prot	f.884.0.0	combined	167	13600
1357	X1122	GASK1A	prot	f.884.0.0	male	34	4664
1358	X1122	GASK1A	prot	f.884.0.0	female	102	6357
1359	X1122	GASK1A	prot	f.884.0.0	combined	136	11021
1360	X1123	GAST	prot	f.884.0.0	male	35	4818
1361	X1123	GAST	prot	f.884.0.0	female	101	6574
1362	X1123	GAST	prot	f.884.0.0	combined	136	11392
1363	X1124	GATA3	prot	f.884.0.0	male	35	4658
1364	X1124	GATA3	prot	f.884.0.0	female	98	6332
1365	X1124	GATA3	prot	f.884.0.0	combined	133	10990
1366	X1125	GATD3	prot	f.884.0.0	male	34	4690
1367	X1125	GATD3	prot	f.884.0.0	female	100	6411
1368	X1125	GATD3	prot	f.884.0.0	combined	134	11101
1369	X1126	GBA	prot	f.884.0.0	male	35	4694
1370	X1126	GBA	prot	f.884.0.0	female	95	6411
1371	X1126	GBA	prot	f.884.0.0	combined	130	11105
1372	X1127	GBP1	prot	f.884.0.0	male	35	4806
1373	X1127	GBP1	prot	f.884.0.0	female	100	6564
1374	X1127	GBP1	prot	f.884.0.0	combined	135	11370
1375	X1128	GBP2	prot	f.884.0.0	male	42	5685
1376	X1128	GBP2	prot	f.884.0.0	female	122	7587
1377	X1128	GBP2	prot	f.884.0.0	combined	164	13272
1378	X1129	GBP4	prot	f.884.0.0	male	39	5654
1379	X1129	GBP4	prot	f.884.0.0	female	124	7564
1380	X1129	GBP4	prot	f.884.0.0	combined	163	13218
1381	X113	AMY1A_AMY1B_AMY1C	prot	f.884.0.0	male	35	4526
1382	X113	AMY1A_AMY1B_AMY1C	prot	f.884.0.0	female	93	6169
1383	X113	AMY1A_AMY1B_AMY1C	prot	f.884.0.0	combined	128	10695
1384	X1130	GBP6	prot	f.884.0.0	male	34	4664
1385	X1130	GBP6	prot	f.884.0.0	female	102	6357
1386	X1130	GBP6	prot	f.884.0.0	combined	136	11021
1387	X1131	GC	prot	f.884.0.0	male	34	4846
1388	X1131	GC	prot	f.884.0.0	female	105	6590
1389	X1131	GC	prot	f.884.0.0	combined	139	11436
1390	X1132	GCC1	prot	f.884.0.0	male	35	4818
1391	X1132	GCC1	prot	f.884.0.0	female	101	6574
1392	X1132	GCC1	prot	f.884.0.0	combined	136	11392
1393	X1133	GCG	prot	f.884.0.0	male	41	5627
1394	X1133	GCG	prot	f.884.0.0	female	122	7570
1395	X1133	GCG	prot	f.884.0.0	combined	163	13197
1396	X1134	GCHFR	prot	f.884.0.0	male	31	4623
1397	X1134	GCHFR	prot	f.884.0.0	female	100	6276
1398	X1134	GCHFR	prot	f.884.0.0	combined	131	10899
1399	X1135	GCLM	prot	f.884.0.0	male	34	4664
1400	X1135	GCLM	prot	f.884.0.0	female	102	6357
1401	X1135	GCLM	prot	f.884.0.0	combined	136	11021
1402	X1136	GCNT1	prot	f.884.0.0	male	43	5721
1403	X1136	GCNT1	prot	f.884.0.0	female	122	7724
1404	X1136	GCNT1	prot	f.884.0.0	combined	165	13445
1405	X1137	GDF15	prot	f.884.0.0	male	44	5829
1406	X1137	GDF15	prot	f.884.0.0	female	125	7856
1407	X1137	GDF15	prot	f.884.0.0	combined	169	13685
1408	X1138	GDF2	prot	f.884.0.0	male	43	5752
1409	X1138	GDF2	prot	f.884.0.0	female	124	7760
1410	X1138	GDF2	prot	f.884.0.0	combined	167	13512
1411	X1139	GDNF	prot	f.884.0.0	male	39	5654
1412	X1139	GDNF	prot	f.884.0.0	female	124	7564
1413	X1139	GDNF	prot	f.884.0.0	combined	163	13218
1414	X114	AMY2A	prot	f.884.0.0	male	42	5557
1415	X114	AMY2A	prot	f.884.0.0	female	119	7477
1416	X114	AMY2A	prot	f.884.0.0	combined	161	13034
1417	X1140	GET3	prot	f.884.0.0	male	36	4838
1418	X1140	GET3	prot	f.884.0.0	female	103	6561
1419	X1140	GET3	prot	f.884.0.0	combined	139	11399
1420	X1141	GFAP	prot	f.884.0.0	male	41	5616
1421	X1141	GFAP	prot	f.884.0.0	female	122	7559
1422	X1141	GFAP	prot	f.884.0.0	combined	163	13175
1423	X1142	GFER	prot	f.884.0.0	male	41	5627
1424	X1142	GFER	prot	f.884.0.0	female	122	7570
1425	X1142	GFER	prot	f.884.0.0	combined	163	13197
1426	X1143	GFOD2	prot	f.884.0.0	male	41	5627
1427	X1143	GFOD2	prot	f.884.0.0	female	122	7570
1428	X1143	GFOD2	prot	f.884.0.0	combined	163	13197
1429	X1144	GFRA1	prot	f.884.0.0	male	43	5810
1430	X1144	GFRA1	prot	f.884.0.0	female	125	7801
1431	X1144	GFRA1	prot	f.884.0.0	combined	168	13611
1432	X1145	GFRA2	prot	f.884.0.0	male	43	5721
1433	X1145	GFRA2	prot	f.884.0.0	female	122	7724
1434	X1145	GFRA2	prot	f.884.0.0	combined	165	13445
1435	X1146	GFRA3	prot	f.884.0.0	male	42	5709
1436	X1146	GFRA3	prot	f.884.0.0	female	121	7680
1437	X1146	GFRA3	prot	f.884.0.0	combined	163	13389
1438	X1147	GFRAL	prot	f.884.0.0	male	34	4679
1439	X1147	GFRAL	prot	f.884.0.0	female	99	6373
1440	X1147	GFRAL	prot	f.884.0.0	combined	133	11052
1441	X1148	GGA1	prot	f.884.0.0	male	39	5654
1442	X1148	GGA1	prot	f.884.0.0	female	124	7564
1443	X1148	GGA1	prot	f.884.0.0	combined	163	13218
1444	X1149	GGACT	prot	f.884.0.0	male	36	4838
1445	X1149	GGACT	prot	f.884.0.0	female	103	6561
1446	X1149	GGACT	prot	f.884.0.0	combined	139	11399
1447	X115	AMY2B	prot	f.884.0.0	male	42	5369
1448	X115	AMY2B	prot	f.884.0.0	female	119	7255
1449	X115	AMY2B	prot	f.884.0.0	combined	161	12624
1450	X1150	GGCT	prot	f.884.0.0	male	36	4832
1451	X1150	GGCT	prot	f.884.0.0	female	103	6544
1452	X1150	GGCT	prot	f.884.0.0	combined	139	11376
1453	X1151	GGH	prot	f.884.0.0	male	43	5647
1454	X1151	GGH	prot	f.884.0.0	female	121	7625
1455	X1151	GGH	prot	f.884.0.0	combined	164	13272
1456	X1152	GGT1	prot	f.884.0.0	male	44	5749
1457	X1152	GGT1	prot	f.884.0.0	female	125	7735
1458	X1152	GGT1	prot	f.884.0.0	combined	169	13484
1459	X1153	GGT5	prot	f.884.0.0	male	42	5726
1460	X1153	GGT5	prot	f.884.0.0	female	123	7702
1461	X1153	GGT5	prot	f.884.0.0	combined	165	13428
1462	X1154	GH1	prot	f.884.0.0	male	43	5743
1463	X1154	GH1	prot	f.884.0.0	female	124	7748
1464	X1154	GH1	prot	f.884.0.0	combined	167	13491
1465	X1155	GH2	prot	f.884.0.0	male	41	5627
1466	X1155	GH2	prot	f.884.0.0	female	122	7570
1467	X1155	GH2	prot	f.884.0.0	combined	163	13197
1468	X1156	GHR	prot	f.884.0.0	male	35	4728
1469	X1156	GHR	prot	f.884.0.0	female	102	6431
1470	X1156	GHR	prot	f.884.0.0	combined	137	11159
1471	X1157	GHRHR	prot	f.884.0.0	male	39	5654
1472	X1157	GHRHR	prot	f.884.0.0	female	124	7564
1473	X1157	GHRHR	prot	f.884.0.0	combined	163	13218
1474	X1158	GHRL	prot	f.884.0.0	male	43	5752
1475	X1158	GHRL	prot	f.884.0.0	female	124	7760
1476	X1158	GHRL	prot	f.884.0.0	combined	167	13512
1477	X1159	GID8	prot	f.884.0.0	male	36	4820
1478	X1159	GID8	prot	f.884.0.0	female	102	6569
1479	X1159	GID8	prot	f.884.0.0	combined	138	11389
1480	X116	ANG	prot	f.884.0.0	male	43	5744
1481	X116	ANG	prot	f.884.0.0	female	122	7726
1482	X116	ANG	prot	f.884.0.0	combined	165	13470
1483	X1160	GIGYF2	prot	f.884.0.0	male	36	4820
1484	X1160	GIGYF2	prot	f.884.0.0	female	102	6569
1485	X1160	GIGYF2	prot	f.884.0.0	combined	138	11389
1486	X1161	GIMAP7	prot	f.884.0.0	male	35	4728
1487	X1161	GIMAP7	prot	f.884.0.0	female	102	6431
1488	X1161	GIMAP7	prot	f.884.0.0	combined	137	11159
1489	X1162	GIMAP8	prot	f.884.0.0	male	35	4658
1490	X1162	GIMAP8	prot	f.884.0.0	female	98	6332
1491	X1162	GIMAP8	prot	f.884.0.0	combined	133	10990
1492	X1163	GIP	prot	f.884.0.0	male	34	4690
1493	X1163	GIP	prot	f.884.0.0	female	100	6411
1494	X1163	GIP	prot	f.884.0.0	combined	134	11101
1495	X1164	GIPC2	prot	f.884.0.0	male	35	4818
1496	X1164	GIPC2	prot	f.884.0.0	female	101	6574
1497	X1164	GIPC2	prot	f.884.0.0	combined	136	11392
1498	X1165	GIPC3	prot	f.884.0.0	male	35	4810
1499	X1165	GIPC3	prot	f.884.0.0	female	101	6544
1500	X1165	GIPC3	prot	f.884.0.0	combined	136	11354
1501	X1166	GIPR	prot	f.884.0.0	male	32	4697
1502	X1166	GIPR	prot	f.884.0.0	female	101	6374
1503	X1166	GIPR	prot	f.884.0.0	combined	133	11071
1504	X1167	GIT1	prot	f.884.0.0	male	32	4697
1505	X1167	GIT1	prot	f.884.0.0	female	101	6374
1506	X1167	GIT1	prot	f.884.0.0	combined	133	11071
1507	X1168	GJA8	prot	f.884.0.0	male	35	4658
1508	X1168	GJA8	prot	f.884.0.0	female	98	6332
1509	X1168	GJA8	prot	f.884.0.0	combined	133	10990
1510	X1169	GKN1	prot	f.884.0.0	male	37	5546
1511	X1169	GKN1	prot	f.884.0.0	female	122	7419
1512	X1169	GKN1	prot	f.884.0.0	combined	159	12965
1513	X117	ANGPT1	prot	f.884.0.0	male	45	5736
1514	X117	ANGPT1	prot	f.884.0.0	female	122	7728
1515	X117	ANGPT1	prot	f.884.0.0	combined	167	13464
1516	X1170	GLA	prot	f.884.0.0	male	35	4717
1517	X1170	GLA	prot	f.884.0.0	female	102	6418
1518	X1170	GLA	prot	f.884.0.0	combined	137	11135
1519	X1171	GLB1	prot	f.884.0.0	male	42	5726
1520	X1171	GLB1	prot	f.884.0.0	female	123	7702
1521	X1171	GLB1	prot	f.884.0.0	combined	165	13428
1522	X1172	GLI2	prot	f.884.0.0	male	32	4697
1523	X1172	GLI2	prot	f.884.0.0	female	101	6374
1524	X1172	GLI2	prot	f.884.0.0	combined	133	11071
1525	X1173	NA	prot	f.884.0.0	male	0	15
1526	X1173	NA	prot	f.884.0.0	female	0	27
1527	X1173	NA	prot	f.884.0.0	combined	0	42
1528	X1174	GLO1	prot	f.884.0.0	male	42	5655
1529	X1174	GLO1	prot	f.884.0.0	female	119	7607
1530	X1174	GLO1	prot	f.884.0.0	combined	161	13262
1531	X1175	GLOD4	prot	f.884.0.0	male	45	5735
1532	X1175	GLOD4	prot	f.884.0.0	female	123	7733
1533	X1175	GLOD4	prot	f.884.0.0	combined	168	13468
1534	X1176	GLP1R	prot	f.884.0.0	male	32	4671
1535	X1176	GLP1R	prot	f.884.0.0	female	100	6372
1536	X1176	GLP1R	prot	f.884.0.0	combined	132	11043
1537	X1177	GLRX	prot	f.884.0.0	male	43	5708
1538	X1177	GLRX	prot	f.884.0.0	female	123	7718
1539	X1177	GLRX	prot	f.884.0.0	combined	166	13426
1540	X1178	GLRX5	prot	f.884.0.0	male	35	4728
1541	X1178	GLRX5	prot	f.884.0.0	female	102	6431
1542	X1178	GLRX5	prot	f.884.0.0	combined	137	11159
1543	X1179	GLT8D2	prot	f.884.0.0	male	39	5654
1544	X1179	GLT8D2	prot	f.884.0.0	female	124	7564
1545	X1179	GLT8D2	prot	f.884.0.0	combined	163	13218
1546	X118	ANGPT2	prot	f.884.0.0	male	43	5816
1547	X118	ANGPT2	prot	f.884.0.0	female	125	7811
1548	X118	ANGPT2	prot	f.884.0.0	combined	168	13627
1549	X1180	GLYR1	prot	f.884.0.0	male	36	4805
1550	X1180	GLYR1	prot	f.884.0.0	female	101	6542
1551	X1180	GLYR1	prot	f.884.0.0	combined	137	11347
1552	X1181	GM2A	prot	f.884.0.0	male	35	4714
1553	X1181	GM2A	prot	f.884.0.0	female	100	6411
1554	X1181	GM2A	prot	f.884.0.0	combined	135	11125
1555	X1182	GMFG	prot	f.884.0.0	male	36	4838
1556	X1182	GMFG	prot	f.884.0.0	female	103	6561
1557	X1182	GMFG	prot	f.884.0.0	combined	139	11399
1558	X1183	GMPR	prot	f.884.0.0	male	43	5822
1559	X1183	GMPR	prot	f.884.0.0	female	125	7830
1560	X1183	GMPR	prot	f.884.0.0	combined	168	13652
1561	X1184	GMPR2	prot	f.884.0.0	male	35	4728
1562	X1184	GMPR2	prot	f.884.0.0	female	102	6431
1563	X1184	GMPR2	prot	f.884.0.0	combined	137	11159
1564	X1185	GNAS	prot	f.884.0.0	male	36	4820
1565	X1185	GNAS	prot	f.884.0.0	female	102	6569
1566	X1185	GNAS	prot	f.884.0.0	combined	138	11389
1567	X1186	GNE	prot	f.884.0.0	male	41	5627
1568	X1186	GNE	prot	f.884.0.0	female	122	7570
1569	X1186	GNE	prot	f.884.0.0	combined	163	13197
1570	X1187	GNGT1	prot	f.884.0.0	male	35	4694
1571	X1187	GNGT1	prot	f.884.0.0	female	95	6411
1572	X1187	GNGT1	prot	f.884.0.0	combined	130	11105
1573	X1188	GNLY	prot	f.884.0.0	male	44	5760
1574	X1188	GNLY	prot	f.884.0.0	female	125	7754
1575	X1188	GNLY	prot	f.884.0.0	combined	169	13514
1576	X1189	GNPDA1	prot	f.884.0.0	male	34	4690
1577	X1189	GNPDA1	prot	f.884.0.0	female	100	6411
1578	X1189	GNPDA1	prot	f.884.0.0	combined	134	11101
1579	X119	ANGPTL1	prot	f.884.0.0	male	42	5658
1580	X119	ANGPTL1	prot	f.884.0.0	female	124	7677
1581	X119	ANGPTL1	prot	f.884.0.0	combined	166	13335
1582	X1190	GNPDA2	prot	f.884.0.0	male	35	4728
1583	X1190	GNPDA2	prot	f.884.0.0	female	102	6431
1584	X1190	GNPDA2	prot	f.884.0.0	combined	137	11159
1585	X1191	GOLGA3	prot	f.884.0.0	male	36	4820
1586	X1191	GOLGA3	prot	f.884.0.0	female	102	6569
1587	X1191	GOLGA3	prot	f.884.0.0	combined	138	11389
1588	X1192	GOLM2	prot	f.884.0.0	male	43	5830
1589	X1192	GOLM2	prot	f.884.0.0	female	124	7835
1590	X1192	GOLM2	prot	f.884.0.0	combined	167	13665
1591	X1193	GOPC	prot	f.884.0.0	male	43	5754
1592	X1193	GOPC	prot	f.884.0.0	female	125	7741
1593	X1193	GOPC	prot	f.884.0.0	combined	168	13495
1594	X1194	GORASP2	prot	f.884.0.0	male	35	4810
1595	X1194	GORASP2	prot	f.884.0.0	female	101	6544
1596	X1194	GORASP2	prot	f.884.0.0	combined	136	11354
1597	X1195	GOT1	prot	f.884.0.0	male	36	4842
1598	X1195	GOT1	prot	f.884.0.0	female	104	6570
1599	X1195	GOT1	prot	f.884.0.0	combined	140	11412
1600	X1196	GP1BA	prot	f.884.0.0	male	43	5732
1601	X1196	GP1BA	prot	f.884.0.0	female	123	7713
1602	X1196	GP1BA	prot	f.884.0.0	combined	166	13445
1603	X1197	GP1BB	prot	f.884.0.0	male	34	4664
1604	X1197	GP1BB	prot	f.884.0.0	female	102	6357
1605	X1197	GP1BB	prot	f.884.0.0	combined	136	11021
1606	X1198	GP2	prot	f.884.0.0	male	41	5580
1607	X1198	GP2	prot	f.884.0.0	female	117	7516
1608	X1198	GP2	prot	f.884.0.0	combined	158	13096
1609	X1199	GP5	prot	f.884.0.0	male	35	4728
1610	X1199	GP5	prot	f.884.0.0	female	102	6431
1611	X1199	GP5	prot	f.884.0.0	combined	137	11159
1612	X12	ACAN	prot	f.884.0.0	male	43	5687
1613	X12	ACAN	prot	f.884.0.0	female	124	7688
1614	X12	ACAN	prot	f.884.0.0	combined	167	13375
1615	X120	ANGPTL2	prot	f.884.0.0	male	45	5757
1616	X120	ANGPTL2	prot	f.884.0.0	female	124	7760
1617	X120	ANGPTL2	prot	f.884.0.0	combined	169	13517
1618	X1200	GP6	prot	f.884.0.0	male	44	5748
1619	X1200	GP6	prot	f.884.0.0	female	125	7739
1620	X1200	GP6	prot	f.884.0.0	combined	169	13487
1621	X1201	GPA33	prot	f.884.0.0	male	43	5721
1622	X1201	GPA33	prot	f.884.0.0	female	122	7724
1623	X1201	GPA33	prot	f.884.0.0	combined	165	13445
1624	X1202	GPC1	prot	f.884.0.0	male	43	5816
1625	X1202	GPC1	prot	f.884.0.0	female	125	7811
1626	X1202	GPC1	prot	f.884.0.0	combined	168	13627
1627	X1203	GPC5	prot	f.884.0.0	male	42	5726
1628	X1203	GPC5	prot	f.884.0.0	female	123	7702
1629	X1203	GPC5	prot	f.884.0.0	combined	165	13428
1630	X1204	GPD1	prot	f.884.0.0	male	36	4805
1631	X1204	GPD1	prot	f.884.0.0	female	101	6542
1632	X1204	GPD1	prot	f.884.0.0	combined	137	11347
1633	X1205	GPHA2	prot	f.884.0.0	male	35	4810
1634	X1205	GPHA2	prot	f.884.0.0	female	101	6544
1635	X1205	GPHA2	prot	f.884.0.0	combined	136	11354
1636	X1206	GPI	prot	f.884.0.0	male	35	4833
1637	X1206	GPI	prot	f.884.0.0	female	105	6577
1638	X1206	GPI	prot	f.884.0.0	combined	140	11410
1639	X1207	GPIHBP1	prot	f.884.0.0	male	35	4810
1640	X1207	GPIHBP1	prot	f.884.0.0	female	101	6544
1641	X1207	GPIHBP1	prot	f.884.0.0	combined	136	11354
1642	X1208	GPKOW	prot	f.884.0.0	male	39	5654
1643	X1208	GPKOW	prot	f.884.0.0	female	124	7564
1644	X1208	GPKOW	prot	f.884.0.0	combined	163	13218
1645	X1209	GPNMB	prot	f.884.0.0	male	43	5579
1646	X1209	GPNMB	prot	f.884.0.0	female	120	7562
1647	X1209	GPNMB	prot	f.884.0.0	combined	163	13141
1648	X121	ANGPTL3	prot	f.884.0.0	male	43	5765
1649	X121	ANGPTL3	prot	f.884.0.0	female	123	7752
1650	X121	ANGPTL3	prot	f.884.0.0	combined	166	13517
1651	X1210	GPR101	prot	f.884.0.0	male	32	4671
1652	X1210	GPR101	prot	f.884.0.0	female	100	6372
1653	X1210	GPR101	prot	f.884.0.0	combined	132	11043
1654	X1211	GPR158	prot	f.884.0.0	male	36	4820
1655	X1211	GPR158	prot	f.884.0.0	female	102	6569
1656	X1211	GPR158	prot	f.884.0.0	combined	138	11389
1657	X1212	GPR15L	prot	f.884.0.0	male	35	4810
1658	X1212	GPR15L	prot	f.884.0.0	female	101	6544
1659	X1212	GPR15L	prot	f.884.0.0	combined	136	11354
1660	X1213	GPR37	prot	f.884.0.0	male	42	5655
1661	X1213	GPR37	prot	f.884.0.0	female	119	7607
1662	X1213	GPR37	prot	f.884.0.0	combined	161	13262
1663	X1214	GPRC5C	prot	f.884.0.0	male	36	4805
1664	X1214	GPRC5C	prot	f.884.0.0	female	101	6542
1665	X1214	GPRC5C	prot	f.884.0.0	combined	137	11347
1666	X1215	GRAP2	prot	f.884.0.0	male	43	5752
1667	X1215	GRAP2	prot	f.884.0.0	female	124	7760
1668	X1215	GRAP2	prot	f.884.0.0	combined	167	13512
1669	X1216	GRHPR	prot	f.884.0.0	male	36	4838
1670	X1216	GRHPR	prot	f.884.0.0	female	103	6561
1671	X1216	GRHPR	prot	f.884.0.0	combined	139	11399
1672	X1217	GRIK2	prot	f.884.0.0	male	36	4820
1673	X1217	GRIK2	prot	f.884.0.0	female	102	6569
1674	X1217	GRIK2	prot	f.884.0.0	combined	138	11389
1675	X1218	GRIN2B	prot	f.884.0.0	male	32	4671
1676	X1218	GRIN2B	prot	f.884.0.0	female	100	6372
1677	X1218	GRIN2B	prot	f.884.0.0	combined	132	11043
1678	X1219	GRK5	prot	f.884.0.0	male	42	5655
1679	X1219	GRK5	prot	f.884.0.0	female	119	7607
1680	X1219	GRK5	prot	f.884.0.0	combined	161	13262
1681	X122	ANGPTL4	prot	f.884.0.0	male	45	5764
1682	X122	ANGPTL4	prot	f.884.0.0	female	124	7769
1683	X122	ANGPTL4	prot	f.884.0.0	combined	169	13533
1684	X1220	GRN	prot	f.884.0.0	male	43	5728
1685	X1220	GRN	prot	f.884.0.0	female	125	7712
1686	X1220	GRN	prot	f.884.0.0	combined	168	13440
1687	X1221	GRP	prot	f.884.0.0	male	34	4690
1688	X1221	GRP	prot	f.884.0.0	female	100	6411
1689	X1221	GRP	prot	f.884.0.0	combined	134	11101
1690	X1222	GRPEL1	prot	f.884.0.0	male	43	5721
1691	X1222	GRPEL1	prot	f.884.0.0	female	122	7724
1692	X1222	GRPEL1	prot	f.884.0.0	combined	165	13445
1693	X1223	GRSF1	prot	f.884.0.0	male	35	4628
1694	X1223	GRSF1	prot	f.884.0.0	female	96	6291
1695	X1223	GRSF1	prot	f.884.0.0	combined	131	10919
1696	X1224	GSAP	prot	f.884.0.0	male	41	5627
1697	X1224	GSAP	prot	f.884.0.0	female	122	7570
1698	X1224	GSAP	prot	f.884.0.0	combined	163	13197
1699	X1225	GSN	prot	f.884.0.0	male	35	4814
1700	X1225	GSN	prot	f.884.0.0	female	104	6557
1701	X1225	GSN	prot	f.884.0.0	combined	139	11371
1702	X1226	GSR	prot	f.884.0.0	male	35	4807
1703	X1226	GSR	prot	f.884.0.0	female	103	6526
1704	X1226	GSR	prot	f.884.0.0	combined	138	11333
1705	X1227	GSTA1	prot	f.884.0.0	male	43	5738
1706	X1227	GSTA1	prot	f.884.0.0	female	124	7747
1707	X1227	GSTA1	prot	f.884.0.0	combined	167	13485
1708	X1228	GSTA3	prot	f.884.0.0	male	41	5627
1709	X1228	GSTA3	prot	f.884.0.0	female	122	7570
1710	X1228	GSTA3	prot	f.884.0.0	combined	163	13197
1711	X1229	GSTM4	prot	f.884.0.0	male	34	4664
1712	X1229	GSTM4	prot	f.884.0.0	female	102	6357
1713	X1229	GSTM4	prot	f.884.0.0	combined	136	11021
1714	X123	ANGPTL7	prot	f.884.0.0	male	43	5816
1715	X123	ANGPTL7	prot	f.884.0.0	female	125	7811
1716	X123	ANGPTL7	prot	f.884.0.0	combined	168	13627
1717	X1230	GSTP1	prot	f.884.0.0	male	38	5615
1718	X1230	GSTP1	prot	f.884.0.0	female	123	7521
1719	X1230	GSTP1	prot	f.884.0.0	combined	161	13136
1720	X1231	GSTT2B	prot	f.884.0.0	male	35	4818
1721	X1231	GSTT2B	prot	f.884.0.0	female	101	6574
1722	X1231	GSTT2B	prot	f.884.0.0	combined	136	11392
1723	X1232	GTF2IRD1	prot	f.884.0.0	male	35	4734
1724	X1232	GTF2IRD1	prot	f.884.0.0	female	99	6463
1725	X1232	GTF2IRD1	prot	f.884.0.0	combined	134	11197
1726	X1233	GTPBP2	prot	f.884.0.0	male	35	4694
1727	X1233	GTPBP2	prot	f.884.0.0	female	95	6411
1728	X1233	GTPBP2	prot	f.884.0.0	combined	130	11105
1729	X1234	GUCA2A	prot	f.884.0.0	male	44	5728
1730	X1234	GUCA2A	prot	f.884.0.0	female	125	7714
1731	X1234	GUCA2A	prot	f.884.0.0	combined	169	13442
1732	X1235	GUCY2C	prot	f.884.0.0	male	35	4734
1733	X1235	GUCY2C	prot	f.884.0.0	female	99	6463
1734	X1235	GUCY2C	prot	f.884.0.0	combined	134	11197
1735	X1236	GUK1	prot	f.884.0.0	male	34	4664
1736	X1236	GUK1	prot	f.884.0.0	female	102	6357
1737	X1236	GUK1	prot	f.884.0.0	combined	136	11021
1738	X1237	GUSB	prot	f.884.0.0	male	44	5774
1739	X1237	GUSB	prot	f.884.0.0	female	124	7787
1740	X1237	GUSB	prot	f.884.0.0	combined	168	13561
1741	X1238	GYS1	prot	f.884.0.0	male	42	5655
1742	X1238	GYS1	prot	f.884.0.0	female	119	7607
1743	X1238	GYS1	prot	f.884.0.0	combined	161	13262
1744	X1239	GZMA	prot	f.884.0.0	male	43	5822
1745	X1239	GZMA	prot	f.884.0.0	female	125	7830
1746	X1239	GZMA	prot	f.884.0.0	combined	168	13652
1747	X124	ANK2	prot	f.884.0.0	male	34	4664
1748	X124	ANK2	prot	f.884.0.0	female	102	6357
1749	X124	ANK2	prot	f.884.0.0	combined	136	11021
1750	X1240	GZMB	prot	f.884.0.0	male	43	5754
1751	X1240	GZMB	prot	f.884.0.0	female	125	7741
1752	X1240	GZMB	prot	f.884.0.0	combined	168	13495
1753	X1241	GZMH	prot	f.884.0.0	male	42	5655
1754	X1241	GZMH	prot	f.884.0.0	female	119	7607
1755	X1241	GZMH	prot	f.884.0.0	combined	161	13262
1756	X1242	H2AP	prot	f.884.0.0	male	35	4658
1757	X1242	H2AP	prot	f.884.0.0	female	98	6332
1758	X1242	H2AP	prot	f.884.0.0	combined	133	10990
1759	X1243	HADH	prot	f.884.0.0	male	34	4664
1760	X1243	HADH	prot	f.884.0.0	female	102	6357
1761	X1243	HADH	prot	f.884.0.0	combined	136	11021
1762	X1244	HAGH	prot	f.884.0.0	male	43	5805
1763	X1244	HAGH	prot	f.884.0.0	female	125	7793
1764	X1244	HAGH	prot	f.884.0.0	combined	168	13598
1765	X1245	HAO1	prot	f.884.0.0	male	43	5816
1766	X1245	HAO1	prot	f.884.0.0	female	125	7811
1767	X1245	HAO1	prot	f.884.0.0	combined	168	13627
1768	X1246	HARS1	prot	f.884.0.0	male	44	5760
1769	X1246	HARS1	prot	f.884.0.0	female	125	7754
1770	X1246	HARS1	prot	f.884.0.0	combined	169	13514
1771	X1247	HAVCR1	prot	f.884.0.0	male	43	5811
1772	X1247	HAVCR1	prot	f.884.0.0	female	125	7803
1773	X1247	HAVCR1	prot	f.884.0.0	combined	168	13614
1774	X1248	HAVCR2	prot	f.884.0.0	male	44	5760
1775	X1248	HAVCR2	prot	f.884.0.0	female	125	7754
1776	X1248	HAVCR2	prot	f.884.0.0	combined	169	13514
1777	X1249	HBEGF	prot	f.884.0.0	male	43	5805
1778	X1249	HBEGF	prot	f.884.0.0	female	125	7793
1779	X1249	HBEGF	prot	f.884.0.0	combined	168	13598
1780	X125	ANKMY2	prot	f.884.0.0	male	32	4697
1781	X125	ANKMY2	prot	f.884.0.0	female	101	6374
1782	X125	ANKMY2	prot	f.884.0.0	combined	133	11071
1783	X1250	HBQ1	prot	f.884.0.0	male	43	5816
1784	X1250	HBQ1	prot	f.884.0.0	female	125	7811
1785	X1250	HBQ1	prot	f.884.0.0	combined	168	13627
1786	X1251	HBZ	prot	f.884.0.0	male	36	4838
1787	X1251	HBZ	prot	f.884.0.0	female	103	6561
1788	X1251	HBZ	prot	f.884.0.0	combined	139	11399
1789	X1252	HCG22	prot	f.884.0.0	male	34	4664
1790	X1252	HCG22	prot	f.884.0.0	female	102	6357
1791	X1252	HCG22	prot	f.884.0.0	combined	136	11021
1792	X1253	HCLS1	prot	f.884.0.0	male	43	5822
1793	X1253	HCLS1	prot	f.884.0.0	female	125	7830
1794	X1253	HCLS1	prot	f.884.0.0	combined	168	13652
1795	X1254	HDAC8	prot	f.884.0.0	male	32	4697
1796	X1254	HDAC8	prot	f.884.0.0	female	101	6374
1797	X1254	HDAC8	prot	f.884.0.0	combined	133	11071
1798	X1255	HDAC9	prot	f.884.0.0	male	32	4671
1799	X1255	HDAC9	prot	f.884.0.0	female	100	6372
1800	X1255	HDAC9	prot	f.884.0.0	combined	132	11043
1801	X1256	HDDC2	prot	f.884.0.0	male	35	4810
1802	X1256	HDDC2	prot	f.884.0.0	female	101	6544
1803	X1256	HDDC2	prot	f.884.0.0	combined	136	11354
1804	X1257	HDGF	prot	f.884.0.0	male	43	5805
1805	X1257	HDGF	prot	f.884.0.0	female	125	7797
1806	X1257	HDGF	prot	f.884.0.0	combined	168	13602
1807	X1258	HDGFL2	prot	f.884.0.0	male	35	4818
1808	X1258	HDGFL2	prot	f.884.0.0	female	101	6574
1809	X1258	HDGFL2	prot	f.884.0.0	combined	136	11392
1810	X1259	HEBP1	prot	f.884.0.0	male	42	5655
1811	X1259	HEBP1	prot	f.884.0.0	female	119	7607
1812	X1259	HEBP1	prot	f.884.0.0	combined	161	13262
1813	X126	ANKRA2	prot	f.884.0.0	male	35	4658
1814	X126	ANKRA2	prot	f.884.0.0	female	98	6332
1815	X126	ANKRA2	prot	f.884.0.0	combined	133	10990
1816	X1260	HEG1	prot	f.884.0.0	male	35	4728
1817	X1260	HEG1	prot	f.884.0.0	female	102	6431
1818	X1260	HEG1	prot	f.884.0.0	combined	137	11159
1819	X1261	HEPACAM2	prot	f.884.0.0	male	35	4818
1820	X1261	HEPACAM2	prot	f.884.0.0	female	101	6574
1821	X1261	HEPACAM2	prot	f.884.0.0	combined	136	11392
1822	X1262	HEPH	prot	f.884.0.0	male	36	4838
1823	X1262	HEPH	prot	f.884.0.0	female	103	6561
1824	X1262	HEPH	prot	f.884.0.0	combined	139	11399
1825	X1263	HEXIM1	prot	f.884.0.0	male	43	5754
1826	X1263	HEXIM1	prot	f.884.0.0	female	125	7741
1827	X1263	HEXIM1	prot	f.884.0.0	combined	168	13495
1828	X1264	HGF	prot	f.884.0.0	male	43	5822
1829	X1264	HGF	prot	f.884.0.0	female	125	7830
1830	X1264	HGF	prot	f.884.0.0	combined	168	13652
1831	X1265	HGFAC	prot	f.884.0.0	male	35	4794
1832	X1265	HGFAC	prot	f.884.0.0	female	102	6497
1833	X1265	HGFAC	prot	f.884.0.0	combined	137	11291
1834	X1266	HGS	prot	f.884.0.0	male	41	5627
1835	X1266	HGS	prot	f.884.0.0	female	122	7570
1836	X1266	HGS	prot	f.884.0.0	combined	163	13197
1837	X1267	HHEX	prot	f.884.0.0	male	35	4818
1838	X1267	HHEX	prot	f.884.0.0	female	101	6574
1839	X1267	HHEX	prot	f.884.0.0	combined	136	11392
1840	X1268	HIF1A	prot	f.884.0.0	male	32	4697
1841	X1268	HIF1A	prot	f.884.0.0	female	101	6374
1842	X1268	HIF1A	prot	f.884.0.0	combined	133	11071
1843	X1269	HIP1	prot	f.884.0.0	male	34	4664
1844	X1269	HIP1	prot	f.884.0.0	female	102	6357
1845	X1269	HIP1	prot	f.884.0.0	combined	136	11021
1846	X127	ANKRD54	prot	f.884.0.0	male	41	5627
1847	X127	ANKRD54	prot	f.884.0.0	female	122	7570
1848	X127	ANKRD54	prot	f.884.0.0	combined	163	13197
1849	X1270	HIP1R	prot	f.884.0.0	male	34	4809
1850	X1270	HIP1R	prot	f.884.0.0	female	101	6560
1851	X1270	HIP1R	prot	f.884.0.0	combined	135	11369
1852	X1271	HJV	prot	f.884.0.0	male	36	4820
1853	X1271	HJV	prot	f.884.0.0	female	102	6569
1854	X1271	HJV	prot	f.884.0.0	combined	138	11389
1855	X1272	HK2	prot	f.884.0.0	male	42	5655
1856	X1272	HK2	prot	f.884.0.0	female	119	7607
1857	X1272	HK2	prot	f.884.0.0	combined	161	13262
1858	X1273	HLA-A	prot	f.884.0.0	male	36	4820
1859	X1273	HLA-A	prot	f.884.0.0	female	102	6569
1860	X1273	HLA-A	prot	f.884.0.0	combined	138	11389
1861	X1274	HLA-DRA	prot	f.884.0.0	male	42	5737
1862	X1274	HLA-DRA	prot	f.884.0.0	female	125	7715
1863	X1274	HLA-DRA	prot	f.884.0.0	combined	167	13452
1864	X1275	HLA-E	prot	f.884.0.0	male	43	5754
1865	X1275	HLA-E	prot	f.884.0.0	female	125	7741
1866	X1275	HLA-E	prot	f.884.0.0	combined	168	13495
1867	X1276	HMBS	prot	f.884.0.0	male	43	5816
1868	X1276	HMBS	prot	f.884.0.0	female	125	7811
1869	X1276	HMBS	prot	f.884.0.0	combined	168	13627
1870	X1277	HMCN2	prot	f.884.0.0	male	35	4722
1871	X1277	HMCN2	prot	f.884.0.0	female	100	6419
1872	X1277	HMCN2	prot	f.884.0.0	combined	135	11141
1873	X1278	HMGCL	prot	f.884.0.0	male	34	4690
1874	X1278	HMGCL	prot	f.884.0.0	female	100	6411
1875	X1278	HMGCL	prot	f.884.0.0	combined	134	11101
1876	X1279	HMGCS1	prot	f.884.0.0	male	34	4664
1877	X1279	HMGCS1	prot	f.884.0.0	female	102	6357
1878	X1279	HMGCS1	prot	f.884.0.0	combined	136	11021
1879	X128	ANP32C	prot	f.884.0.0	male	34	4690
1880	X128	ANP32C	prot	f.884.0.0	female	100	6411
1881	X128	ANP32C	prot	f.884.0.0	combined	134	11101
1882	X1280	HMMR	prot	f.884.0.0	male	34	4645
1883	X1280	HMMR	prot	f.884.0.0	female	98	6317
1884	X1280	HMMR	prot	f.884.0.0	combined	132	10962
1885	X1281	HMOX1	prot	f.884.0.0	male	42	5682
1886	X1281	HMOX1	prot	f.884.0.0	female	122	7677
1887	X1281	HMOX1	prot	f.884.0.0	combined	164	13359
1888	X1282	HMOX2	prot	f.884.0.0	male	39	5654
1889	X1282	HMOX2	prot	f.884.0.0	female	124	7564
1890	X1282	HMOX2	prot	f.884.0.0	combined	163	13218
1891	X1283	HNF1A	prot	f.884.0.0	male	35	4694
1892	X1283	HNF1A	prot	f.884.0.0	female	95	6411
1893	X1283	HNF1A	prot	f.884.0.0	combined	130	11105
1894	X1284	HNMT	prot	f.884.0.0	male	42	5700
1895	X1284	HNMT	prot	f.884.0.0	female	123	7662
1896	X1284	HNMT	prot	f.884.0.0	combined	165	13362
1897	X1285	HNRNPK	prot	f.884.0.0	male	41	5632
1898	X1285	HNRNPK	prot	f.884.0.0	female	119	7586
1899	X1285	HNRNPK	prot	f.884.0.0	combined	160	13218
1900	X1286	HNRNPUL1	prot	f.884.0.0	male	36	4820
1901	X1286	HNRNPUL1	prot	f.884.0.0	female	102	6569
1902	X1286	HNRNPUL1	prot	f.884.0.0	combined	138	11389
1903	X1287	HPCAL1	prot	f.884.0.0	male	43	5822
1904	X1287	HPCAL1	prot	f.884.0.0	female	125	7830
1905	X1287	HPCAL1	prot	f.884.0.0	combined	168	13652
1906	X1288	HPGDS	prot	f.884.0.0	male	41	5627
1907	X1288	HPGDS	prot	f.884.0.0	female	122	7570
1908	X1288	HPGDS	prot	f.884.0.0	combined	163	13197
1909	X1289	HPSE	prot	f.884.0.0	male	36	4778
1910	X1289	HPSE	prot	f.884.0.0	female	103	6475
1911	X1289	HPSE	prot	f.884.0.0	combined	139	11253
1912	X129	ANPEP	prot	f.884.0.0	male	43	5783
1913	X129	ANPEP	prot	f.884.0.0	female	123	7767
1914	X129	ANPEP	prot	f.884.0.0	combined	166	13550
1915	X1290	HRAS	prot	f.884.0.0	male	35	4727
1916	X1290	HRAS	prot	f.884.0.0	female	98	6450
1917	X1290	HRAS	prot	f.884.0.0	combined	133	11177
1918	X1291	HRC	prot	f.884.0.0	male	34	4690
1919	X1291	HRC	prot	f.884.0.0	female	100	6411
1920	X1291	HRC	prot	f.884.0.0	combined	134	11101
1921	X1292	HRG	prot	f.884.0.0	male	34	4818
1922	X1292	HRG	prot	f.884.0.0	female	105	6539
1923	X1292	HRG	prot	f.884.0.0	combined	139	11357
1924	X1293	HS1BP3	prot	f.884.0.0	male	34	4690
1925	X1293	HS1BP3	prot	f.884.0.0	female	100	6411
1926	X1293	HS1BP3	prot	f.884.0.0	combined	134	11101
1927	X1294	HS3ST3B1	prot	f.884.0.0	male	43	5721
1928	X1294	HS3ST3B1	prot	f.884.0.0	female	122	7724
1929	X1294	HS3ST3B1	prot	f.884.0.0	combined	165	13445
1930	X1295	HS6ST1	prot	f.884.0.0	male	43	5816
1931	X1295	HS6ST1	prot	f.884.0.0	female	125	7811
1932	X1295	HS6ST1	prot	f.884.0.0	combined	168	13627
1933	X1296	HS6ST2	prot	f.884.0.0	male	32	4697
1934	X1296	HS6ST2	prot	f.884.0.0	female	101	6374
1935	X1296	HS6ST2	prot	f.884.0.0	combined	133	11071
1936	X1297	HSBP1	prot	f.884.0.0	male	34	4690
1937	X1297	HSBP1	prot	f.884.0.0	female	100	6411
1938	X1297	HSBP1	prot	f.884.0.0	combined	134	11101
1939	X1298	HSD11B1	prot	f.884.0.0	male	43	5754
1940	X1298	HSD11B1	prot	f.884.0.0	female	125	7741
1941	X1298	HSD11B1	prot	f.884.0.0	combined	168	13495
1942	X1299	HSD17B14	prot	f.884.0.0	male	35	4818
1943	X1299	HSD17B14	prot	f.884.0.0	female	101	6574
1944	X1299	HSD17B14	prot	f.884.0.0	combined	136	11392
1945	X13	ACE	prot	f.884.0.0	male	35	4833
1946	X13	ACE	prot	f.884.0.0	female	105	6577
1947	X13	ACE	prot	f.884.0.0	combined	140	11410
1948	X130	ANXA1	prot	f.884.0.0	male	35	4703
1949	X130	ANXA1	prot	f.884.0.0	female	101	6387
1950	X130	ANXA1	prot	f.884.0.0	combined	136	11090
1951	X1300	HSD17B3	prot	f.884.0.0	male	34	4664
1952	X1300	HSD17B3	prot	f.884.0.0	female	102	6357
1953	X1300	HSD17B3	prot	f.884.0.0	combined	136	11021
1954	X1301	HSDL2	prot	f.884.0.0	male	34	4690
1955	X1301	HSDL2	prot	f.884.0.0	female	100	6411
1956	X1301	HSDL2	prot	f.884.0.0	combined	134	11101
1957	X1302	HSP90B1	prot	f.884.0.0	male	39	5634
1958	X1302	HSP90B1	prot	f.884.0.0	female	124	7527
1959	X1302	HSP90B1	prot	f.884.0.0	combined	163	13161
1960	X1303	HSPA1A	prot	f.884.0.0	male	45	5765
1961	X1303	HSPA1A	prot	f.884.0.0	female	124	7773
1962	X1303	HSPA1A	prot	f.884.0.0	combined	169	13538
1963	X1304	HSPA2	prot	f.884.0.0	male	36	4805
1964	X1304	HSPA2	prot	f.884.0.0	female	101	6542
1965	X1304	HSPA2	prot	f.884.0.0	combined	137	11347
1966	X1305	HSPB1	prot	f.884.0.0	male	42	5660
1967	X1305	HSPB1	prot	f.884.0.0	female	121	7648
1968	X1305	HSPB1	prot	f.884.0.0	combined	163	13308
1969	X1306	HSPB6	prot	f.884.0.0	male	43	5816
1970	X1306	HSPB6	prot	f.884.0.0	female	125	7811
1971	X1306	HSPB6	prot	f.884.0.0	combined	168	13627
1972	X1307	HSPG2	prot	f.884.0.0	male	43	5718
1973	X1307	HSPG2	prot	f.884.0.0	female	122	7689
1974	X1307	HSPG2	prot	f.884.0.0	combined	165	13407
1975	X1308	HTR1A	prot	f.884.0.0	male	32	4671
1976	X1308	HTR1A	prot	f.884.0.0	female	100	6372
1977	X1308	HTR1A	prot	f.884.0.0	combined	132	11043
1978	X1309	HTR1B	prot	f.884.0.0	male	32	4671
1979	X1309	HTR1B	prot	f.884.0.0	female	100	6372
1980	X1309	HTR1B	prot	f.884.0.0	combined	132	11043
1981	X131	ANXA10	prot	f.884.0.0	male	39	5654
1982	X131	ANXA10	prot	f.884.0.0	female	124	7564
1983	X131	ANXA10	prot	f.884.0.0	combined	163	13218
1984	X1310	HTRA2	prot	f.884.0.0	male	44	5785
1985	X1310	HTRA2	prot	f.884.0.0	female	123	7777
1986	X1310	HTRA2	prot	f.884.0.0	combined	167	13562
1987	X1311	HYAL1	prot	f.884.0.0	male	43	5732
1988	X1311	HYAL1	prot	f.884.0.0	female	123	7695
1989	X1311	HYAL1	prot	f.884.0.0	combined	166	13427
1990	X1312	HYOU1	prot	f.884.0.0	male	44	5829
1991	X1312	HYOU1	prot	f.884.0.0	female	125	7856
1992	X1312	HYOU1	prot	f.884.0.0	combined	169	13685
1993	X1313	ICA1	prot	f.884.0.0	male	42	5685
1994	X1313	ICA1	prot	f.884.0.0	female	122	7587
1995	X1313	ICA1	prot	f.884.0.0	combined	164	13272
1996	X1314	ICAM1	prot	f.884.0.0	male	43	5730
1997	X1314	ICAM1	prot	f.884.0.0	female	122	7717
1998	X1314	ICAM1	prot	f.884.0.0	combined	165	13447
1999	X1315	ICAM2	prot	f.884.0.0	male	44	5829
[truncated: 7,712 more rows]

## Sheet: Mediation_f894_sample_sizes
	feature	name	var_type	mediator	population	cases	controls
1	f.30000.0.0	leukocyte_cnt	BT	f.894.0.0	male	253	44688
2	f.30000.0.0	leukocyte_cnt	BT	f.894.0.0	female	614	58017
3	f.30000.0.0	leukocyte_cnt	BT	f.894.0.0	combined	867	102705
4	f.30010.0.0	erythrocyte_cnt	BT	f.894.0.0	male	253	44689
5	f.30010.0.0	erythrocyte_cnt	BT	f.894.0.0	female	614	58017
6	f.30010.0.0	erythrocyte_cnt	BT	f.894.0.0	combined	867	102706
7	f.30020.0.0	haemoglobin_concentration	BT	f.894.0.0	male	253	44688
8	f.30020.0.0	haemoglobin_concentration	BT	f.894.0.0	female	614	58018
9	f.30020.0.0	haemoglobin_concentration	BT	f.894.0.0	combined	867	102706
10	f.30030.0.0	haematocrit_percent	BT	f.894.0.0	male	253	44689
11	f.30030.0.0	haematocrit_percent	BT	f.894.0.0	female	614	58017
12	f.30030.0.0	haematocrit_percent	BT	f.894.0.0	combined	867	102706
13	f.30040.0.0	mean_corpuscular_vol	BT	f.894.0.0	male	253	44688
14	f.30040.0.0	mean_corpuscular_vol	BT	f.894.0.0	female	614	58017
15	f.30040.0.0	mean_corpuscular_vol	BT	f.894.0.0	combined	867	102705
16	f.30050.0.0	mean_corpuscular_haemoglobin	BT	f.894.0.0	male	253	44688
17	f.30050.0.0	mean_corpuscular_haemoglobin	BT	f.894.0.0	female	614	58016
18	f.30050.0.0	mean_corpuscular_haemoglobin	BT	f.894.0.0	combined	867	102704
19	f.30060.0.0	mean_corpuscular_haemoglobin_concentration	BT	f.894.0.0	male	253	44687
20	f.30060.0.0	mean_corpuscular_haemoglobin_concentration	BT	f.894.0.0	female	614	58016
21	f.30060.0.0	mean_corpuscular_haemoglobin_concentration	BT	f.894.0.0	combined	867	102703
22	f.30070.0.0	erythrocyte_distribution_width	BT	f.894.0.0	male	253	44688
23	f.30070.0.0	erythrocyte_distribution_width	BT	f.894.0.0	female	614	58017
24	f.30070.0.0	erythrocyte_distribution_width	BT	f.894.0.0	combined	867	102705
25	f.30080.0.0	platelet_cnt	BT	f.894.0.0	male	253	44688
26	f.30080.0.0	platelet_cnt	BT	f.894.0.0	female	614	58016
27	f.30080.0.0	platelet_cnt	BT	f.894.0.0	combined	867	102704
28	f.30090.0.0	platelet_crit	BT	f.894.0.0	male	253	44688
29	f.30090.0.0	platelet_crit	BT	f.894.0.0	female	614	58015
30	f.30090.0.0	platelet_crit	BT	f.894.0.0	combined	867	102703
31	f.30100.0.0	thrombocyte_vol	BT	f.894.0.0	male	253	44688
32	f.30100.0.0	thrombocyte_vol	BT	f.894.0.0	female	614	58015
33	f.30100.0.0	thrombocyte_vol	BT	f.894.0.0	combined	867	102703
34	f.30110.0.0	platelet_distribution_width	BT	f.894.0.0	male	253	44688
35	f.30110.0.0	platelet_distribution_width	BT	f.894.0.0	female	614	58015
36	f.30110.0.0	platelet_distribution_width	BT	f.894.0.0	combined	867	102703
37	f.30120.0.0	lymphocyte_cnt	BT	f.894.0.0	male	251	44599
38	f.30120.0.0	lymphocyte_cnt	BT	f.894.0.0	female	612	57904
39	f.30120.0.0	lymphocyte_cnt	BT	f.894.0.0	combined	863	102503
40	f.30130.0.0	monocyte_cnt	BT	f.894.0.0	male	251	44599
41	f.30130.0.0	monocyte_cnt	BT	f.894.0.0	female	612	57904
42	f.30130.0.0	monocyte_cnt	BT	f.894.0.0	combined	863	102503
43	f.30140.0.0	neutrophill_cnt	BT	f.894.0.0	male	251	44599
44	f.30140.0.0	neutrophill_cnt	BT	f.894.0.0	female	612	57904
45	f.30140.0.0	neutrophill_cnt	BT	f.894.0.0	combined	863	102503
46	f.30150.0.0	eosinophill_cnt	BT	f.894.0.0	male	251	44599
47	f.30150.0.0	eosinophill_cnt	BT	f.894.0.0	female	612	57904
48	f.30150.0.0	eosinophill_cnt	BT	f.894.0.0	combined	863	102503
49	f.30160.0.0	basophill_cnt	BT	f.894.0.0	male	251	44599
50	f.30160.0.0	basophill_cnt	BT	f.894.0.0	female	612	57904
51	f.30160.0.0	basophill_cnt	BT	f.894.0.0	combined	863	102503
52	f.30170.0.0	nucleated_red_blood_cell_cnt	BT	f.894.0.0	male	251	44598
53	f.30170.0.0	nucleated_red_blood_cell_cnt	BT	f.894.0.0	female	612	57902
54	f.30170.0.0	nucleated_red_blood_cell_cnt	BT	f.894.0.0	combined	863	102500
55	f.30180.0.0	lymphocyte_percent	BT	f.894.0.0	male	251	44600
56	f.30180.0.0	lymphocyte_percent	BT	f.894.0.0	female	612	57905
57	f.30180.0.0	lymphocyte_percent	BT	f.894.0.0	combined	863	102505
58	f.30190.0.0	monocyte_percent	BT	f.894.0.0	male	251	44600
59	f.30190.0.0	monocyte_percent	BT	f.894.0.0	female	612	57905
60	f.30190.0.0	monocyte_percent	BT	f.894.0.0	combined	863	102505
61	f.30200.0.0	neutrophill_percent	BT	f.894.0.0	male	251	44600
62	f.30200.0.0	neutrophill_percent	BT	f.894.0.0	female	612	57905
63	f.30200.0.0	neutrophill_percent	BT	f.894.0.0	combined	863	102505
64	f.30210.0.0	eosinophill_percent	BT	f.894.0.0	male	251	44600
65	f.30210.0.0	eosinophill_percent	BT	f.894.0.0	female	612	57905
66	f.30210.0.0	eosinophill_percent	BT	f.894.0.0	combined	863	102505
67	f.30220.0.0	basophill_percent	BT	f.894.0.0	male	251	44600
68	f.30220.0.0	basophill_percent	BT	f.894.0.0	female	612	57905
69	f.30220.0.0	basophill_percent	BT	f.894.0.0	combined	863	102505
70	f.30230.0.0	nucleated_red_blood_cell_percent	BT	f.894.0.0	male	251	44598
71	f.30230.0.0	nucleated_red_blood_cell_percent	BT	f.894.0.0	female	612	57903
72	f.30230.0.0	nucleated_red_blood_cell_percent	BT	f.894.0.0	combined	863	102501
73	f.30240.0.0	reticulocyte_percent	BT	f.894.0.0	male	248	43856
74	f.30240.0.0	reticulocyte_percent	BT	f.894.0.0	female	606	56920
75	f.30240.0.0	reticulocyte_percent	BT	f.894.0.0	combined	854	100776
76	f.30250.0.0	reticulocyte_cnt	BT	f.894.0.0	male	248	43856
77	f.30250.0.0	reticulocyte_cnt	BT	f.894.0.0	female	606	56919
78	f.30250.0.0	reticulocyte_cnt	BT	f.894.0.0	combined	854	100775
79	f.30260.0.0	mean_reticulocyte_vol	BT	f.894.0.0	male	248	43856
80	f.30260.0.0	mean_reticulocyte_vol	BT	f.894.0.0	female	606	56920
81	f.30260.0.0	mean_reticulocyte_vol	BT	f.894.0.0	combined	854	100776
82	f.30270.0.0	mean_sphered_cell_vol	BT	f.894.0.0	male	248	43856
83	f.30270.0.0	mean_sphered_cell_vol	BT	f.894.0.0	female	606	56920
84	f.30270.0.0	mean_sphered_cell_vol	BT	f.894.0.0	combined	854	100776
85	f.30280.0.0	immature_reticulocyte_fraction	BT	f.894.0.0	male	248	43856
86	f.30280.0.0	immature_reticulocyte_fraction	BT	f.894.0.0	female	606	56920
87	f.30280.0.0	immature_reticulocyte_fraction	BT	f.894.0.0	combined	854	100776
88	f.30290.0.0	high_light_scatter_reticulocyte_percent	BT	f.894.0.0	male	248	43856
89	f.30290.0.0	high_light_scatter_reticulocyte_percent	BT	f.894.0.0	female	606	56920
90	f.30290.0.0	high_light_scatter_reticulocyte_percent	BT	f.894.0.0	combined	854	100776
91	f.30300.0.0	high_light_scatter_reticulocyte_cnt	BT	f.894.0.0	male	248	43856
92	f.30300.0.0	high_light_scatter_reticulocyte_cnt	BT	f.894.0.0	female	606	56919
93	f.30300.0.0	high_light_scatter_reticulocyte_cnt	BT	f.894.0.0	combined	854	100775
94	f.30600.0.0	albumin	BT	f.894.0.0	male	235	40331
95	f.30600.0.0	albumin	BT	f.894.0.0	female	531	51742
96	f.30600.0.0	albumin	BT	f.894.0.0	combined	766	92073
97	f.30610.0.0	alkaline_phosphatase	BT	f.894.0.0	male	251	43793
98	f.30610.0.0	alkaline_phosphatase	BT	f.894.0.0	female	592	57080
99	f.30610.0.0	alkaline_phosphatase	BT	f.894.0.0	combined	843	100873
100	f.30620.0.0	alanine_aminotransferase	BT	f.894.0.0	male	250	43768
101	f.30620.0.0	alanine_aminotransferase	BT	f.894.0.0	female	592	57078
102	f.30620.0.0	alanine_aminotransferase	BT	f.894.0.0	combined	842	100846
103	f.30630.0.0	apolipoprotein_a	BT	f.894.0.0	male	235	40262
104	f.30630.0.0	apolipoprotein_a	BT	f.894.0.0	female	526	51183
105	f.30630.0.0	apolipoprotein_a	BT	f.894.0.0	combined	761	91445
106	f.30640.0.0	apolipoprotein_b	BT	f.894.0.0	male	249	43566
107	f.30640.0.0	apolipoprotein_b	BT	f.894.0.0	female	590	56875
108	f.30640.0.0	apolipoprotein_b	BT	f.894.0.0	combined	839	100441
109	f.30650.0.0	aspartate_aminotransferase	BT	f.894.0.0	male	250	43639
110	f.30650.0.0	aspartate_aminotransferase	BT	f.894.0.0	female	588	56910
111	f.30650.0.0	aspartate_aminotransferase	BT	f.894.0.0	combined	838	100549
112	f.30660.0.0	direct_bilirubin	BT	f.894.0.0	male	229	41277
113	f.30660.0.0	direct_bilirubin	BT	f.894.0.0	female	427	46142
114	f.30660.0.0	direct_bilirubin	BT	f.894.0.0	combined	656	87419
115	f.30670.0.0	urea	BT	f.894.0.0	male	251	43756
116	f.30670.0.0	urea	BT	f.894.0.0	female	590	57049
117	f.30670.0.0	urea	BT	f.894.0.0	combined	841	100805
118	f.30680.0.0	calcium	BT	f.894.0.0	male	235	40311
119	f.30680.0.0	calcium	BT	f.894.0.0	female	531	51725
120	f.30680.0.0	calcium	BT	f.894.0.0	combined	766	92036
121	f.30690.0.0	cholesterol	BT	f.894.0.0	male	251	43797
122	f.30690.0.0	cholesterol	BT	f.894.0.0	female	592	57080
123	f.30690.0.0	cholesterol	BT	f.894.0.0	combined	843	100877
124	f.30700.0.0	creatinine	BT	f.894.0.0	male	251	43765
125	f.30700.0.0	creatinine	BT	f.894.0.0	female	590	57050
126	f.30700.0.0	creatinine	BT	f.894.0.0	combined	841	100815
127	f.30710.0.0	c_reactive_protein	BT	f.894.0.0	male	249	43696
128	f.30710.0.0	c_reactive_protein	BT	f.894.0.0	female	592	56992
129	f.30710.0.0	c_reactive_protein	BT	f.894.0.0	combined	841	100688
130	f.30720.0.0	cystatin_c	BT	f.894.0.0	male	251	43790
131	f.30720.0.0	cystatin_c	BT	f.894.0.0	female	592	57084
132	f.30720.0.0	cystatin_c	BT	f.894.0.0	combined	843	100874
133	f.30730.0.0	gamma_glutamyltransferase	BT	f.894.0.0	male	251	43775
134	f.30730.0.0	gamma_glutamyltransferase	BT	f.894.0.0	female	590	57060
135	f.30730.0.0	gamma_glutamyltransferase	BT	f.894.0.0	combined	841	100835
136	f.30740.0.0	glucose	BT	f.894.0.0	male	234	40284
137	f.30740.0.0	glucose	BT	f.894.0.0	female	528	51690
138	f.30740.0.0	glucose	BT	f.894.0.0	combined	762	91974
139	f.30750.0.0	hba1c	BT	f.894.0.0	male	244	43678
140	f.30750.0.0	hba1c	BT	f.894.0.0	female	605	56863
141	f.30750.0.0	hba1c	BT	f.894.0.0	combined	849	100541
142	f.30760.0.0	hdl_cholesterol	BT	f.894.0.0	male	235	40317
143	f.30760.0.0	hdl_cholesterol	BT	f.894.0.0	female	528	51725
144	f.30760.0.0	hdl_cholesterol	BT	f.894.0.0	combined	763	92042
145	f.30770.0.0	igf_1	BT	f.894.0.0	male	247	43590
146	f.30770.0.0	igf_1	BT	f.894.0.0	female	587	56773
147	f.30770.0.0	igf_1	BT	f.894.0.0	combined	834	100363
148	f.30780.0.0	ldl_direct	BT	f.894.0.0	male	251	43703
149	f.30780.0.0	ldl_direct	BT	f.894.0.0	female	592	56979
150	f.30780.0.0	ldl_direct	BT	f.894.0.0	combined	843	100682
151	f.30790.0.0	lipoprotein_a	BT	f.894.0.0	male	206	35171
152	f.30790.0.0	lipoprotein_a	BT	f.894.0.0	female	489	46060
153	f.30790.0.0	lipoprotein_a	BT	f.894.0.0	combined	695	81231
154	f.30800.0.0	oestradiol	BT	f.894.0.0	male	19	3477
155	f.30800.0.0	oestradiol	BT	f.894.0.0	female	137	14621
156	f.30800.0.0	oestradiol	BT	f.894.0.0	combined	156	18098
157	f.30810.0.0	phosphate	BT	f.894.0.0	male	235	40250
158	f.30810.0.0	phosphate	BT	f.894.0.0	female	529	51663
159	f.30810.0.0	phosphate	BT	f.894.0.0	combined	764	91913
160	f.30820.0.0	rheumatoid_factor	BT	f.894.0.0	male	14	3657
161	f.30820.0.0	rheumatoid_factor	BT	f.894.0.0	female	46	5015
162	f.30820.0.0	rheumatoid_factor	BT	f.894.0.0	combined	60	8672
163	f.30830.0.0	shbg	BT	f.894.0.0	male	234	39988
164	f.30830.0.0	shbg	BT	f.894.0.0	female	519	51143
165	f.30830.0.0	shbg	BT	f.894.0.0	combined	753	91131
166	f.30840.0.0	total_bilirubin	BT	f.894.0.0	male	251	43623
167	f.30840.0.0	total_bilirubin	BT	f.894.0.0	female	587	56874
168	f.30840.0.0	total_bilirubin	BT	f.894.0.0	combined	838	100497
169	f.30850.0.0	testosterone	BT	f.894.0.0	male	249	43420
170	f.30850.0.0	testosterone	BT	f.894.0.0	female	482	48247
171	f.30850.0.0	testosterone	BT	f.894.0.0	combined	731	91667
172	f.30860.0.0	total protein	BT	f.894.0.0	male	235	40275
173	f.30860.0.0	total protein	BT	f.894.0.0	female	529	51696
174	f.30860.0.0	total protein	BT	f.894.0.0	combined	764	91971
175	f.30870.0.0	triglycerides	BT	f.894.0.0	male	251	43748
176	f.30870.0.0	triglycerides	BT	f.894.0.0	female	591	57050
177	f.30870.0.0	triglycerides	BT	f.894.0.0	combined	842	100798
178	f.30880.0.0	urate	BT	f.894.0.0	male	250	43744
179	f.30880.0.0	urate	BT	f.894.0.0	female	590	57016
180	f.30880.0.0	urate	BT	f.894.0.0	combined	840	100760
181	f.30890.0.0	vitamin_d	BT	f.894.0.0	male	245	42574
182	f.30890.0.0	vitamin_d	BT	f.894.0.0	female	552	54172
183	f.30890.0.0	vitamin_d	BT	f.894.0.0	combined	797	96746
184	TG.to.HDL.C	TG.to.HDL.C	BT	f.894.0.0	male	235	40276
185	TG.to.HDL.C	TG.to.HDL.C	BT	f.894.0.0	female	528	51693
186	TG.to.HDL.C	TG.to.HDL.C	BT	f.894.0.0	combined	763	91969
187	TyG	TyG	BT	f.894.0.0	male	234	40250
188	TyG	TyG	BT	f.894.0.0	female	528	51665
189	TyG	TyG	BT	f.894.0.0	combined	762	91915
190	X20280.0.0	Glucose_lactate	NMR	f.894.0.0	male	148	27005
191	X20280.0.0	Glucose_lactate	NMR	f.894.0.0	female	421	35957
192	X20280.0.0	Glucose_lactate	NMR	f.894.0.0	combined	569	62962
193	X20281.0.0	Spectrometer_corrected_alanine	NMR	f.894.0.0	male	148	27057
194	X20281.0.0	Spectrometer_corrected_alanine	NMR	f.894.0.0	female	421	36022
195	X20281.0.0	Spectrometer_corrected_alanine	NMR	f.894.0.0	combined	569	63079
196	X23400.0.0	Total_Cholesterol	NMR	f.894.0.0	male	148	27069
197	X23400.0.0	Total_Cholesterol	NMR	f.894.0.0	female	421	36038
198	X23400.0.0	Total_Cholesterol	NMR	f.894.0.0	combined	569	63107
199	X23401.0.0	Total_Cholesterol_Minus_HDL_C	NMR	f.894.0.0	male	148	27069
200	X23401.0.0	Total_Cholesterol_Minus_HDL_C	NMR	f.894.0.0	female	421	36038
201	X23401.0.0	Total_Cholesterol_Minus_HDL_C	NMR	f.894.0.0	combined	569	63107
202	X23402.0.0	Remnant_Cholesterol_Non_HDL_Non_LDL__Cholesterol	NMR	f.894.0.0	male	148	27069
203	X23402.0.0	Remnant_Cholesterol_Non_HDL_Non_LDL__Cholesterol	NMR	f.894.0.0	female	421	36038
204	X23402.0.0	Remnant_Cholesterol_Non_HDL_Non_LDL__Cholesterol	NMR	f.894.0.0	combined	569	63107
205	X23403.0.0	VLDL_Cholesterol	NMR	f.894.0.0	male	148	27069
206	X23403.0.0	VLDL_Cholesterol	NMR	f.894.0.0	female	421	36038
207	X23403.0.0	VLDL_Cholesterol	NMR	f.894.0.0	combined	569	63107
208	X23404.0.0	Clinical_LDL_Cholesterol	NMR	f.894.0.0	male	148	27069
209	X23404.0.0	Clinical_LDL_Cholesterol	NMR	f.894.0.0	female	421	36038
210	X23404.0.0	Clinical_LDL_Cholesterol	NMR	f.894.0.0	combined	569	63107
211	X23405.0.0	LDL_Cholesterol	NMR	f.894.0.0	male	148	27069
212	X23405.0.0	LDL_Cholesterol	NMR	f.894.0.0	female	421	36038
213	X23405.0.0	LDL_Cholesterol	NMR	f.894.0.0	combined	569	63107
214	X23406.0.0	HDL_Cholesterol	NMR	f.894.0.0	male	148	27069
215	X23406.0.0	HDL_Cholesterol	NMR	f.894.0.0	female	421	36038
216	X23406.0.0	HDL_Cholesterol	NMR	f.894.0.0	combined	569	63107
217	X23407.0.0	Total_Triglycerides	NMR	f.894.0.0	male	148	27069
218	X23407.0.0	Total_Triglycerides	NMR	f.894.0.0	female	421	36038
219	X23407.0.0	Total_Triglycerides	NMR	f.894.0.0	combined	569	63107
220	X23408.0.0	Triglycerides_in_VLDL	NMR	f.894.0.0	male	148	27069
221	X23408.0.0	Triglycerides_in_VLDL	NMR	f.894.0.0	female	421	36038
222	X23408.0.0	Triglycerides_in_VLDL	NMR	f.894.0.0	combined	569	63107
223	X23409.0.0	Triglycerides_in_LDL	NMR	f.894.0.0	male	148	27069
224	X23409.0.0	Triglycerides_in_LDL	NMR	f.894.0.0	female	421	36037
225	X23409.0.0	Triglycerides_in_LDL	NMR	f.894.0.0	combined	569	63106
226	X23410.0.0	Triglycerides_in_HDL	NMR	f.894.0.0	male	148	27069
227	X23410.0.0	Triglycerides_in_HDL	NMR	f.894.0.0	female	421	36037
228	X23410.0.0	Triglycerides_in_HDL	NMR	f.894.0.0	combined	569	63106
229	X23411.0.0	Total_Phospholipids_in_Lipoprotein_Particles	NMR	f.894.0.0	male	148	27069
230	X23411.0.0	Total_Phospholipids_in_Lipoprotein_Particles	NMR	f.894.0.0	female	421	36038
231	X23411.0.0	Total_Phospholipids_in_Lipoprotein_Particles	NMR	f.894.0.0	combined	569	63107
232	X23412.0.0	Phospholipids_in_VLDL	NMR	f.894.0.0	male	148	27069
233	X23412.0.0	Phospholipids_in_VLDL	NMR	f.894.0.0	female	421	36038
234	X23412.0.0	Phospholipids_in_VLDL	NMR	f.894.0.0	combined	569	63107
235	X23413.0.0	Phospholipids_in_LDL	NMR	f.894.0.0	male	148	27069
236	X23413.0.0	Phospholipids_in_LDL	NMR	f.894.0.0	female	421	36038
237	X23413.0.0	Phospholipids_in_LDL	NMR	f.894.0.0	combined	569	63107
238	X23414.0.0	Phospholipids_in_HDL	NMR	f.894.0.0	male	148	27069
239	X23414.0.0	Phospholipids_in_HDL	NMR	f.894.0.0	female	421	36038
240	X23414.0.0	Phospholipids_in_HDL	NMR	f.894.0.0	combined	569	63107
241	X23415.0.0	Total_Esterified_Cholesterol	NMR	f.894.0.0	male	148	27069
242	X23415.0.0	Total_Esterified_Cholesterol	NMR	f.894.0.0	female	421	36038
243	X23415.0.0	Total_Esterified_Cholesterol	NMR	f.894.0.0	combined	569	63107
244	X23416.0.0	Cholesteryl_Esters_in_VLDL	NMR	f.894.0.0	male	148	27069
245	X23416.0.0	Cholesteryl_Esters_in_VLDL	NMR	f.894.0.0	female	421	36038
246	X23416.0.0	Cholesteryl_Esters_in_VLDL	NMR	f.894.0.0	combined	569	63107
247	X23417.0.0	Cholesteryl_Esters_in_LDL	NMR	f.894.0.0	male	148	27069
248	X23417.0.0	Cholesteryl_Esters_in_LDL	NMR	f.894.0.0	female	421	36038
249	X23417.0.0	Cholesteryl_Esters_in_LDL	NMR	f.894.0.0	combined	569	63107
250	X23418.0.0	Cholesteryl_Esters_in_HDL	NMR	f.894.0.0	male	148	27069
251	X23418.0.0	Cholesteryl_Esters_in_HDL	NMR	f.894.0.0	female	421	36038
252	X23418.0.0	Cholesteryl_Esters_in_HDL	NMR	f.894.0.0	combined	569	63107
253	X23419.0.0	Total_Free_Cholesterol	NMR	f.894.0.0	male	148	27069
254	X23419.0.0	Total_Free_Cholesterol	NMR	f.894.0.0	female	421	36038
255	X23419.0.0	Total_Free_Cholesterol	NMR	f.894.0.0	combined	569	63107
256	X23420.0.0	Free_Cholesterol_in_VLDL	NMR	f.894.0.0	male	148	27069
257	X23420.0.0	Free_Cholesterol_in_VLDL	NMR	f.894.0.0	female	421	36038
258	X23420.0.0	Free_Cholesterol_in_VLDL	NMR	f.894.0.0	combined	569	63107
259	X23421.0.0	Free_Cholesterol_in_LDL	NMR	f.894.0.0	male	148	27067
260	X23421.0.0	Free_Cholesterol_in_LDL	NMR	f.894.0.0	female	421	36038
261	X23421.0.0	Free_Cholesterol_in_LDL	NMR	f.894.0.0	combined	569	63105
262	X23422.0.0	Free_Cholesterol_in_HDL	NMR	f.894.0.0	male	148	27069
263	X23422.0.0	Free_Cholesterol_in_HDL	NMR	f.894.0.0	female	421	36038
264	X23422.0.0	Free_Cholesterol_in_HDL	NMR	f.894.0.0	combined	569	63107
265	X23423.0.0	Total_Lipids_in_Lipoprotein_Particles	NMR	f.894.0.0	male	148	27069
266	X23423.0.0	Total_Lipids_in_Lipoprotein_Particles	NMR	f.894.0.0	female	421	36038
267	X23423.0.0	Total_Lipids_in_Lipoprotein_Particles	NMR	f.894.0.0	combined	569	63107
268	X23424.0.0	Total_Lipids_in_VLDL	NMR	f.894.0.0	male	148	27069
269	X23424.0.0	Total_Lipids_in_VLDL	NMR	f.894.0.0	female	421	36038
270	X23424.0.0	Total_Lipids_in_VLDL	NMR	f.894.0.0	combined	569	63107
271	X23425.0.0	Total_Lipids_in_LDL	NMR	f.894.0.0	male	148	27069
272	X23425.0.0	Total_Lipids_in_LDL	NMR	f.894.0.0	female	421	36038
273	X23425.0.0	Total_Lipids_in_LDL	NMR	f.894.0.0	combined	569	63107
274	X23426.0.0	Total_Lipids_in_HDL	NMR	f.894.0.0	male	148	27069
275	X23426.0.0	Total_Lipids_in_HDL	NMR	f.894.0.0	female	421	36038
276	X23426.0.0	Total_Lipids_in_HDL	NMR	f.894.0.0	combined	569	63107
277	X23427.0.0	Total_Concentration_of_Lipoprotein_Particles	NMR	f.894.0.0	male	148	27069
278	X23427.0.0	Total_Concentration_of_Lipoprotein_Particles	NMR	f.894.0.0	female	421	36038
279	X23427.0.0	Total_Concentration_of_Lipoprotein_Particles	NMR	f.894.0.0	combined	569	63107
280	X23428.0.0	Concentration_of_VLDL_Particles	NMR	f.894.0.0	male	148	27069
281	X23428.0.0	Concentration_of_VLDL_Particles	NMR	f.894.0.0	female	421	36038
282	X23428.0.0	Concentration_of_VLDL_Particles	NMR	f.894.0.0	combined	569	63107
283	X23429.0.0	Concentration_of_LDL_Particles	NMR	f.894.0.0	male	148	27069
284	X23429.0.0	Concentration_of_LDL_Particles	NMR	f.894.0.0	female	421	36038
285	X23429.0.0	Concentration_of_LDL_Particles	NMR	f.894.0.0	combined	569	63107
286	X23430.0.0	Concentration_of_HDL_Particles	NMR	f.894.0.0	male	148	27069
287	X23430.0.0	Concentration_of_HDL_Particles	NMR	f.894.0.0	female	421	36038
288	X23430.0.0	Concentration_of_HDL_Particles	NMR	f.894.0.0	combined	569	63107
289	X23431.0.0	Average_Diameter_for_VLDL_Particles	NMR	f.894.0.0	male	148	27069
290	X23431.0.0	Average_Diameter_for_VLDL_Particles	NMR	f.894.0.0	female	421	36038
291	X23431.0.0	Average_Diameter_for_VLDL_Particles	NMR	f.894.0.0	combined	569	63107
292	X23432.0.0	Average_Diameter_for_LDL_Particles	NMR	f.894.0.0	male	148	27069
293	X23432.0.0	Average_Diameter_for_LDL_Particles	NMR	f.894.0.0	female	421	36038
294	X23432.0.0	Average_Diameter_for_LDL_Particles	NMR	f.894.0.0	combined	569	63107
295	X23433.0.0	Average_Diameter_for_HDL_Particles	NMR	f.894.0.0	male	148	27069
296	X23433.0.0	Average_Diameter_for_HDL_Particles	NMR	f.894.0.0	female	421	36038
297	X23433.0.0	Average_Diameter_for_HDL_Particles	NMR	f.894.0.0	combined	569	63107
298	X23434.0.0	Phosphoglycerides	NMR	f.894.0.0	male	148	27048
299	X23434.0.0	Phosphoglycerides	NMR	f.894.0.0	female	420	36008
300	X23434.0.0	Phosphoglycerides	NMR	f.894.0.0	combined	568	63056
301	X23435.0.0	Triglycerides_to_Phosphoglycerides_ratio	NMR	f.894.0.0	male	148	27048
302	X23435.0.0	Triglycerides_to_Phosphoglycerides_ratio	NMR	f.894.0.0	female	420	36008
303	X23435.0.0	Triglycerides_to_Phosphoglycerides_ratio	NMR	f.894.0.0	combined	568	63056
304	X23436.0.0	Total_Cholines	NMR	f.894.0.0	male	148	27048
305	X23436.0.0	Total_Cholines	NMR	f.894.0.0	female	420	36008
306	X23436.0.0	Total_Cholines	NMR	f.894.0.0	combined	568	63056
307	X23437.0.0	Phosphatidylcholines	NMR	f.894.0.0	male	148	27048
308	X23437.0.0	Phosphatidylcholines	NMR	f.894.0.0	female	420	36007
309	X23437.0.0	Phosphatidylcholines	NMR	f.894.0.0	combined	568	63055
310	X23438.0.0	Sphingomyelins	NMR	f.894.0.0	male	148	27048
311	X23438.0.0	Sphingomyelins	NMR	f.894.0.0	female	420	36006
312	X23438.0.0	Sphingomyelins	NMR	f.894.0.0	combined	568	63054
313	X23439.0.0	Apolipoprotein_B	NMR	f.894.0.0	male	148	27069
314	X23439.0.0	Apolipoprotein_B	NMR	f.894.0.0	female	421	36038
315	X23439.0.0	Apolipoprotein_B	NMR	f.894.0.0	combined	569	63107
316	X23440.0.0	Apolipoprotein_A1	NMR	f.894.0.0	male	148	27069
317	X23440.0.0	Apolipoprotein_A1	NMR	f.894.0.0	female	421	36038
318	X23440.0.0	Apolipoprotein_A1	NMR	f.894.0.0	combined	569	63107
319	X23441.0.0	Apolipoprotein_B_to_Apolipoprotein_A1_ratio	NMR	f.894.0.0	male	148	27069
320	X23441.0.0	Apolipoprotein_B_to_Apolipoprotein_A1_ratio	NMR	f.894.0.0	female	421	36038
321	X23441.0.0	Apolipoprotein_B_to_Apolipoprotein_A1_ratio	NMR	f.894.0.0	combined	569	63107
322	X23442.0.0	Total_Fatty_Acids	NMR	f.894.0.0	male	148	27048
323	X23442.0.0	Total_Fatty_Acids	NMR	f.894.0.0	female	420	36008
324	X23442.0.0	Total_Fatty_Acids	NMR	f.894.0.0	combined	568	63056
325	X23443.0.0	Degree_of_Unsaturation	NMR	f.894.0.0	male	148	27048
326	X23443.0.0	Degree_of_Unsaturation	NMR	f.894.0.0	female	420	36008
327	X23443.0.0	Degree_of_Unsaturation	NMR	f.894.0.0	combined	568	63056
328	X23444.0.0	Omega_3_Fatty_Acids	NMR	f.894.0.0	male	148	27046
329	X23444.0.0	Omega_3_Fatty_Acids	NMR	f.894.0.0	female	420	36003
330	X23444.0.0	Omega_3_Fatty_Acids	NMR	f.894.0.0	combined	568	63049
331	X23445.0.0	Omega_6_Fatty_Acids	NMR	f.894.0.0	male	148	27048
332	X23445.0.0	Omega_6_Fatty_Acids	NMR	f.894.0.0	female	420	36008
333	X23445.0.0	Omega_6_Fatty_Acids	NMR	f.894.0.0	combined	568	63056
334	X23446.0.0	Polyunsaturated_Fatty_Acids	NMR	f.894.0.0	male	148	27048
335	X23446.0.0	Polyunsaturated_Fatty_Acids	NMR	f.894.0.0	female	420	36008
336	X23446.0.0	Polyunsaturated_Fatty_Acids	NMR	f.894.0.0	combined	568	63056
337	X23447.0.0	Monounsaturated_Fatty_Acids	NMR	f.894.0.0	male	148	27048
338	X23447.0.0	Monounsaturated_Fatty_Acids	NMR	f.894.0.0	female	420	36007
339	X23447.0.0	Monounsaturated_Fatty_Acids	NMR	f.894.0.0	combined	568	63055
340	X23448.0.0	Saturated_Fatty_Acids	NMR	f.894.0.0	male	148	27048
341	X23448.0.0	Saturated_Fatty_Acids	NMR	f.894.0.0	female	420	36007
342	X23448.0.0	Saturated_Fatty_Acids	NMR	f.894.0.0	combined	568	63055
343	X23449.0.0	Linoleic_Acid	NMR	f.894.0.0	male	148	27048
344	X23449.0.0	Linoleic_Acid	NMR	f.894.0.0	female	420	36007
345	X23449.0.0	Linoleic_Acid	NMR	f.894.0.0	combined	568	63055
346	X23450.0.0	Docosahexaenoic_Acid	NMR	f.894.0.0	male	148	27044
347	X23450.0.0	Docosahexaenoic_Acid	NMR	f.894.0.0	female	420	36002
348	X23450.0.0	Docosahexaenoic_Acid	NMR	f.894.0.0	combined	568	63046
349	X23451.0.0	Omega_3_Fatty_Acids_to_Total_Fatty_Acids_percentage	NMR	f.894.0.0	male	148	27046
350	X23451.0.0	Omega_3_Fatty_Acids_to_Total_Fatty_Acids_percentage	NMR	f.894.0.0	female	420	36003
351	X23451.0.0	Omega_3_Fatty_Acids_to_Total_Fatty_Acids_percentage	NMR	f.894.0.0	combined	568	63049
352	X23452.0.0	Omega_6_Fatty_Acids_to_Total_Fatty_Acids_percentage	NMR	f.894.0.0	male	148	27048
353	X23452.0.0	Omega_6_Fatty_Acids_to_Total_Fatty_Acids_percentage	NMR	f.894.0.0	female	420	36008
354	X23452.0.0	Omega_6_Fatty_Acids_to_Total_Fatty_Acids_percentage	NMR	f.894.0.0	combined	568	63056
355	X23453.0.0	Polyunsaturated_Fatty_Acids_to_Total_Fatty_Acids_percentage	NMR	f.894.0.0	male	148	27048
356	X23453.0.0	Polyunsaturated_Fatty_Acids_to_Total_Fatty_Acids_percentage	NMR	f.894.0.0	female	420	36008
357	X23453.0.0	Polyunsaturated_Fatty_Acids_to_Total_Fatty_Acids_percentage	NMR	f.894.0.0	combined	568	63056
358	X23454.0.0	Monounsaturated_Fatty_Acids_to_Total_Fatty_Acids_percentage	NMR	f.894.0.0	male	148	27048
359	X23454.0.0	Monounsaturated_Fatty_Acids_to_Total_Fatty_Acids_percentage	NMR	f.894.0.0	female	420	36007
360	X23454.0.0	Monounsaturated_Fatty_Acids_to_Total_Fatty_Acids_percentage	NMR	f.894.0.0	combined	568	63055
361	X23455.0.0	Saturated_Fatty_Acids_to_Total_Fatty_Acids_percentage	NMR	f.894.0.0	male	148	27048
362	X23455.0.0	Saturated_Fatty_Acids_to_Total_Fatty_Acids_percentage	NMR	f.894.0.0	female	420	36007
363	X23455.0.0	Saturated_Fatty_Acids_to_Total_Fatty_Acids_percentage	NMR	f.894.0.0	combined	568	63055
364	X23456.0.0	Linoleic_Acid_to_Total_Fatty_Acids_percentage	NMR	f.894.0.0	male	148	27048
365	X23456.0.0	Linoleic_Acid_to_Total_Fatty_Acids_percentage	NMR	f.894.0.0	female	420	36007
366	X23456.0.0	Linoleic_Acid_to_Total_Fatty_Acids_percentage	NMR	f.894.0.0	combined	568	63055
367	X23457.0.0	Docosahexaenoic_Acid_to_Total_Fatty_Acids_percentage	NMR	f.894.0.0	male	148	27044
368	X23457.0.0	Docosahexaenoic_Acid_to_Total_Fatty_Acids_percentage	NMR	f.894.0.0	female	420	36002
369	X23457.0.0	Docosahexaenoic_Acid_to_Total_Fatty_Acids_percentage	NMR	f.894.0.0	combined	568	63046
370	X23458.0.0	Polyunsaturated_Fatty_Acids_to_Monounsaturated_Fatty_Acids_ratio	NMR	f.894.0.0	male	148	27048
371	X23458.0.0	Polyunsaturated_Fatty_Acids_to_Monounsaturated_Fatty_Acids_ratio	NMR	f.894.0.0	female	420	36007
372	X23458.0.0	Polyunsaturated_Fatty_Acids_to_Monounsaturated_Fatty_Acids_ratio	NMR	f.894.0.0	combined	568	63055
373	X23459.0.0	Omega_6_Fatty_Acids_to_Omega_3_Fatty_Acids_ratio	NMR	f.894.0.0	male	148	27046
374	X23459.0.0	Omega_6_Fatty_Acids_to_Omega_3_Fatty_Acids_ratio	NMR	f.894.0.0	female	420	36003
375	X23459.0.0	Omega_6_Fatty_Acids_to_Omega_3_Fatty_Acids_ratio	NMR	f.894.0.0	combined	568	63049
376	X23460.0.0	Alanine	NMR	f.894.0.0	male	148	27057
377	X23460.0.0	Alanine	NMR	f.894.0.0	female	421	36022
378	X23460.0.0	Alanine	NMR	f.894.0.0	combined	569	63079
379	X23461.0.0	Glutamine	NMR	f.894.0.0	male	148	26980
380	X23461.0.0	Glutamine	NMR	f.894.0.0	female	421	35940
381	X23461.0.0	Glutamine	NMR	f.894.0.0	combined	569	62920
382	X23462.0.0	Glycine	NMR	f.894.0.0	male	148	26872
383	X23462.0.0	Glycine	NMR	f.894.0.0	female	421	35840
384	X23462.0.0	Glycine	NMR	f.894.0.0	combined	569	62712
385	X23463.0.0	Histidine	NMR	f.894.0.0	male	148	27027
386	X23463.0.0	Histidine	NMR	f.894.0.0	female	421	35989
387	X23463.0.0	Histidine	NMR	f.894.0.0	combined	569	63016
388	X23464.0.0	Total_Concentration_of_Branched_Chain_Amino_Acids_Leucine_Isoleucine_Valine	NMR	f.894.0.0	male	148	27041
389	X23464.0.0	Total_Concentration_of_Branched_Chain_Amino_Acids_Leucine_Isoleucine_Valine	NMR	f.894.0.0	female	421	36019
390	X23464.0.0	Total_Concentration_of_Branched_Chain_Amino_Acids_Leucine_Isoleucine_Valine	NMR	f.894.0.0	combined	569	63060
391	X23465.0.0	Isoleucine	NMR	f.894.0.0	male	148	27062
392	X23465.0.0	Isoleucine	NMR	f.894.0.0	female	421	36031
393	X23465.0.0	Isoleucine	NMR	f.894.0.0	combined	569	63093
394	X23466.0.0	Leucine	NMR	f.894.0.0	male	148	27065
395	X23466.0.0	Leucine	NMR	f.894.0.0	female	421	36034
396	X23466.0.0	Leucine	NMR	f.894.0.0	combined	569	63099
397	X23467.0.0	Valine	NMR	f.894.0.0	male	148	27042
398	X23467.0.0	Valine	NMR	f.894.0.0	female	421	36019
399	X23467.0.0	Valine	NMR	f.894.0.0	combined	569	63061
400	X23468.0.0	Phenylalanine	NMR	f.894.0.0	male	148	27059
401	X23468.0.0	Phenylalanine	NMR	f.894.0.0	female	421	36024
402	X23468.0.0	Phenylalanine	NMR	f.894.0.0	combined	569	63083
403	X23469.0.0	Tyrosine	NMR	f.894.0.0	male	148	27033
404	X23469.0.0	Tyrosine	NMR	f.894.0.0	female	421	35997
405	X23469.0.0	Tyrosine	NMR	f.894.0.0	combined	569	63030
406	X23470.0.0	Glucose	NMR	f.894.0.0	male	148	27020
407	X23470.0.0	Glucose	NMR	f.894.0.0	female	421	35984
408	X23470.0.0	Glucose	NMR	f.894.0.0	combined	569	63004
409	X23471.0.0	Lactate	NMR	f.894.0.0	male	148	27023
410	X23471.0.0	Lactate	NMR	f.894.0.0	female	421	35975
411	X23471.0.0	Lactate	NMR	f.894.0.0	combined	569	62998
412	X23472.0.0	Pyruvate	NMR	f.894.0.0	male	148	26977
413	X23472.0.0	Pyruvate	NMR	f.894.0.0	female	421	35936
414	X23472.0.0	Pyruvate	NMR	f.894.0.0	combined	569	62913
415	X23473.0.0	Citrate	NMR	f.894.0.0	male	148	27064
416	X23473.0.0	Citrate	NMR	f.894.0.0	female	421	36037
417	X23473.0.0	Citrate	NMR	f.894.0.0	combined	569	63101
418	X23474.0.0	Hydroxybutyrate	NMR	f.894.0.0	male	132	24630
419	X23474.0.0	Hydroxybutyrate	NMR	f.894.0.0	female	398	34180
420	X23474.0.0	Hydroxybutyrate	NMR	f.894.0.0	combined	530	58810
421	X23475.0.0	Acetate	NMR	f.894.0.0	male	148	26969
422	X23475.0.0	Acetate	NMR	f.894.0.0	female	416	35901
423	X23475.0.0	Acetate	NMR	f.894.0.0	combined	564	62870
424	X23476.0.0	Acetoacetate	NMR	f.894.0.0	male	147	26797
425	X23476.0.0	Acetoacetate	NMR	f.894.0.0	female	420	35604
426	X23476.0.0	Acetoacetate	NMR	f.894.0.0	combined	567	62401
427	X23477.0.0	Acetone	NMR	f.894.0.0	male	148	27068
428	X23477.0.0	Acetone	NMR	f.894.0.0	female	421	36038
429	X23477.0.0	Acetone	NMR	f.894.0.0	combined	569	63106
430	X23478.0.0	Creatinine	NMR	f.894.0.0	male	140	26078
431	X23478.0.0	Creatinine	NMR	f.894.0.0	female	400	33773
432	X23478.0.0	Creatinine	NMR	f.894.0.0	combined	540	59851
433	X23479.0.0	Albumin	NMR	f.894.0.0	male	148	27065
434	X23479.0.0	Albumin	NMR	f.894.0.0	female	421	36032
435	X23479.0.0	Albumin	NMR	f.894.0.0	combined	569	63097
436	X23480.0.0	Glycoprotein_Acetyls	NMR	f.894.0.0	male	148	27070
437	X23480.0.0	Glycoprotein_Acetyls	NMR	f.894.0.0	female	421	36038
438	X23480.0.0	Glycoprotein_Acetyls	NMR	f.894.0.0	combined	569	63108
439	X23481.0.0	Concentration_of_Chylomicrons_and_Extremely_Large_VLDL_Particles	NMR	f.894.0.0	male	148	27069
440	X23481.0.0	Concentration_of_Chylomicrons_and_Extremely_Large_VLDL_Particles	NMR	f.894.0.0	female	421	36038
441	X23481.0.0	Concentration_of_Chylomicrons_and_Extremely_Large_VLDL_Particles	NMR	f.894.0.0	combined	569	63107
442	X23482.0.0	Total_Lipids_in_Chylomicrons_and_Extremely_Large_VLDL	NMR	f.894.0.0	male	147	26227
443	X23482.0.0	Total_Lipids_in_Chylomicrons_and_Extremely_Large_VLDL	NMR	f.894.0.0	female	402	33554
444	X23482.0.0	Total_Lipids_in_Chylomicrons_and_Extremely_Large_VLDL	NMR	f.894.0.0	combined	549	59781
445	X23483.0.0	Phospholipids_in_Chylomicrons_and_Extremely_Large_VLDL	NMR	f.894.0.0	male	132	22514
446	X23483.0.0	Phospholipids_in_Chylomicrons_and_Extremely_Large_VLDL	NMR	f.894.0.0	female	322	22431
447	X23483.0.0	Phospholipids_in_Chylomicrons_and_Extremely_Large_VLDL	NMR	f.894.0.0	combined	454	44945
448	X23484.0.0	Cholesterol_in_Chylomicrons_and_Extremely_Large_VLDL	NMR	f.894.0.0	male	143	25192
449	X23484.0.0	Cholesterol_in_Chylomicrons_and_Extremely_Large_VLDL	NMR	f.894.0.0	female	367	28933
450	X23484.0.0	Cholesterol_in_Chylomicrons_and_Extremely_Large_VLDL	NMR	f.894.0.0	combined	510	54125
451	X23485.0.0	Cholesteryl_Esters_in_Chylomicrons_and_Extremely_Large_VLDL	NMR	f.894.0.0	male	137	23393
452	X23485.0.0	Cholesteryl_Esters_in_Chylomicrons_and_Extremely_Large_VLDL	NMR	f.894.0.0	female	324	24218
453	X23485.0.0	Cholesteryl_Esters_in_Chylomicrons_and_Extremely_Large_VLDL	NMR	f.894.0.0	combined	461	47611
454	X23486.0.0	Free_Cholesterol_in_Chylomicrons_and_Extremely_Large_VLDL	NMR	f.894.0.0	male	131	21956
455	X23486.0.0	Free_Cholesterol_in_Chylomicrons_and_Extremely_Large_VLDL	NMR	f.894.0.0	female	318	21947
456	X23486.0.0	Free_Cholesterol_in_Chylomicrons_and_Extremely_Large_VLDL	NMR	f.894.0.0	combined	449	43903
457	X23487.0.0	Triglycerides_in_Chylomicrons_and_Extremely_Large_VLDL	NMR	f.894.0.0	male	142	24700
458	X23487.0.0	Triglycerides_in_Chylomicrons_and_Extremely_Large_VLDL	NMR	f.894.0.0	female	372	29912
459	X23487.0.0	Triglycerides_in_Chylomicrons_and_Extremely_Large_VLDL	NMR	f.894.0.0	combined	514	54612
460	X23488.0.0	Concentration_of_Very_Large_VLDL_Particles	NMR	f.894.0.0	male	148	27069
461	X23488.0.0	Concentration_of_Very_Large_VLDL_Particles	NMR	f.894.0.0	female	421	36038
462	X23488.0.0	Concentration_of_Very_Large_VLDL_Particles	NMR	f.894.0.0	combined	569	63107
463	X23489.0.0	Total_Lipids_in_Very_Large_VLDL	NMR	f.894.0.0	male	148	26986
464	X23489.0.0	Total_Lipids_in_Very_Large_VLDL	NMR	f.894.0.0	female	417	35405
465	X23489.0.0	Total_Lipids_in_Very_Large_VLDL	NMR	f.894.0.0	combined	565	62391
466	X23490.0.0	Phospholipids_in_Very_Large_VLDL	NMR	f.894.0.0	male	142	25356
467	X23490.0.0	Phospholipids_in_Very_Large_VLDL	NMR	f.894.0.0	female	378	28986
468	X23490.0.0	Phospholipids_in_Very_Large_VLDL	NMR	f.894.0.0	combined	520	54342
469	X23491.0.0	Cholesterol_in_Very_Large_VLDL	NMR	f.894.0.0	male	147	26714
470	X23491.0.0	Cholesterol_in_Very_Large_VLDL	NMR	f.894.0.0	female	407	34121
471	X23491.0.0	Cholesterol_in_Very_Large_VLDL	NMR	f.894.0.0	combined	554	60835
472	X23492.0.0	Cholesteryl_Esters_in_Very_Large_VLDL	NMR	f.894.0.0	male	144	26146
473	X23492.0.0	Cholesteryl_Esters_in_Very_Large_VLDL	NMR	f.894.0.0	female	395	31953
474	X23492.0.0	Cholesteryl_Esters_in_Very_Large_VLDL	NMR	f.894.0.0	combined	539	58099
475	X23493.0.0	Free_Cholesterol_in_Very_Large_VLDL	NMR	f.894.0.0	male	139	24020
476	X23493.0.0	Free_Cholesterol_in_Very_Large_VLDL	NMR	f.894.0.0	female	351	25856
477	X23493.0.0	Free_Cholesterol_in_Very_Large_VLDL	NMR	f.894.0.0	combined	490	49876
478	X23494.0.0	Triglycerides_in_Very_Large_VLDL	NMR	f.894.0.0	male	147	26683
479	X23494.0.0	Triglycerides_in_Very_Large_VLDL	NMR	f.894.0.0	female	408	33673
480	X23494.0.0	Triglycerides_in_Very_Large_VLDL	NMR	f.894.0.0	combined	555	60356
481	X23495.0.0	Concentration_of_Large_VLDL_Particles	NMR	f.894.0.0	male	148	27069
482	X23495.0.0	Concentration_of_Large_VLDL_Particles	NMR	f.894.0.0	female	421	36038
483	X23495.0.0	Concentration_of_Large_VLDL_Particles	NMR	f.894.0.0	combined	569	63107
484	X23496.0.0	Total_Lipids_in_Large_VLDL	NMR	f.894.0.0	male	148	27069
485	X23496.0.0	Total_Lipids_in_Large_VLDL	NMR	f.894.0.0	female	421	36031
486	X23496.0.0	Total_Lipids_in_Large_VLDL	NMR	f.894.0.0	combined	569	63100
487	X23497.0.0	Phospholipids_in_Large_VLDL	NMR	f.894.0.0	male	145	26666
488	X23497.0.0	Phospholipids_in_Large_VLDL	NMR	f.894.0.0	female	403	33524
489	X23497.0.0	Phospholipids_in_Large_VLDL	NMR	f.894.0.0	combined	548	60190
490	X23498.0.0	Cholesterol_in_Large_VLDL	NMR	f.894.0.0	male	148	27007
491	X23498.0.0	Cholesterol_in_Large_VLDL	NMR	f.894.0.0	female	417	35577
492	X23498.0.0	Cholesterol_in_Large_VLDL	NMR	f.894.0.0	combined	565	62584
493	X23499.0.0	Cholesteryl_Esters_in_Large_VLDL	NMR	f.894.0.0	male	148	26883
494	X23499.0.0	Cholesteryl_Esters_in_Large_VLDL	NMR	f.894.0.0	female	412	35053
495	X23499.0.0	Cholesteryl_Esters_in_Large_VLDL	NMR	f.894.0.0	combined	560	61936
496	X23500.0.0	Free_Cholesterol_in_Large_VLDL	NMR	f.894.0.0	male	146	26707
497	X23500.0.0	Free_Cholesterol_in_Large_VLDL	NMR	f.894.0.0	female	404	33817
498	X23500.0.0	Free_Cholesterol_in_Large_VLDL	NMR	f.894.0.0	combined	550	60524
499	X23501.0.0	Triglycerides_in_Large_VLDL	NMR	f.894.0.0	male	148	27063
500	X23501.0.0	Triglycerides_in_Large_VLDL	NMR	f.894.0.0	female	421	36012
501	X23501.0.0	Triglycerides_in_Large_VLDL	NMR	f.894.0.0	combined	569	63075
502	X23502.0.0	Concentration_of_Medium_VLDL_Particles	NMR	f.894.0.0	male	148	27069
503	X23502.0.0	Concentration_of_Medium_VLDL_Particles	NMR	f.894.0.0	female	421	36038
504	X23502.0.0	Concentration_of_Medium_VLDL_Particles	NMR	f.894.0.0	combined	569	63107
505	X23503.0.0	Total_Lipids_in_Medium_VLDL	NMR	f.894.0.0	male	148	27069
506	X23503.0.0	Total_Lipids_in_Medium_VLDL	NMR	f.894.0.0	female	421	36038
507	X23503.0.0	Total_Lipids_in_Medium_VLDL	NMR	f.894.0.0	combined	569	63107
508	X23504.0.0	Phospholipids_in_Medium_VLDL	NMR	f.894.0.0	male	148	27065
509	X23504.0.0	Phospholipids_in_Medium_VLDL	NMR	f.894.0.0	female	421	36032
510	X23504.0.0	Phospholipids_in_Medium_VLDL	NMR	f.894.0.0	combined	569	63097
511	X23505.0.0	Cholesterol_in_Medium_VLDL	NMR	f.894.0.0	male	148	27064
512	X23505.0.0	Cholesterol_in_Medium_VLDL	NMR	f.894.0.0	female	421	36035
513	X23505.0.0	Cholesterol_in_Medium_VLDL	NMR	f.894.0.0	combined	569	63099
514	X23506.0.0	Cholesteryl_Esters_in_Medium_VLDL	NMR	f.894.0.0	male	147	26896
515	X23506.0.0	Cholesteryl_Esters_in_Medium_VLDL	NMR	f.894.0.0	female	419	35992
516	X23506.0.0	Cholesteryl_Esters_in_Medium_VLDL	NMR	f.894.0.0	combined	566	62888
517	X23507.0.0	Free_Cholesterol_in_Medium_VLDL	NMR	f.894.0.0	male	148	27057
518	X23507.0.0	Free_Cholesterol_in_Medium_VLDL	NMR	f.894.0.0	female	421	36028
519	X23507.0.0	Free_Cholesterol_in_Medium_VLDL	NMR	f.894.0.0	combined	569	63085
520	X23508.0.0	Triglycerides_in_Medium_VLDL	NMR	f.894.0.0	male	148	27069
521	X23508.0.0	Triglycerides_in_Medium_VLDL	NMR	f.894.0.0	female	421	36037
522	X23508.0.0	Triglycerides_in_Medium_VLDL	NMR	f.894.0.0	combined	569	63106
523	X23509.0.0	Concentration_of_Small_VLDL_Particles	NMR	f.894.0.0	male	148	27069
524	X23509.0.0	Concentration_of_Small_VLDL_Particles	NMR	f.894.0.0	female	421	36038
525	X23509.0.0	Concentration_of_Small_VLDL_Particles	NMR	f.894.0.0	combined	569	63107
526	X23510.0.0	Total_Lipids_in_Small_VLDL	NMR	f.894.0.0	male	148	27069
527	X23510.0.0	Total_Lipids_in_Small_VLDL	NMR	f.894.0.0	female	421	36038
528	X23510.0.0	Total_Lipids_in_Small_VLDL	NMR	f.894.0.0	combined	569	63107
529	X23511.0.0	Phospholipids_in_Small_VLDL	NMR	f.894.0.0	male	148	27069
530	X23511.0.0	Phospholipids_in_Small_VLDL	NMR	f.894.0.0	female	421	36038
531	X23511.0.0	Phospholipids_in_Small_VLDL	NMR	f.894.0.0	combined	569	63107
532	X23512.0.0	Cholesterol_in_Small_VLDL	NMR	f.894.0.0	male	148	27069
533	X23512.0.0	Cholesterol_in_Small_VLDL	NMR	f.894.0.0	female	421	36038
534	X23512.0.0	Cholesterol_in_Small_VLDL	NMR	f.894.0.0	combined	569	63107
535	X23513.0.0	Cholesteryl_Esters_in_Small_VLDL	NMR	f.894.0.0	male	148	27069
536	X23513.0.0	Cholesteryl_Esters_in_Small_VLDL	NMR	f.894.0.0	female	421	36033
537	X23513.0.0	Cholesteryl_Esters_in_Small_VLDL	NMR	f.894.0.0	combined	569	63102
538	X23514.0.0	Free_Cholesterol_in_Small_VLDL	NMR	f.894.0.0	male	148	27066
539	X23514.0.0	Free_Cholesterol_in_Small_VLDL	NMR	f.894.0.0	female	421	36033
540	X23514.0.0	Free_Cholesterol_in_Small_VLDL	NMR	f.894.0.0	combined	569	63099
541	X23515.0.0	Triglycerides_in_Small_VLDL	NMR	f.894.0.0	male	148	27069
542	X23515.0.0	Triglycerides_in_Small_VLDL	NMR	f.894.0.0	female	421	36037
543	X23515.0.0	Triglycerides_in_Small_VLDL	NMR	f.894.0.0	combined	569	63106
544	X23516.0.0	Concentration_of_Very_Small_VLDL_Particles	NMR	f.894.0.0	male	148	27069
545	X23516.0.0	Concentration_of_Very_Small_VLDL_Particles	NMR	f.894.0.0	female	421	36038
546	X23516.0.0	Concentration_of_Very_Small_VLDL_Particles	NMR	f.894.0.0	combined	569	63107
547	X23517.0.0	Total_Lipids_in_Very_Small_VLDL	NMR	f.894.0.0	male	148	27069
548	X23517.0.0	Total_Lipids_in_Very_Small_VLDL	NMR	f.894.0.0	female	421	36038
549	X23517.0.0	Total_Lipids_in_Very_Small_VLDL	NMR	f.894.0.0	combined	569	63107
550	X23518.0.0	Phospholipids_in_Very_Small_VLDL	NMR	f.894.0.0	male	148	27069
551	X23518.0.0	Phospholipids_in_Very_Small_VLDL	NMR	f.894.0.0	female	421	36037
552	X23518.0.0	Phospholipids_in_Very_Small_VLDL	NMR	f.894.0.0	combined	569	63106
553	X23519.0.0	Cholesterol_in_Very_Small_VLDL	NMR	f.894.0.0	male	148	27069
554	X23519.0.0	Cholesterol_in_Very_Small_VLDL	NMR	f.894.0.0	female	421	36038
555	X23519.0.0	Cholesterol_in_Very_Small_VLDL	NMR	f.894.0.0	combined	569	63107
556	X23520.0.0	Cholesteryl_Esters_in_Very_Small_VLDL	NMR	f.894.0.0	male	148	27069
557	X23520.0.0	Cholesteryl_Esters_in_Very_Small_VLDL	NMR	f.894.0.0	female	421	36038
558	X23520.0.0	Cholesteryl_Esters_in_Very_Small_VLDL	NMR	f.894.0.0	combined	569	63107
559	X23521.0.0	Free_Cholesterol_in_Very_Small_VLDL	NMR	f.894.0.0	male	148	27069
560	X23521.0.0	Free_Cholesterol_in_Very_Small_VLDL	NMR	f.894.0.0	female	421	36037
561	X23521.0.0	Free_Cholesterol_in_Very_Small_VLDL	NMR	f.894.0.0	combined	569	63106
562	X23522.0.0	Triglycerides_in_Very_Small_VLDL	NMR	f.894.0.0	male	148	27069
563	X23522.0.0	Triglycerides_in_Very_Small_VLDL	NMR	f.894.0.0	female	421	36037
564	X23522.0.0	Triglycerides_in_Very_Small_VLDL	NMR	f.894.0.0	combined	569	63106
565	X23523.0.0	Concentration_of_IDL_Particles	NMR	f.894.0.0	male	148	27069
566	X23523.0.0	Concentration_of_IDL_Particles	NMR	f.894.0.0	female	421	36038
567	X23523.0.0	Concentration_of_IDL_Particles	NMR	f.894.0.0	combined	569	63107
568	X23524.0.0	Total_Lipids_in_IDL	NMR	f.894.0.0	male	148	27069
569	X23524.0.0	Total_Lipids_in_IDL	NMR	f.894.0.0	female	421	36038
570	X23524.0.0	Total_Lipids_in_IDL	NMR	f.894.0.0	combined	569	63107
571	X23525.0.0	Phospholipids_in_IDL	NMR	f.894.0.0	male	148	27069
572	X23525.0.0	Phospholipids_in_IDL	NMR	f.894.0.0	female	421	36038
573	X23525.0.0	Phospholipids_in_IDL	NMR	f.894.0.0	combined	569	63107
574	X23526.0.0	Cholesterol_in_IDL	NMR	f.894.0.0	male	148	27069
575	X23526.0.0	Cholesterol_in_IDL	NMR	f.894.0.0	female	421	36038
576	X23526.0.0	Cholesterol_in_IDL	NMR	f.894.0.0	combined	569	63107
577	X23527.0.0	Cholesteryl_Esters_in_IDL	NMR	f.894.0.0	male	148	27069
578	X23527.0.0	Cholesteryl_Esters_in_IDL	NMR	f.894.0.0	female	421	36038
579	X23527.0.0	Cholesteryl_Esters_in_IDL	NMR	f.894.0.0	combined	569	63107
580	X23528.0.0	Free_Cholesterol_in_IDL	NMR	f.894.0.0	male	148	27069
581	X23528.0.0	Free_Cholesterol_in_IDL	NMR	f.894.0.0	female	421	36038
582	X23528.0.0	Free_Cholesterol_in_IDL	NMR	f.894.0.0	combined	569	63107
583	X23529.0.0	Triglycerides_in_IDL	NMR	f.894.0.0	male	148	27069
584	X23529.0.0	Triglycerides_in_IDL	NMR	f.894.0.0	female	421	36037
585	X23529.0.0	Triglycerides_in_IDL	NMR	f.894.0.0	combined	569	63106
586	X23530.0.0	Concentration_of_Large_LDL_Particles	NMR	f.894.0.0	male	148	27069
587	X23530.0.0	Concentration_of_Large_LDL_Particles	NMR	f.894.0.0	female	421	36038
588	X23530.0.0	Concentration_of_Large_LDL_Particles	NMR	f.894.0.0	combined	569	63107
589	X23531.0.0	Total_Lipids_in_Large_LDL	NMR	f.894.0.0	male	148	27069
590	X23531.0.0	Total_Lipids_in_Large_LDL	NMR	f.894.0.0	female	421	36038
591	X23531.0.0	Total_Lipids_in_Large_LDL	NMR	f.894.0.0	combined	569	63107
592	X23532.0.0	Phospholipids_in_Large_LDL	NMR	f.894.0.0	male	148	27069
593	X23532.0.0	Phospholipids_in_Large_LDL	NMR	f.894.0.0	female	421	36038
594	X23532.0.0	Phospholipids_in_Large_LDL	NMR	f.894.0.0	combined	569	63107
595	X23533.0.0	Cholesterol_in_Large_LDL	NMR	f.894.0.0	male	148	27067
596	X23533.0.0	Cholesterol_in_Large_LDL	NMR	f.894.0.0	female	421	36038
597	X23533.0.0	Cholesterol_in_Large_LDL	NMR	f.894.0.0	combined	569	63105
598	X23534.0.0	Cholesteryl_Esters_in_Large_LDL	NMR	f.894.0.0	male	148	27067
599	X23534.0.0	Cholesteryl_Esters_in_Large_LDL	NMR	f.894.0.0	female	421	36038
600	X23534.0.0	Cholesteryl_Esters_in_Large_LDL	NMR	f.894.0.0	combined	569	63105
601	X23535.0.0	Free_Cholesterol_in_Large_LDL	NMR	f.894.0.0	male	148	27067
602	X23535.0.0	Free_Cholesterol_in_Large_LDL	NMR	f.894.0.0	female	421	36037
603	X23535.0.0	Free_Cholesterol_in_Large_LDL	NMR	f.894.0.0	combined	569	63104
604	X23536.0.0	Triglycerides_in_Large_LDL	NMR	f.894.0.0	male	148	27069
605	X23536.0.0	Triglycerides_in_Large_LDL	NMR	f.894.0.0	female	421	36037
606	X23536.0.0	Triglycerides_in_Large_LDL	NMR	f.894.0.0	combined	569	63106
607	X23537.0.0	Concentration_of_Medium_LDL_Particles	NMR	f.894.0.0	male	148	27069
608	X23537.0.0	Concentration_of_Medium_LDL_Particles	NMR	f.894.0.0	female	421	36038
609	X23537.0.0	Concentration_of_Medium_LDL_Particles	NMR	f.894.0.0	combined	569	63107
610	X23538.0.0	Total_Lipids_in_Medium_LDL	NMR	f.894.0.0	male	148	27069
611	X23538.0.0	Total_Lipids_in_Medium_LDL	NMR	f.894.0.0	female	421	36038
612	X23538.0.0	Total_Lipids_in_Medium_LDL	NMR	f.894.0.0	combined	569	63107
613	X23539.0.0	Phospholipids_in_Medium_LDL	NMR	f.894.0.0	male	148	27069
614	X23539.0.0	Phospholipids_in_Medium_LDL	NMR	f.894.0.0	female	421	36038
615	X23539.0.0	Phospholipids_in_Medium_LDL	NMR	f.894.0.0	combined	569	63107
616	X23540.0.0	Cholesterol_in_Medium_LDL	NMR	f.894.0.0	male	148	27069
617	X23540.0.0	Cholesterol_in_Medium_LDL	NMR	f.894.0.0	female	421	36038
618	X23540.0.0	Cholesterol_in_Medium_LDL	NMR	f.894.0.0	combined	569	63107
619	X23541.0.0	Cholesteryl_Esters_in_Medium_LDL	NMR	f.894.0.0	male	148	27069
620	X23541.0.0	Cholesteryl_Esters_in_Medium_LDL	NMR	f.894.0.0	female	421	36037
621	X23541.0.0	Cholesteryl_Esters_in_Medium_LDL	NMR	f.894.0.0	combined	569	63106
622	X23542.0.0	Free_Cholesterol_in_Medium_LDL	NMR	f.894.0.0	male	148	27066
623	X23542.0.0	Free_Cholesterol_in_Medium_LDL	NMR	f.894.0.0	female	421	36036
624	X23542.0.0	Free_Cholesterol_in_Medium_LDL	NMR	f.894.0.0	combined	569	63102
625	X23543.0.0	Triglycerides_in_Medium_LDL	NMR	f.894.0.0	male	148	27068
626	X23543.0.0	Triglycerides_in_Medium_LDL	NMR	f.894.0.0	female	421	36036
627	X23543.0.0	Triglycerides_in_Medium_LDL	NMR	f.894.0.0	combined	569	63104
628	X23544.0.0	Concentration_of_Small_LDL_Particles	NMR	f.894.0.0	male	148	27069
629	X23544.0.0	Concentration_of_Small_LDL_Particles	NMR	f.894.0.0	female	421	36038
630	X23544.0.0	Concentration_of_Small_LDL_Particles	NMR	f.894.0.0	combined	569	63107
631	X23545.0.0	Total_Lipids_in_Small_LDL	NMR	f.894.0.0	male	148	27069
632	X23545.0.0	Total_Lipids_in_Small_LDL	NMR	f.894.0.0	female	421	36038
633	X23545.0.0	Total_Lipids_in_Small_LDL	NMR	f.894.0.0	combined	569	63107
634	X23546.0.0	Phospholipids_in_Small_LDL	NMR	f.894.0.0	male	148	27069
635	X23546.0.0	Phospholipids_in_Small_LDL	NMR	f.894.0.0	female	421	36038
636	X23546.0.0	Phospholipids_in_Small_LDL	NMR	f.894.0.0	combined	569	63107
637	X23547.0.0	Cholesterol_in_Small_LDL	NMR	f.894.0.0	male	148	27069
638	X23547.0.0	Cholesterol_in_Small_LDL	NMR	f.894.0.0	female	421	36038
639	X23547.0.0	Cholesterol_in_Small_LDL	NMR	f.894.0.0	combined	569	63107
640	X23548.0.0	Cholesteryl_Esters_in_Small_LDL	NMR	f.894.0.0	male	148	27069
641	X23548.0.0	Cholesteryl_Esters_in_Small_LDL	NMR	f.894.0.0	female	421	36038
642	X23548.0.0	Cholesteryl_Esters_in_Small_LDL	NMR	f.894.0.0	combined	569	63107
643	X23549.0.0	Free_Cholesterol_in_Small_LDL	NMR	f.894.0.0	male	148	27052
644	X23549.0.0	Free_Cholesterol_in_Small_LDL	NMR	f.894.0.0	female	419	36028
645	X23549.0.0	Free_Cholesterol_in_Small_LDL	NMR	f.894.0.0	combined	567	63080
646	X23550.0.0	Triglycerides_in_Small_LDL	NMR	f.894.0.0	male	134	24170
647	X23550.0.0	Triglycerides_in_Small_LDL	NMR	f.894.0.0	female	373	30097
648	X23550.0.0	Triglycerides_in_Small_LDL	NMR	f.894.0.0	combined	507	54267
649	X23551.0.0	Concentration_of_Very_Large_HDL_Particles	NMR	f.894.0.0	male	148	27069
650	X23551.0.0	Concentration_of_Very_Large_HDL_Particles	NMR	f.894.0.0	female	421	36038
651	X23551.0.0	Concentration_of_Very_Large_HDL_Particles	NMR	f.894.0.0	combined	569	63107
652	X23552.0.0	Total_Lipids_in_Very_Large_HDL	NMR	f.894.0.0	male	148	27060
653	X23552.0.0	Total_Lipids_in_Very_Large_HDL	NMR	f.894.0.0	female	421	36031
654	X23552.0.0	Total_Lipids_in_Very_Large_HDL	NMR	f.894.0.0	combined	569	63091
655	X23553.0.0	Phospholipids_in_Very_Large_HDL	NMR	f.894.0.0	male	146	26580
656	X23553.0.0	Phospholipids_in_Very_Large_HDL	NMR	f.894.0.0	female	417	35937
657	X23553.0.0	Phospholipids_in_Very_Large_HDL	NMR	f.894.0.0	combined	563	62517
658	X23554.0.0	Cholesterol_in_Very_Large_HDL	NMR	f.894.0.0	male	148	27022
659	X23554.0.0	Cholesterol_in_Very_Large_HDL	NMR	f.894.0.0	female	420	36025
660	X23554.0.0	Cholesterol_in_Very_Large_HDL	NMR	f.894.0.0	combined	568	63047
661	X23555.0.0	Cholesteryl_Esters_in_Very_Large_HDL	NMR	f.894.0.0	male	148	26937
662	X23555.0.0	Cholesteryl_Esters_in_Very_Large_HDL	NMR	f.894.0.0	female	420	35997
663	X23555.0.0	Cholesteryl_Esters_in_Very_Large_HDL	NMR	f.894.0.0	combined	568	62934
664	X23556.0.0	Free_Cholesterol_in_Very_Large_HDL	NMR	f.894.0.0	male	148	26759
665	X23556.0.0	Free_Cholesterol_in_Very_Large_HDL	NMR	f.894.0.0	female	417	35912
666	X23556.0.0	Free_Cholesterol_in_Very_Large_HDL	NMR	f.894.0.0	combined	565	62671
667	X23557.0.0	Triglycerides_in_Very_Large_HDL	NMR	f.894.0.0	male	28	2990
668	X23557.0.0	Triglycerides_in_Very_Large_HDL	NMR	f.894.0.0	female	70	4683
669	X23557.0.0	Triglycerides_in_Very_Large_HDL	NMR	f.894.0.0	combined	98	7673
670	X23558.0.0	Concentration_of_Large_HDL_Particles	NMR	f.894.0.0	male	148	27069
671	X23558.0.0	Concentration_of_Large_HDL_Particles	NMR	f.894.0.0	female	421	36038
672	X23558.0.0	Concentration_of_Large_HDL_Particles	NMR	f.894.0.0	combined	569	63107
673	X23559.0.0	Total_Lipids_in_Large_HDL	NMR	f.894.0.0	male	148	27069
674	X23559.0.0	Total_Lipids_in_Large_HDL	NMR	f.894.0.0	female	421	36038
675	X23559.0.0	Total_Lipids_in_Large_HDL	NMR	f.894.0.0	combined	569	63107
676	X23560.0.0	Phospholipids_in_Large_HDL	NMR	f.894.0.0	male	148	27068
677	X23560.0.0	Phospholipids_in_Large_HDL	NMR	f.894.0.0	female	421	36037
678	X23560.0.0	Phospholipids_in_Large_HDL	NMR	f.894.0.0	combined	569	63105
679	X23561.0.0	Cholesterol_in_Large_HDL	NMR	f.894.0.0	male	148	27040
680	X23561.0.0	Cholesterol_in_Large_HDL	NMR	f.894.0.0	female	421	36032
681	X23561.0.0	Cholesterol_in_Large_HDL	NMR	f.894.0.0	combined	569	63072
682	X23562.0.0	Cholesteryl_Esters_in_Large_HDL	NMR	f.894.0.0	male	148	27036
683	X23562.0.0	Cholesteryl_Esters_in_Large_HDL	NMR	f.894.0.0	female	420	36031
684	X23562.0.0	Cholesteryl_Esters_in_Large_HDL	NMR	f.894.0.0	combined	568	63067
685	X23563.0.0	Free_Cholesterol_in_Large_HDL	NMR	f.894.0.0	male	145	26758
686	X23563.0.0	Free_Cholesterol_in_Large_HDL	NMR	f.894.0.0	female	420	36001
687	X23563.0.0	Free_Cholesterol_in_Large_HDL	NMR	f.894.0.0	combined	565	62759
688	X23564.0.0	Triglycerides_in_Large_HDL	NMR	f.894.0.0	male	147	26645
689	X23564.0.0	Triglycerides_in_Large_HDL	NMR	f.894.0.0	female	414	35790
690	X23564.0.0	Triglycerides_in_Large_HDL	NMR	f.894.0.0	combined	561	62435
691	X23565.0.0	Concentration_of_Medium_HDL_Particles	NMR	f.894.0.0	male	148	27069
692	X23565.0.0	Concentration_of_Medium_HDL_Particles	NMR	f.894.0.0	female	421	36038
693	X23565.0.0	Concentration_of_Medium_HDL_Particles	NMR	f.894.0.0	combined	569	63107
694	X23566.0.0	Total_Lipids_in_Medium_HDL	NMR	f.894.0.0	male	148	27069
695	X23566.0.0	Total_Lipids_in_Medium_HDL	NMR	f.894.0.0	female	421	36038
696	X23566.0.0	Total_Lipids_in_Medium_HDL	NMR	f.894.0.0	combined	569	63107
697	X23567.0.0	Phospholipids_in_Medium_HDL	NMR	f.894.0.0	male	148	27069
698	X23567.0.0	Phospholipids_in_Medium_HDL	NMR	f.894.0.0	female	421	36038
699	X23567.0.0	Phospholipids_in_Medium_HDL	NMR	f.894.0.0	combined	569	63107
700	X23568.0.0	Cholesterol_in_Medium_HDL	NMR	f.894.0.0	male	148	27069
701	X23568.0.0	Cholesterol_in_Medium_HDL	NMR	f.894.0.0	female	421	36038
702	X23568.0.0	Cholesterol_in_Medium_HDL	NMR	f.894.0.0	combined	569	63107
703	X23569.0.0	Cholesteryl_Esters_in_Medium_HDL	NMR	f.894.0.0	male	148	27069
704	X23569.0.0	Cholesteryl_Esters_in_Medium_HDL	NMR	f.894.0.0	female	421	36038
705	X23569.0.0	Cholesteryl_Esters_in_Medium_HDL	NMR	f.894.0.0	combined	569	63107
706	X23570.0.0	Free_Cholesterol_in_Medium_HDL	NMR	f.894.0.0	male	148	27068
707	X23570.0.0	Free_Cholesterol_in_Medium_HDL	NMR	f.894.0.0	female	421	36037
708	X23570.0.0	Free_Cholesterol_in_Medium_HDL	NMR	f.894.0.0	combined	569	63105
709	X23571.0.0	Triglycerides_in_Medium_HDL	NMR	f.894.0.0	male	148	27065
710	X23571.0.0	Triglycerides_in_Medium_HDL	NMR	f.894.0.0	female	419	36002
711	X23571.0.0	Triglycerides_in_Medium_HDL	NMR	f.894.0.0	combined	567	63067
712	X23572.0.0	Concentration_of_Small_HDL_Particles	NMR	f.894.0.0	male	148	27069
713	X23572.0.0	Concentration_of_Small_HDL_Particles	NMR	f.894.0.0	female	421	36038
714	X23572.0.0	Concentration_of_Small_HDL_Particles	NMR	f.894.0.0	combined	569	63107
715	X23573.0.0	Total_Lipids_in_Small_HDL	NMR	f.894.0.0	male	148	27069
716	X23573.0.0	Total_Lipids_in_Small_HDL	NMR	f.894.0.0	female	421	36038
717	X23573.0.0	Total_Lipids_in_Small_HDL	NMR	f.894.0.0	combined	569	63107
718	X23574.0.0	Phospholipids_in_Small_HDL	NMR	f.894.0.0	male	148	27069
719	X23574.0.0	Phospholipids_in_Small_HDL	NMR	f.894.0.0	female	421	36038
720	X23574.0.0	Phospholipids_in_Small_HDL	NMR	f.894.0.0	combined	569	63107
721	X23575.0.0	Cholesterol_in_Small_HDL	NMR	f.894.0.0	male	148	27069
722	X23575.0.0	Cholesterol_in_Small_HDL	NMR	f.894.0.0	female	421	36038
723	X23575.0.0	Cholesterol_in_Small_HDL	NMR	f.894.0.0	combined	569	63107
724	X23576.0.0	Cholesteryl_Esters_in_Small_HDL	NMR	f.894.0.0	male	148	27069
725	X23576.0.0	Cholesteryl_Esters_in_Small_HDL	NMR	f.894.0.0	female	421	36038
726	X23576.0.0	Cholesteryl_Esters_in_Small_HDL	NMR	f.894.0.0	combined	569	63107
727	X23577.0.0	Free_Cholesterol_in_Small_HDL	NMR	f.894.0.0	male	148	27069
728	X23577.0.0	Free_Cholesterol_in_Small_HDL	NMR	f.894.0.0	female	421	36038
729	X23577.0.0	Free_Cholesterol_in_Small_HDL	NMR	f.894.0.0	combined	569	63107
730	X23578.0.0	Triglycerides_in_Small_HDL	NMR	f.894.0.0	male	148	27067
731	X23578.0.0	Triglycerides_in_Small_HDL	NMR	f.894.0.0	female	419	35989
732	X23578.0.0	Triglycerides_in_Small_HDL	NMR	f.894.0.0	combined	567	63056
733	X23579.0.0	Phospholipids_to_Total_Lipids_in_Chylomicrons_and_Extremely_Large_VLDL_percentage	NMR	f.894.0.0	male	132	22514
734	X23579.0.0	Phospholipids_to_Total_Lipids_in_Chylomicrons_and_Extremely_Large_VLDL_percentage	NMR	f.894.0.0	female	322	22434
735	X23579.0.0	Phospholipids_to_Total_Lipids_in_Chylomicrons_and_Extremely_Large_VLDL_percentage	NMR	f.894.0.0	combined	454	44948
736	X23580.0.0	Cholesterol_to_Total_Lipids_in_Chylomicrons_and_Extremely_Large_VLDL_percentage	NMR	f.894.0.0	male	143	25192
737	X23580.0.0	Cholesterol_to_Total_Lipids_in_Chylomicrons_and_Extremely_Large_VLDL_percentage	NMR	f.894.0.0	female	367	28935
738	X23580.0.0	Cholesterol_to_Total_Lipids_in_Chylomicrons_and_Extremely_Large_VLDL_percentage	NMR	f.894.0.0	combined	510	54127
739	X23581.0.0	Cholesteryl_Esters_to_Total_Lipids_in_Chylomicrons_and_Extremely_Large_VLDL_percentage	NMR	f.894.0.0	male	137	23393
740	X23581.0.0	Cholesteryl_Esters_to_Total_Lipids_in_Chylomicrons_and_Extremely_Large_VLDL_percentage	NMR	f.894.0.0	female	324	24221
741	X23581.0.0	Cholesteryl_Esters_to_Total_Lipids_in_Chylomicrons_and_Extremely_Large_VLDL_percentage	NMR	f.894.0.0	combined	461	47614
742	X23582.0.0	Free_Cholesterol_to_Total_Lipids_in_Chylomicrons_and_Extremely_Large_VLDL_percentage	NMR	f.894.0.0	male	131	21956
743	X23582.0.0	Free_Cholesterol_to_Total_Lipids_in_Chylomicrons_and_Extremely_Large_VLDL_percentage	NMR	f.894.0.0	female	318	21950
744	X23582.0.0	Free_Cholesterol_to_Total_Lipids_in_Chylomicrons_and_Extremely_Large_VLDL_percentage	NMR	f.894.0.0	combined	449	43906
745	X23583.0.0	Triglycerides_to_Total_Lipids_in_Chylomicrons_and_Extremely_Large_VLDL_percentage	NMR	f.894.0.0	male	142	24700
746	X23583.0.0	Triglycerides_to_Total_Lipids_in_Chylomicrons_and_Extremely_Large_VLDL_percentage	NMR	f.894.0.0	female	372	29916
747	X23583.0.0	Triglycerides_to_Total_Lipids_in_Chylomicrons_and_Extremely_Large_VLDL_percentage	NMR	f.894.0.0	combined	514	54616
748	X23584.0.0	Phospholipids_to_Total_Lipids_in_Very_Large_VLDL_percentage	NMR	f.894.0.0	male	142	25356
749	X23584.0.0	Phospholipids_to_Total_Lipids_in_Very_Large_VLDL_percentage	NMR	f.894.0.0	female	378	28986
750	X23584.0.0	Phospholipids_to_Total_Lipids_in_Very_Large_VLDL_percentage	NMR	f.894.0.0	combined	520	54342
751	X23585.0.0	Cholesterol_to_Total_Lipids_in_Very_Large_VLDL_percentage	NMR	f.894.0.0	male	147	26714
752	X23585.0.0	Cholesterol_to_Total_Lipids_in_Very_Large_VLDL_percentage	NMR	f.894.0.0	female	407	34121
753	X23585.0.0	Cholesterol_to_Total_Lipids_in_Very_Large_VLDL_percentage	NMR	f.894.0.0	combined	554	60835
754	X23586.0.0	Cholesteryl_Esters_to_Total_Lipids_in_Very_Large_VLDL_percentage	NMR	f.894.0.0	male	144	26146
755	X23586.0.0	Cholesteryl_Esters_to_Total_Lipids_in_Very_Large_VLDL_percentage	NMR	f.894.0.0	female	395	31953
756	X23586.0.0	Cholesteryl_Esters_to_Total_Lipids_in_Very_Large_VLDL_percentage	NMR	f.894.0.0	combined	539	58099
757	X23587.0.0	Free_Cholesterol_to_Total_Lipids_in_Very_Large_VLDL_percentage	NMR	f.894.0.0	male	139	24020
758	X23587.0.0	Free_Cholesterol_to_Total_Lipids_in_Very_Large_VLDL_percentage	NMR	f.894.0.0	female	351	25856
759	X23587.0.0	Free_Cholesterol_to_Total_Lipids_in_Very_Large_VLDL_percentage	NMR	f.894.0.0	combined	490	49876
760	X23588.0.0	Triglycerides_to_Total_Lipids_in_Very_Large_VLDL_percentage	NMR	f.894.0.0	male	147	26683
761	X23588.0.0	Triglycerides_to_Total_Lipids_in_Very_Large_VLDL_percentage	NMR	f.894.0.0	female	408	33673
762	X23588.0.0	Triglycerides_to_Total_Lipids_in_Very_Large_VLDL_percentage	NMR	f.894.0.0	combined	555	60356
763	X23589.0.0	Phospholipids_to_Total_Lipids_in_Large_VLDL_percentage	NMR	f.894.0.0	male	145	26666
764	X23589.0.0	Phospholipids_to_Total_Lipids_in_Large_VLDL_percentage	NMR	f.894.0.0	female	403	33524
765	X23589.0.0	Phospholipids_to_Total_Lipids_in_Large_VLDL_percentage	NMR	f.894.0.0	combined	548	60190
766	X23590.0.0	Cholesterol_to_Total_Lipids_in_Large_VLDL_percentage	NMR	f.894.0.0	male	148	27007
767	X23590.0.0	Cholesterol_to_Total_Lipids_in_Large_VLDL_percentage	NMR	f.894.0.0	female	417	35577
768	X23590.0.0	Cholesterol_to_Total_Lipids_in_Large_VLDL_percentage	NMR	f.894.0.0	combined	565	62584
769	X23591.0.0	Cholesteryl_Esters_to_Total_Lipids_in_Large_VLDL_percentage	NMR	f.894.0.0	male	148	26883
770	X23591.0.0	Cholesteryl_Esters_to_Total_Lipids_in_Large_VLDL_percentage	NMR	f.894.0.0	female	412	35053
771	X23591.0.0	Cholesteryl_Esters_to_Total_Lipids_in_Large_VLDL_percentage	NMR	f.894.0.0	combined	560	61936
[truncated: 8,940 more rows]
