# Supplementary material for: Replicated blood-based biomarkers for myalgic encephalomyelitis not explicable by inactivity
Source: EMBO Mol Med. 2025 Jun 20;17(7):1868–91. doi: 10.1038/s44321-025-00258-8 (PMC12254397; doi:10.1038/s44321-025-00258-8)
Supplement: Supplementary file 7 — Dataset EV6 [file 44321_2025_258_MOESM7_ESM.xlsx]

## Sheet: Description
Dataset EV6: Proteomics biomarkers for TE, NDE, NIE with mediator 874

## Sheet: Proteomics_TE
	feature	res_male_te	se_male_te	pval_male_te	cases_male	controls_male	res_female_te	se_female_te	pval_female_te	cases_female	controls_female	res_combined_te	se_combined_te	pval_combined_te	cases_combined	controls_combined	BH_pval_male_te	BH_pval_female_te	BH_pval_combined_te	coding	name	name_full
1	X1	0.0800483	0.0255001	0.00169442	34	4846	0.0592007	0.0213054	0.00545817	105	6590	0.0569805	0.0161986	0.000435448	139	11436	0.117706	0.113776	0.0114629	1	A1BG	Alpha-1B-glycoprotein
2	X10	-0.0731259	0.0902503	0.417793	35	4734	0.0676127	0.109612	0.537342	99	6463	-0.0303286	0.0721533	0.67424	134	11197	0.816158	0.860305	0.896087	10	ACADM	Medium-chain specific acyl-CoA dehydrogenase, mitochondrial
3	X100	-0.111439	0.0647196	0.0850916	35	4734	-0.0193503	0.0406907	0.634397	99	6463	-0.0304173	0.0399535	0.446467	134	11197	0.572863	0.883139	0.802306	100	ALMS1	Alstrom syndrome protein 1
4	X1000	-0.0744431	0.0876012	0.395439	34	4690	0.043187	0.0643228	0.501959	100	6411	-0.0501173	0.0522673	0.337627	134	11101	0.800747	0.843984	0.732281	1000	FAM172A	Cotranscriptional regulator FAM172A
5	X1001	0.266909	0.101244	0.00838179	36	4838	0.0656698	0.0305117	0.0313753	103	6561	0.108773	0.0264085	3.80752e-05	139	11399	0.231053	0.278658	0.001854	1001	FAM20A	Pseudokinase FAM20A
6	X1002	0.114381	0.0647041	0.077101	43	5721	0.0841991	0.0403961	0.0371294	122	7724	0.0713966	0.0307312	0.0201651	165	13445	0.55903	0.307343	0.155468	1002	FAM3B	Protein FAM3B
7	X1003	0.0141043	0.056855	0.804076	43	5743	0.0606344	0.0368509	0.0998877	124	7748	0.032944	0.0291225	0.257962	167	13491	0.958149	0.481637	0.661795	1003	FAM3C	Protein FAM3C
8	X1004	0.149798	0.165803	0.366278	35	4810	-0.0386357	0.0889114	0.663895	101	6544	0.0718446	0.0721857	0.319603	136	11354	0.7887	0.894954	0.709095	1004	FAM3D	Protein FAM3D
9	X1005	-0.0837713	0.0875543	0.338672	44	5829	-0.0581364	0.0276522	0.0355166	125	7856	-0.0334638	0.0265169	0.206957	169	13685	0.7716	0.296775	0.601719	1005	FAP	Prolyl endopeptidase FAP
10	X1006	-0.163579	0.114468	0.152994	35	4694	0.103552	0.0795585	0.19306	95	6411	-0.00178535	0.0651198	0.978128	130	11105	0.639103	0.627498	0.995192	1006	FARSA	Phenylalanine--tRNA ligase alpha subunit
11	X1007	0.0215381	0.0664509	0.745847	44	5807	0.0682889	0.0330456	0.0387805	124	7830	0.0654582	0.0312959	0.0364755	168	13637	0.943584	0.314007	0.226769	1007	FAS	Tumor necrosis factor receptor superfamily member 6
12	X1008	-0.252768	0.083912	0.00259281	43	5822	0.0180674	0.0451758	0.689204	125	7830	-0.08166	0.0376284	0.029994	168	13652	0.136414	0.905711	0.194761	1008	FASLG	Tumor necrosis factor ligand superfamily member 6
13	X1009	-0.019176	0.0700198	0.784188	36	4842	0.0141645	0.0323178	0.661179	104	6570	0.0188712	0.02865	0.510101	140	11412	0.952381	0.894954	0.836229	1009	FBLN2	Fibulin-2
14	X101	-0.496431	0.333843	0.137009	32	4697	0.0830803	0.118906	0.484735	101	6374	-0.0553067	0.106407	0.603226	133	11071	0.631051	0.838735	0.868801	101	ALPI	Intestinal-type alkaline phosphatase
15	X1010	0.300845	0.201715	0.135848	35	4694	-0.0862437	0.0588865	0.143037	95	6411	-0.00658893	0.049719	0.89457	130	11105	0.631051	0.560259	0.978385	1010	FBN2	Fibrillin-2
16	X1011	0.169351	0.150527	0.260569	43	5752	0.0347131	0.0805254	0.666408	124	7760	0.128218	0.0701665	0.0676495	167	13512	0.716932	0.894954	0.328685	1011	FBP1	Fructose-1,6-bisphosphatase 1
17	X1012	0.334707	0.142578	0.0188977	36	4838	0.146065	0.0840244	0.082146	103	6561	0.291033	0.0696938	2.96842e-05	139	11399	0.34729	0.441233	0.00154888	1012	FCAMR	High affinity immunoglobulin alpha and immunoglobulin mu Fc receptor
18	X1013	-0.0193505	0.087854	0.82567	43	5754	0.046878	0.0479652	0.328404	125	7741	0.0223346	0.0425086	0.599296	168	13495	0.962585	0.759776	0.867271	1013	FCAR	Immunoglobulin alpha Fc receptor
19	X1014	-0.0152178	0.0482779	0.7526	36	4820	0.0623913	0.0300312	0.0377508	102	6569	0.0229423	0.0223577	0.304821	138	11389	0.944161	0.309353	0.696939	1014	FCER1A	High affinity immunoglobulin epsilon receptor subunit alpha
20	X1015	0.0493556	0.0807967	0.541292	44	5760	0.168715	0.0546659	0.00202669	125	7754	0.127504	0.0449136	0.00452731	169	13514	0.864928	0.0704999	0.05512	1015	FCER2	Low affinity immunoglobulin epsilon Fc receptor
21	X1016	0.00775804	0.123411	0.949875	43	5734	0.111147	0.0618586	0.0723679	122	7717	0.0511266	0.0509701	0.315827	165	13451	0.992603	0.423765	0.706621	1016	FCGR2A	Low affinity immunoglobulin gamma Fc region receptor II-a
22	X1017	0.1128	0.117198	0.335808	41	5627	0.134925	0.0637027	0.0341717	122	7570	0.102546	0.0515929	0.046857	163	13197	0.770545	0.292797	0.2633	1017	FCGR2B	Low affinity immunoglobulin gamma Fc region receptor II-b
23	X1018	-0.0386595	0.116332	0.739647	43	5771	0.0475942	0.0485095	0.326528	123	7755	0.0183591	0.0507284	0.717419	166	13526	0.941129	0.758836	0.916195	1018	FCGR3B	Low affinity immunoglobulin gamma Fc region receptor III-B
24	X1019	0.11503	0.0818885	0.160106	35	4823	0.0996477	0.0724395	0.168946	105	6559	0.0617834	0.0583857	0.289966	140	11382	0.639103	0.602929	0.688499	1019	FCN1	Ficolin-1
25	X102	-0.00444892	0.225053	0.984228	43	5721	0.0407023	0.113374	0.719587	122	7724	0.0957436	0.0960297	0.318754	165	13445	0.997724	0.91693	0.709095	102	ALPP	Alkaline phosphatase, placental type
26	X1020	0.0292848	0.0838623	0.726938	43	5736	0.0579516	0.0389364	0.136655	123	7720	0.0375925	0.0354397	0.288806	166	13456	0.939041	0.548347	0.687604	1020	FCN2	Ficolin-2
27	X1021	0.0925566	0.0678597	0.172587	43	5752	0.135973	0.0437698	0.0018929	124	7760	0.14358	0.035799	6.05315e-05	167	13512	0.649869	0.0682847	0.00249117	1021	FCRL1	Fc receptor-like protein 1
28	X1022	0.0822212	0.0688383	0.232318	43	5800	0.0209068	0.0473628	0.658911	123	7790	0.0478245	0.0407586	0.240651	166	13590	0.702897	0.894954	0.644136	1022	FCRL2	Fc receptor-like protein 2
29	X1023	-0.206889	0.129584	0.110364	42	5685	-0.0714717	0.0635205	0.260515	122	7587	-0.0526618	0.0498096	0.290391	164	13272	0.600528	0.700945	0.688499	1023	FCRL3	Fc receptor-like protein 3
30	X1024	0.171661	0.124802	0.168987	44	5760	0.0624574	0.0636811	0.326699	125	7754	0.0403839	0.0520359	0.437703	169	13514	0.647012	0.758836	0.796503	1024	FCRL5	Fc receptor-like protein 5
31	X1025	0.0631408	0.138422	0.648285	43	5754	0.0921192	0.0696829	0.186176	125	7741	0.0658465	0.0715884	0.357681	168	13495	0.917039	0.619509	0.744988	1025	FCRL6	Fc receptor-like protein 6
32	X1026	0.241947	0.235688	0.304629	41	5627	0.0767298	0.0555947	0.167536	122	7570	0.067766	0.0527603	0.198998	163	13197	0.747868	0.602495	0.590926	1026	FCRLB	Fc receptor-like B
33	X1027	0.148281	0.17398	0.394055	34	4664	0.105515	0.0729168	0.147881	102	6357	0.165779	0.0804026	0.0392205	136	11021	0.800747	0.567787	0.237603	1027	FDX1	Adrenodoxin, mitochondrial
34	X1028	0.0917379	0.137992	0.506173	34	4664	0.0817545	0.0636065	0.198681	102	6357	0.0178455	0.0593089	0.763498	136	11021	0.852994	0.634134	0.933567	1028	FDX2	Ferredoxin-2, mitochondrial
35	X1029	0.189753	0.157421	0.228054	41	5627	-0.0907979	0.046343	0.0500826	122	7570	-0.0317203	0.0556913	0.568967	163	13197	0.697174	0.354248	0.852638	1029	FEN1	Flap endonuclease 1
36	X103	-8.02263e-05	0.0579843	0.998896	42	5685	-0.0194617	0.0279535	0.486294	122	7587	-0.0183877	0.0274649	0.503177	164	13272	0.999531	0.838872	0.832746	103	AMBN	Ameloblastin
37	X1030	-0.0691132	0.0908345	0.446735	41	5627	-0.089094	0.0423842	0.035548	122	7570	-0.0769674	0.0384139	0.0451093	163	13197	0.82785	0.296775	0.25845	1030	FES	Tyrosine-protein kinase Fes/Fps
38	X1031	0.129017	0.0868587	0.137448	43	5781	0.113512	0.0359089	0.0015717	123	7769	0.132457	0.0335441	7.85613e-05	166	13550	0.631051	0.0625007	0.00310211	1031	FETUB	Fetuin-B
39	X1032	0.0935752	0.0722877	0.195499	34	4737	0.117129	0.0332117	0.000420743	102	6410	0.133132	0.0346517	0.000122036	136	11147	0.668126	0.0299856	0.0045138	1032	FGA	Fibrinogen alpha chain
40	X1033	-0.0756695	0.124892	0.544593	36	4820	-0.0192025	0.0833839	0.817866	102	6569	-0.0897075	0.0650017	0.167562	138	11389	0.867471	0.941981	0.545229	1033	FGD3	FYVE, RhoGEF and PH domain-containing protein 3
41	X1034	-0.312959	0.141428	0.026908	32	4697	-0.0234366	0.0369132	0.525486	101	6374	-0.0192641	0.0337187	0.567784	133	11071	0.409506	0.85637	0.852638	1034	FGF12	Fibroblast growth factor 12
42	X1035	0.0584862	0.0839608	0.48606	32	4697	-0.00706524	0.055946	0.899505	101	6374	0.00109592	0.0452968	0.980698	133	11071	0.841702	0.968443	0.995192	1035	FGF16	Fibroblast growth factor 16
43	X1036	-0.362903	0.14354	0.0114638	45	5773	0.189957	0.0910917	0.0370382	124	7783	-0.0735193	0.0771117	0.340381	169	13556	0.272567	0.307343	0.735829	1036	FGF19	Fibroblast growth factor 19
44	X1037	-0.116183	0.103969	0.263793	43	5754	0.042678	0.0749944	0.5693	125	7741	-0.0470341	0.0554866	0.396624	168	13495	0.719454	0.869053	0.773139	1037	FGF2	Fibroblast growth factor 2
45	X1038	-0.125416	0.0502695	0.0126	32	4697	-0.0267691	0.0475387	0.573366	101	6374	-0.0313492	0.0446016	0.482136	133	11071	0.285581	0.869819	0.817644	1038	FGF20	Fibroblast growth factor 20
46	X1039	0.541282	0.289635	0.0616443	43	5810	0.0377372	0.145738	0.795682	125	7801	0.176008	0.119888	0.142077	168	13611	0.528768	0.938327	0.497309	1039	FGF21	Fibroblast growth factor 21
47	X104	0.0069833	0.0318008	0.826186	43	5811	0.0899397	0.0200277	7.0965e-06	125	7803	0.0625712	0.0181746	0.000575752	168	13614	0.962585	0.002304	0.0142572	104	AMBP	Protein AMBP
48	X1040	0.143598	0.195269	0.462104	43	5806	-0.00122819	0.0612053	0.98399	124	7799	0.0408481	0.0600995	0.496711	167	13605	0.836252	0.993546	0.827625	1040	FGF23	Fibroblast growth factor 23
49	X1041	-0.0856646	0.041374	0.0384059	32	4697	-0.0176766	0.0244875	0.470379	101	6374	-0.0413505	0.0206632	0.0453742	133	11071	0.480841	0.837939	0.259459	1041	FGF3	Fibroblast growth factor 3
50	X1042	-0.0105619	0.0721642	0.883638	42	5685	-0.00546384	0.0380861	0.885927	122	7587	-0.0275489	0.0374579	0.462057	164	13272	0.975527	0.960966	0.807502	1042	FGF5	Fibroblast growth factor 5
51	X1043	0.0221006	0.0824747	0.788724	32	4697	-0.0223735	0.0313764	0.475805	101	6374	0.0349843	0.0346401	0.312525	133	11071	0.953438	0.837939	0.703542	1043	FGF6	Fibroblast growth factor 6
52	X1044	-0.13596	0.122153	0.265698	35	4658	0.123355	0.099106	0.213251	98	6332	0.00474236	0.0728779	0.948116	133	10990	0.719454	0.645492	0.987726	1044	FGF7	Fibroblast growth factor 7
53	X1045	0.0270468	0.0670297	0.686577	35	4647	-0.0189084	0.0423957	0.655599	97	6320	-0.00653477	0.036878	0.859351	132	10967	0.927121	0.893692	0.966385	1045	FGF9	Fibroblast growth factor 9
54	X1046	0.0147324	0.0479325	0.758572	44	5785	0.00166631	0.0282051	0.95289	123	7777	-0.0207165	0.0280401	0.460019	167	13562	0.945966	0.985592	0.807502	1046	FGFBP1	Fibroblast growth factor-binding protein 1
55	X1047	-0.153999	0.117792	0.191083	36	4842	-0.0137568	0.0536975	0.797803	104	6570	-0.0483746	0.0469764	0.303121	140	11412	0.664695	0.938327	0.695591	1047	FGFBP2	Fibroblast growth factor-binding protein 2
56	X1048	0.042298	0.115313	0.713761	35	4818	0.0220739	0.0385934	0.567349	101	6574	0.0172884	0.0293332	0.555606	136	11392	0.935446	0.869053	0.852221	1048	FGFBP3	Fibroblast growth factor-binding protein 3
57	X1049	0.108688	0.0506612	0.031922	44	5785	0.0486795	0.0226012	0.0312526	123	7777	0.0915613	0.0222975	4.01957e-05	167	13562	0.452311	0.278415	0.00189439	1049	FGFR2	Fibroblast growth factor receptor 2
58	X105	-0.018189	0.044807	0.684786	36	4842	-0.0218881	0.0251023	0.383234	104	6570	-0.00811473	0.0196849	0.68017	140	11412	0.926109	0.794238	0.897676	105	AMDHD2	N-acetylglucosamine-6-phosphate deacetylase
59	X1050	-0.0365989	0.0863558	0.671701	35	4728	-0.0374578	0.0512207	0.464595	102	6431	-0.0223097	0.0445146	0.616247	137	11159	0.922326	0.836753	0.875356	1050	FGFR4	Fibroblast growth factor receptor 4
60	X1051	-0.100527	0.111735	0.368286	35	4833	0.0127796	0.0619013	0.836439	105	6577	9.52398e-05	0.0527437	0.998559	140	11410	0.78876	0.945717	0.999243	1051	FGL1	Fibrinogen-like protein 1
61	X1052	-0.0338682	0.0905267	0.708312	39	5654	0.00217594	0.0445582	0.961052	124	7564	-0.0181069	0.043697	0.6786	163	13218	0.935446	0.985958	0.897676	1052	FGR	Tyrosine-protein kinase Fgr
62	X1053	0.159337	0.147955	0.281512	32	4671	-0.00420261	0.0966569	0.965319	100	6372	-0.0436825	0.0656899	0.506062	132	11043	0.727981	0.987969	0.8328	1053	FH	Fumarate hydratase, mitochondrial
63	X1054	-0.220528	0.090251	0.0145459	34	4664	0.0344228	0.0507233	0.497367	102	6357	-0.0431588	0.0482139	0.370706	136	11021	0.303142	0.843984	0.754319	1054	FHIP2A	FHF complex subunit HOOK interacting protein 2A
64	X1055	-0.116877	0.121551	0.336276	39	5654	-0.00572925	0.0744455	0.938656	124	7564	-0.0445764	0.0641375	0.487047	163	13218	0.770665	0.978157	0.821461	1055	FHIT	Bis(5'-adenosyl)-triphosphatase
65	X1056	-0.0986818	0.111927	0.377958	45	5744	0.0365647	0.0866218	0.672938	123	7747	-0.0291946	0.0689788	0.67212	168	13491	0.790606	0.896546	0.895638	1056	FIS1	Mitochondrial fission 1 protein
66	X1057	-0.5819	0.223691	0.0092856	36	4820	-0.0288708	0.106165	0.785667	102	6569	-0.0416756	0.0909208	0.646685	138	11389	0.237579	0.935421	0.887047	1057	FKBP14	Peptidyl-prolyl cis-trans isomerase FKBP14
67	X1058	-0.15548	0.172305	0.366871	43	5766	-0.0273498	0.112185	0.807392	124	7767	-0.0820565	0.0957473	0.391439	167	13533	0.78876	0.939212	0.771003	1058	FKBP1B	Peptidyl-prolyl cis-trans isomerase FKBP1B
68	X1059	0.00789964	0.0659639	0.904676	42	5726	0.00389718	0.045266	0.931391	123	7702	0.0207249	0.0363118	0.568169	165	13428	0.98453	0.977208	0.852638	1059	FKBP4	Peptidyl-prolyl cis-trans isomerase FKBP4
69	X106	-0.0598914	0.0962363	0.533721	39	5654	0.111552	0.0688661	0.105267	124	7564	0.028497	0.0539435	0.597309	163	13218	0.86162	0.49772	0.865743	106	AMFR	E3 ubiquitin-protein ligase AMFR
70	X1060	-0.264122	0.133342	0.0476146	42	5726	0.100429	0.0941509	0.286115	123	7702	-0.0813652	0.0816773	0.319163	165	13428	0.511069	0.721958	0.709095	1060	FKBP5	Peptidyl-prolyl cis-trans isomerase FKBP5
71	X1061	0.0107178	0.0804148	0.893971	39	5645	0.100514	0.0548978	0.0671123	124	7550	0.0201195	0.0466795	0.666459	163	13195	0.981917	0.412999	0.89413	1061	FKBP7	Peptidyl-prolyl cis-trans isomerase FKBP7
72	X1062	-0.0976703	0.103025	0.343115	35	4810	-0.0171118	0.0585341	0.770027	101	6544	-0.0869671	0.054476	0.110393	136	11354	0.775393	0.931685	0.428379	1062	FKBPL	FK506-binding protein-like
73	X1063	0.00140796	0.181795	0.993821	41	5627	0.0660775	0.114084	0.562455	122	7570	0.0538528	0.0963088	0.576047	163	13197	0.997919	0.868653	0.855724	1063	FLI1	Friend leukemia integration 1 transcription factor
74	X1064	0.0390184	0.0448468	0.38428	42	5726	0.0190306	0.026882	0.478987	123	7702	0.0177062	0.0256694	0.490333	165	13428	0.793566	0.837939	0.822475	1064	FLRT2	Leucine-rich repeat transmembrane protein FLRT2
75	X1065	0.0151134	0.0449343	0.736611	43	5713	0.0253477	0.0185528	0.171861	121	7711	0.0345833	0.01941	0.0747932	164	13424	0.941129	0.602929	0.34745	1065	FLT1	Vascular endothelial growth factor receptor 1
76	X1066	0.135247	0.0562625	0.0162234	41	5627	-0.0395926	0.0289861	0.171965	122	7570	0.0309368	0.0272826	0.256822	163	13197	0.315582	0.602929	0.661795	1066	FLT3	Receptor-type tyrosine-protein kinase FLT3
77	X1067	-0.0645067	0.0640153	0.31361	43	5822	0.0207055	0.030115	0.491739	125	7830	0.0131006	0.0274215	0.632828	168	13652	0.75273	0.842659	0.883421	1067	FLT3LG	Fms-related tyrosine kinase 3 ligand
78	X1068	0.0137514	0.0792061	0.862168	44	5785	0.103832	0.0372143	0.00526906	123	7777	0.0852543	0.0341999	0.0126733	167	13562	0.972786	0.113776	0.109896	1068	FLT4	Vascular endothelial growth factor receptor 3
79	X1069	-0.014025	0.078081	0.85745	39	5654	-0.0343767	0.0528995	0.51579	124	7564	-0.0363676	0.0434288	0.402365	163	13218	0.971601	0.85174	0.775943	1069	FMNL1	Formin-like protein 1
80	X107	-0.243842	0.0898999	0.0066804	35	4694	-0.0174892	0.0511624	0.732474	95	6411	-0.0747767	0.0408716	0.0673167	130	11105	0.218536	0.9214	0.328685	107	AMIGO1	Amphoterin-induced protein 1
81	X1070	-0.154488	0.0728538	0.0339617	41	5627	-0.00399173	0.0461079	0.93101	122	7570	-0.0490457	0.0345817	0.156116	163	13197	0.459426	0.977208	0.521934	1070	FMR1	Synaptic functional regulator FMR1
82	X1071	0.0443662	0.116491	0.70331	34	4846	0.0506558	0.0300931	0.092316	105	6590	0.0894976	0.0291076	0.00210702	139	11436	0.933699	0.465914	0.0331005	1071	FN1	Fibronectin
83	X1072	0.0476211	0.0968348	0.622877	35	4818	0.00382392	0.0484957	0.937151	101	6574	0.0247497	0.0472147	0.600144	136	11392	0.908368	0.977384	0.867271	1072	FNDC1	Fibronectin type III domain-containing protein 1
84	X1073	0.0312591	0.0504451	0.535478	36	4805	-0.0139625	0.0329277	0.671541	101	6542	0.00416299	0.0293664	0.887269	137	11347	0.862601	0.896546	0.976497	1073	FNTA	Protein farnesyltransferase/geranylgeranyltransferase type-1 subunit alpha
85	X1074	0.901221	0.583994	0.122782	32	4697	-0.171321	0.0997284	0.08582	101	6374	0.116404	0.136698	0.394468	133	11071	0.61015	0.448948	0.771003	1074	FOLH1	Glutamate carboxypeptidase 2
86	X1075	0.0156746	0.0465108	0.736109	44	5754	0.0322879	0.0289079	0.264026	123	7742	0.0263598	0.0229795	0.251339	167	13496	0.941129	0.704416	0.654991	1075	FOLR1	Folate receptor alpha
87	X1076	0.092298	0.0489938	0.0595824	43	5830	0.0572569	0.0324945	0.0780608	124	7835	0.0763535	0.0278198	0.00605897	167	13665	0.527575	0.435587	0.0680894	1076	FOLR2	Folate receptor beta
88	X1077	0.0902823	0.337165	0.788877	44	5764	-0.0918399	0.172244	0.593897	123	7749	-0.0469995	0.171618	0.784191	167	13513	0.953438	0.87237	0.942965	1077	FOLR3	Folate receptor gamma
89	X1078	0.00495594	0.0581033	0.932027	35	4647	-0.0274775	0.036324	0.449376	97	6320	0.00985547	0.0310685	0.751078	132	10967	0.991041	0.8259	0.930115	1078	FOS	Proto-oncogene c-Fos
90	X1079	-0.119089	0.0894519	0.183084	39	5654	0.0119647	0.0371968	0.747711	124	7564	0.00632004	0.0399448	0.874284	163	13218	0.65434	0.923909	0.968419	1079	FOSB	Protein fosB
91	X108	0.0312424	0.038392	0.415775	43	5721	0.023819	0.0234114	0.308957	122	7724	0.0398051	0.020213	0.0489213	165	13445	0.815365	0.748388	0.270363	108	AMIGO2	Amphoterin-induced protein 2
92	X1080	0.106148	0.0867028	0.220847	32	4697	0.0333026	0.0447339	0.456598	101	6374	0.0367743	0.0425674	0.387639	133	11071	0.685431	0.831782	0.76914	1080	FOXJ3	Forkhead box protein J3
93	X1081	-0.061705	0.131361	0.638543	43	5754	0.113643	0.0860558	0.186642	125	7741	0.0622131	0.0737444	0.398875	168	13495	0.915966	0.619509	0.773987	1081	FOXO1	Forkhead box protein O1
94	X1082	0.137278	0.242103	0.570699	41	5627	-0.0635285	0.100348	0.526681	122	7570	0.0369093	0.10767	0.731749	163	13197	0.88333	0.856963	0.919786	1082	FOXO3	Forkhead box protein O3
95	X1083	0.155649	0.201229	0.439231	34	4664	-0.0386311	0.0918374	0.674013	102	6357	-0.0921581	0.0767488	0.229838	136	11021	0.823204	0.896843	0.632518	1083	FRMD4B	FERM domain-containing protein 4B
96	X1084	-0.0465923	0.10321	0.651678	35	4694	-0.014999	0.0318317	0.637499	95	6411	-0.00045774	0.0307114	0.988108	130	11105	0.917039	0.884782	0.996899	1084	FRMD7	FERM domain-containing protein 7
97	X1085	0.0572449	0.056255	0.30887	42	5704	0.104981	0.03053	0.000584708	123	7675	0.0950869	0.0212745	7.83924e-06	165	13379	0.748356	0.037967	0.000579913	1085	FRZB	Secreted frizzled-related protein 3
98	X1086	0.023011	0.0553995	0.677875	34	4690	0.0670368	0.0696179	0.335585	100	6411	0.0514487	0.0603706	0.394095	134	11101	0.924605	0.764882	0.771003	1086	FSHB	Follitropin subunit beta
99	X1087	0.119754	0.0947814	0.206419	45	5764	0.113311	0.0534227	0.0339191	124	7769	0.0559398	0.0457959	0.221895	169	13533	0.676183	0.291504	0.622792	1087	FST	Follistatin
100	X1088	0.0520642	0.0697645	0.455495	34	4690	0.0254057	0.0233481	0.27654	100	6411	0.0326797	0.0221598	0.140285	134	11101	0.832329	0.715088	0.496433	1088	FSTL1	Follistatin-related protein 1
101	X1089	-0.0678199	0.0750249	0.366014	45	5742	0.0605982	0.0316784	0.0557584	123	7740	0.050289	0.0300298	0.0940051	168	13482	0.7887	0.377144	0.392443	1089	FSTL3	Follistatin-related protein 3
102	X109	0.0659122	0.0943523	0.484817	42	5685	0.104489	0.0575754	0.0695515	122	7587	0.112576	0.0464343	0.0153328	164	13272	0.841702	0.415186	0.125497	109	AMN	Protein amnionless
103	X1090	-0.253902	0.353337	0.472397	34	4805	0.321906	0.102151	0.00162562	101	6558	0.245686	0.0975715	0.011802	135	11363	0.836596	0.0625007	0.104501	1090	FTCD	Formimidoyltransferase-cyclodeaminase
104	X1091	-0.156604	0.170009	0.356971	43	5782	-0.00918441	0.0833639	0.912273	125	7801	0.00509889	0.0735304	0.944716	168	13583	0.783328	0.974291	0.987688	1091	FUCA1	Tissue alpha-L-fucosidase
105	X1092	0.350018	0.123349	0.00454502	35	4728	0.230964	0.0757273	0.00228881	102	6431	0.241194	0.0636573	0.000151293	137	11159	0.177711	0.0739284	0.00514045	1092	FUOM	Fucose mutarotase
106	X1093	0.217524	0.068045	0.00138975	44	5785	0.096105	0.0392917	0.0144477	123	7777	0.14629	0.0355497	3.87044e-05	167	13562	0.107697	0.190163	0.001854	1093	FURIN	Furin
107	X1094	0.0851719	0.0841266	0.311335	41	5617	0.0447782	0.0483372	0.354253	121	7558	-0.00944731	0.0316367	0.765231	162	13175	0.750595	0.773061	0.934394	1094	FUS	RNA-binding protein FUS
108	X1095	-0.14868	0.0740624	0.0446965	35	4729	-0.0118915	0.0603667	0.843837	97	6454	-0.0402834	0.0497583	0.418181	132	11183	0.490989	0.945717	0.786429	1095	FUT1	Galactoside alpha-(1,2)-fucosyltransferase 1
109	X1096	0.016418	0.0833163	0.843783	43	5830	0.0437211	0.0434755	0.314584	124	7835	0.0232969	0.042545	0.583978	167	13665	0.967239	0.749121	0.860147	1096	FUT3_FUT5	3-galactosyl-N-acetylglucosaminide 4-alpha-L-fucosyltransferase FUT3_4-galactosyl-N-acetylglucosaminide 3-alpha-L-fucosyltransferase FUT5
110	X1097	-0.05829	0.103447	0.573109	42	5726	0.0462041	0.0567438	0.415497	123	7702	-0.0283957	0.0541204	0.599808	165	13428	0.884427	0.810469	0.867271	1097	FUT8	Alpha-(1,6)-fucosyltransferase
111	X1098	-0.115922	0.105313	0.271009	43	5816	0.0613225	0.0820491	0.454829	125	7811	-0.0715819	0.0649252	0.270232	168	13627	0.722034	0.830632	0.67297	1098	FXN	Frataxin, mitochondrial
112	X1099	-0.00521608	0.111964	0.962842	42	5685	0.049786	0.0800743	0.534108	122	7587	-0.0365575	0.0576718	0.526154	164	13272	0.993441	0.860226	0.844886	1099	FXYD5	FXYD domain-containing ion transport regulator 5
113	X11	0.0399263	0.159705	0.802587	36	4838	0.0174851	0.0894569	0.845034	103	6561	-0.0351148	0.0771184	0.648867	139	11399	0.958149	0.945717	0.887047	11	ACADSB	Short/branched chain specific acyl-CoA dehydrogenase, mitochondrial
114	X110	0.22803	0.139867	0.103033	35	4728	0.10329	0.0444198	0.0200556	102	6431	0.0709651	0.0494013	0.15086	137	11159	0.591267	0.22505	0.512617	110	AMOT	Angiomotin
115	X1100	-0.0648662	0.206299	0.753196	44	5748	0.0590798	0.0968863	0.542004	125	7739	-0.1151	0.0828948	0.164982	169	13487	0.944161	0.860305	0.539841	1100	FYB1	FYN-binding protein 1
116	X1101	-0.092342	0.0691885	0.181993	35	4694	-0.0506715	0.0433872	0.24285	95	6411	-0.0591098	0.0371586	0.111667	130	11105	0.65434	0.682973	0.431602	1101	FZD10	Frizzled-10
117	X1102	0.154704	0.130662	0.236411	32	4671	-0.0110504	0.0330591	0.738183	100	6372	0.0217957	0.0411414	0.596267	132	11043	0.70778	0.921782	0.86509	1102	FZD8	Frizzled-8
118	X1103	-0.0899971	0.091184	0.323651	36	4805	0.0497091	0.0579961	0.391383	101	6542	0.0504996	0.0491631	0.304334	137	11347	0.757779	0.79753	0.696939	1103	GABARAP	Gamma-aminobutyric acid receptor-associated protein
119	X1104	0.190396	0.154786	0.218675	35	4734	0.0885951	0.0779392	0.255655	99	6463	0.138013	0.075131	0.0662152	134	11197	0.684664	0.693639	0.327379	1104	GABARAPL1	Gamma-aminobutyric acid receptor-associated protein-like 1
120	X1105	-0.023676	0.108721	0.827609	32	4671	0.0277176	0.0640203	0.665051	100	6372	-0.019326	0.0508991	0.704173	132	11043	0.962585	0.894954	0.913622	1105	GABRA4	Gamma-aminobutyric acid receptor subunit alpha-4
121	X1106	-0.0544685	0.0573156	0.341947	35	4658	0.0124948	0.0312455	0.689236	98	6332	-0.00838806	0.026423	0.750899	133	10990	0.773889	0.905711	0.930115	1106	GAD1	Glutamate decarboxylase 1
122	X1107	-0.0717932	0.0578432	0.214543	32	4697	0.00138526	0.0531257	0.979197	101	6374	-0.0217419	0.0363789	0.550073	133	11071	0.679987	0.9926	0.851817	1107	GAD2	Glutamate decarboxylase 2
123	X1108	0.0506923	0.0608332	0.404676	35	4734	-0.0219666	0.0531257	0.679253	99	6463	0.00103967	0.0410335	0.979786	134	11197	0.808034	0.900084	0.995192	1108	GADD45B	Growth arrest and DNA damage-inducible protein GADD45 beta
124	X1109	-0.0229415	0.101786	0.821677	34	4690	0.0259065	0.0540666	0.631825	100	6411	0.00219651	0.0447778	0.960877	134	11101	0.962585	0.883139	0.989955	1109	GADD45GIP1	Growth arrest and DNA damage-inducible proteins-interacting protein 1
125	X111	0.200067	0.136139	0.141676	35	4788	0.116235	0.0662134	0.0791806	101	6519	0.0635682	0.0554367	0.251514	136	11307	0.637228	0.43779	0.654991	111	AMOTL2	Angiomotin-like protein 2
126	X1110	-0.0880937	0.085272	0.301562	35	4658	0.0606406	0.0649511	0.350492	98	6332	0.0200339	0.0556305	0.718753	133	10990	0.744217	0.770573	0.916195	1110	GAGE2A	G antigen 2A
127	X1111	-0.260382	0.141851	0.0664168	45	5773	-0.0143135	0.0721101	0.842658	124	7783	-0.120129	0.0682973	0.078592	169	13556	0.534815	0.945717	0.35604	1111	GAL	Galanin peptides
128	X1112	0.115591	0.0571019	0.0429402	43	5721	0.0119342	0.0258066	0.643761	122	7724	0.0566202	0.0260575	0.0297883	165	13445	0.483234	0.887715	0.194289	1112	GALNT10	Polypeptide N-acetylgalactosaminyltransferase 10
129	X1113	0.0666463	0.0576403	0.247582	43	5816	-0.0406781	0.0259405	0.116851	125	7811	0.00977869	0.0272921	0.72012	168	13627	0.714935	0.522067	0.91646	1113	GALNT2	Polypeptide N-acetylgalactosaminyltransferase 2
130	X1114	0.136089	0.102888	0.18594	42	5685	0.0723653	0.038448	0.0598146	122	7587	0.0806288	0.0425757	0.0582547	164	13272	0.657769	0.390774	0.303423	1114	GALNT3	Polypeptide N-acetylgalactosaminyltransferase 3
131	X1115	0.00747914	0.0450719	0.868206	36	4838	0.00101115	0.0275194	0.97069	103	6561	0.0344927	0.0284193	0.22486	139	11399	0.973527	0.98957	0.625462	1115	GALNT5	Polypeptide N-acetylgalactosaminyltransferase 5
132	X1116	0.0858617	0.0474818	0.0705589	43	5721	-0.000276621	0.020267	0.98911	122	7724	0.0331345	0.0174548	0.0576563	165	13445	0.544245	0.996052	0.301622	1116	GALNT7	N-acetylgalactosaminyltransferase 7
133	X1117	-0.00592357	0.0578237	0.918406	34	4664	0.0203585	0.0397723	0.608736	102	6357	-0.0281228	0.0289577	0.331464	136	11021	0.988603	0.875912	0.724953	1117	GAMT	Guanidinoacetate N-methyltransferase
134	X1118	-0.0285247	0.0577429	0.62131	33	4637	0.0416782	0.0382785	0.276235	99	6294	-0.0190825	0.0338128	0.572511	132	10931	0.907734	0.714932	0.852638	1118	GAPDH	Glyceraldehyde-3-phosphate dehydrogenase
135	X1119	-0.0287387	0.0382029	0.451892	36	4820	-0.0502038	0.0222398	0.0239843	102	6569	-0.0427089	0.0188466	0.0234435	138	11389	0.830458	0.242206	0.172549	1119	GART	Trifunctional purine biosynthetic protein adenosine-3
136	X112	0.139177	0.116668	0.232895	35	4818	-0.0706155	0.0739482	0.339613	101	6574	-0.0167122	0.0557855	0.764498	136	11392	0.703742	0.765661	0.933889	112	AMPD3	AMP deaminase 3
137	X1120	0.0282261	0.100474	0.778763	35	4734	0.132292	0.0725012	0.0680474	99	6463	0.0481636	0.0663844	0.46813	134	11197	0.951119	0.412999	0.809873	1120	GAS2	Growth arrest-specific protein 2
138	X1121	0.0921719	0.0522798	0.0778919	44	5793	-0.0190363	0.0296968	0.521508	123	7807	0.0192542	0.0276824	0.486716	167	13600	0.560061	0.854175	0.821461	1121	GAS6	Growth arrest-specific protein 6
139	X1122	0.220864	0.095761	0.0210875	34	4664	0.0433792	0.0545745	0.426694	102	6357	0.0979704	0.0394692	0.0130573	136	11021	0.366772	0.818311	0.112185	1122	GASK1A	Golgi-associated kinase 1A
140	X1123	0.783968	0.384239	0.041319	35	4818	0.335119	0.124607	0.00715785	101	6574	0.472406	0.141252	0.000824537	136	11392	0.483234	0.132375	0.0179798	1123	GAST	Gastrin
141	X1124	0.032303	0.0631121	0.608766	35	4658	-0.0520712	0.0281912	0.0647362	98	6332	-0.0159224	0.0264031	0.546474	133	10990	0.90134	0.408276	0.851817	1124	GATA3	Trans-acting T-cell-specific transcription factor GATA-3
142	X1125	-0.110191	0.153252	0.472126	34	4690	0.0504951	0.0776025	0.515247	100	6411	-0.0135889	0.0651886	0.834874	134	11101	0.836596	0.851557	0.962	1125	GATD3	Glutamine amidotransferase-like class 1 domain-containing protein 3B, mitochondrial
143	X1126	-0.278224	0.152487	0.0680645	35	4694	0.0165106	0.0534377	0.757345	95	6411	-0.0670289	0.0624627	0.283225	130	11105	0.542821	0.92424	0.682825	1126	GBA	Lysosomal acid glucosylceramidase
144	X1127	0.0124193	0.127427	0.92236	35	4806	0.0925018	0.0619468	0.135373	100	6564	0.00209608	0.062359	0.973186	135	11370	0.988603	0.546394	0.992355	1127	GBP1	Guanylate-binding protein 1
145	X1128	-0.136315	0.105632	0.196886	42	5685	0.0473835	0.0555655	0.393798	122	7587	-0.0386305	0.0502275	0.441828	164	13272	0.670513	0.800192	0.799166	1128	GBP2	Guanylate-binding protein 2
146	X1129	-0.215009	0.0750547	0.00417403	39	5654	-0.0855705	0.0473106	0.0704984	124	7564	-0.117304	0.0370739	0.00155588	163	13218	0.176761	0.416997	0.026901	1129	GBP4	Guanylate-binding protein 4
147	X113	-0.216588	0.091958	0.0185082	35	4526	-0.0294275	0.0499477	0.555749	93	6169	-0.0879297	0.0405712	0.0302125	128	10695	0.342502	0.865427	0.19551	113	AMY1A_AMY1B_AMY1C	Alpha-amylase 1A_Alpha-amylase 1B_Alpha-amylase 1C
148	X1130	-0.108998	0.0704613	0.121882	34	4664	0.105305	0.0534706	0.0489083	102	6357	0.00305502	0.0340636	0.928537	136	11021	0.61015	0.35027	0.984825	1130	GBP6	Guanylate-binding protein 6
149	X1131	-0.0314788	0.043571	0.470005	34	4846	0.0189919	0.0283978	0.503637	105	6590	0.0169708	0.0234487	0.469226	139	11436	0.836596	0.843984	0.8103	1131	GC	Vitamin D-binding protein
150	X1132	-0.136939	0.180601	0.448306	35	4818	0.0649229	0.114782	0.571652	101	6574	-0.00291205	0.0928363	0.974976	136	11392	0.82785	0.869819	0.993334	1132	GCC1	GRIP and coiled-coil domain-containing protein 1
151	X1133	0.32336	0.31889	0.310575	41	5627	0.309416	0.134187	0.0211188	122	7570	0.214591	0.120416	0.0747362	163	13197	0.749999	0.230855	0.34745	1133	GCG	Pro-glucagon
152	X1134	0.0799012	0.129395	0.536907	31	4623	0.0828459	0.0453551	0.0677589	100	6276	0.0663885	0.0485095	0.171135	131	10899	0.862617	0.412999	0.55133	1134	GCHFR	GTP cyclohydrolase 1 feedback regulatory protein
153	X1135	-0.00468719	0.173789	0.978483	34	4664	-0.0599342	0.0358393	0.0944643	102	6357	-0.0303976	0.0622869	0.625532	136	11021	0.997724	0.472645	0.878329	1135	GCLM	Glutamate--cysteine ligase regulatory subunit
154	X1136	-0.0392545	0.0779014	0.614332	43	5721	0.0201289	0.0346035	0.560768	122	7724	-0.0178359	0.0361579	0.621816	165	13445	0.904777	0.867668	0.877442	1136	GCNT1	Beta-1,3-galactosyl-O-glycosyl-glycoprotein beta-1,6-N-acetylglucosaminyltransferase
155	X1137	0.151465	0.0880739	0.0854786	44	5829	0.0981917	0.0358799	0.00620634	125	7856	0.116534	0.0367532	0.00152063	169	13685	0.572863	0.11937	0.0266064	1137	GDF15	Growth/differentiation factor 15
156	X1138	0.0304384	0.0646619	0.637832	43	5752	-0.0200911	0.0417055	0.629993	124	7760	-0.000780316	0.0325944	0.9809	167	13512	0.915966	0.88221	0.995192	1138	GDF2	Growth/differentiation factor 2
157	X1139	0.242776	0.0647214	0.000176065	39	5654	-0.00334889	0.030947	0.913826	124	7564	0.0769366	0.0273002	0.00482978	163	13218	0.0350626	0.974324	0.0570776	1139	GDNF	Glial cell line-derived neurotrophic factor
158	X114	-0.0450733	0.160934	0.779421	42	5557	-0.0443762	0.0585678	0.448637	119	7477	-0.0389819	0.0538309	0.468971	161	13034	0.951119	0.8259	0.8103	114	AMY2A	Pancreatic alpha-amylase
159	X1140	0.214304	0.203351	0.291946	36	4838	-0.0380351	0.0504103	0.450542	103	6561	-0.0337278	0.0464364	0.467641	139	11399	0.734786	0.8259	0.809506	1140	GET3	ATPase GET3
160	X1141	-0.00220878	0.0605008	0.970877	41	5616	0.0275184	0.0542798	0.612174	122	7559	0.0306709	0.0407618	0.451786	163	13175	0.995858	0.876995	0.804207	1141	GFAP	Glial fibrillary acidic protein
161	X1142	-0.211248	0.128492	0.100165	41	5627	0.106959	0.0712912	0.133533	122	7570	0.0628175	0.0570814	0.271118	163	13197	0.591267	0.546394	0.67297	1142	GFER	FAD-linked sulfhydryl oxidase ALR
162	X1143	-0.241366	0.159057	0.129144	41	5627	-0.0495369	0.163541	0.761965	122	7570	-0.170088	0.0960678	0.0766433	163	13197	0.619638	0.926919	0.352899	1143	GFOD2	Glucose-fructose oxidoreductase domain-containing protein 2
163	X1144	0.0875094	0.0620527	0.158468	43	5810	0.0692349	0.0279498	0.0132447	125	7801	0.103731	0.0273264	0.000147045	168	13611	0.639103	0.182882	0.00511507	1144	GFRA1	GDNF family receptor alpha-1
164	X1145	0.0628898	0.0348463	0.0711101	43	5721	0.0405513	0.0256859	0.114396	122	7724	0.0663179	0.0185851	0.000359247	165	13445	0.544245	0.519045	0.00984571	1145	GFRA2	GDNF family receptor alpha-2
165	X1146	0.0354216	0.0435188	0.41568	42	5709	0.0261115	0.0274469	0.341429	121	7680	0.0537182	0.0268768	0.0456425	163	13389	0.815365	0.765661	0.259976	1146	GFRA3	GDNF family receptor alpha-3
166	X1147	-0.0415179	0.0899345	0.644335	34	4679	0.0800981	0.0635886	0.207803	99	6373	0.0617443	0.0518005	0.233276	133	11052	0.917039	0.641243	0.637635	1147	GFRAL	GDNF family receptor alpha-like
167	X1148	-0.141228	0.0984782	0.151541	39	5654	0.052631	0.077359	0.496284	124	7564	-0.0429251	0.060422	0.477442	163	13218	0.639103	0.843984	0.814531	1148	GGA1	ADP-ribosylation factor-binding protein GGA1
168	X1149	0.333537	0.274175	0.223789	36	4838	-0.031249	0.0795918	0.694603	103	6561	-0.0718322	0.0636248	0.258899	139	11399	0.691239	0.909857	0.6636	1149	GGACT	Gamma-glutamylaminecyclotransferase
169	X115	-0.0802585	0.115247	0.486177	42	5369	-0.0130331	0.0531545	0.806308	119	7255	-0.0366321	0.0495872	0.460065	161	12624	0.841702	0.939212	0.807502	115	AMY2B	Alpha-amylase 2B
170	X1150	-0.0524332	0.081952	0.5223	36	4832	-0.0313023	0.052433	0.55051	103	6544	-0.0494293	0.0411689	0.229888	139	11376	0.86028	0.861201	0.632518	1150	GGCT	Gamma-glutamylcyclotransferase
171	X1151	0.142653	0.078796	0.0702329	43	5647	0.0774149	0.0378139	0.0406328	121	7625	0.095513	0.0313354	0.00230306	164	13272	0.544245	0.316556	0.0354186	1151	GGH	Gamma-glutamyl hydrolase
172	X1152	0.244071	0.118375	0.0392219	44	5749	0.157435	0.0569743	0.00572261	125	7735	0.204053	0.0603141	0.000716537	169	13484	0.481539	0.113776	0.0166168	1152	GGT1	Glutathione hydrolase 1 proenzyme
173	X1153	-0.00163725	0.0412579	0.968346	42	5726	0.0709814	0.0238925	0.00296968	123	7702	0.0455994	0.0209774	0.0297244	165	13428	0.994976	0.0867739	0.194289	1153	GGT5	Glutathione hydrolase 5 proenzyme
174	X1154	-0.332846	0.354441	0.347693	43	5743	-0.285828	0.197972	0.1488	124	7748	-0.268752	0.222573	0.227248	167	13491	0.7782	0.569102	0.629401	1154	GH1	Somatotropin
175	X1155	0.625569	0.331427	0.0590928	41	5627	0.0700975	0.196172	0.720847	122	7570	0.216751	0.171373	0.205944	163	13197	0.527575	0.91693	0.600567	1155	GH2	Growth hormone variant
176	X1156	0.19239	0.0516887	0.000197583	35	4728	0.0435358	0.0313959	0.165543	102	6431	0.103531	0.0281293	0.000232748	137	11159	0.0360836	0.598658	0.00699583	1156	GHR	Growth hormone receptor
177	X1157	0.0817631	0.116897	0.484273	39	5654	0.0025092	0.0651865	0.969295	124	7564	0.033429	0.0578738	0.563521	163	13218	0.841702	0.98957	0.852638	1157	GHRHR	Growth hormone-releasing hormone receptor
178	X1158	-0.112381	0.154776	0.467784	43	5752	-0.106974	0.0919956	0.244903	124	7760	-0.0912578	0.0810565	0.260227	167	13512	0.836596	0.685446	0.665252	1158	GHRL	Appetite-regulating hormone
179	X1159	-0.0343106	0.0634771	0.588838	36	4820	0.039245	0.0565577	0.487749	102	6569	0.0189138	0.0439097	0.666655	138	11389	0.889192	0.840333	0.89413	1159	GID8	Glucose-induced degradation protein 8 homolog
180	X116	0.00360854	0.0633272	0.954559	43	5744	0.0275978	0.0353493	0.43497	122	7726	0.00786274	0.0307838	0.7984	165	13470	0.992603	0.821529	0.944886	116	ANG	Angiogenin
181	X1160	0.067319	0.133355	0.613691	36	4820	0.096217	0.0839013	0.25147	102	6569	0.0377571	0.0656882	0.565432	138	11389	0.904648	0.6909	0.852638	1160	GIGYF2	GRB10-interacting GYF protein 2
182	X1161	-0.0894918	0.051232	0.0806728	35	4728	-0.0106076	0.0341081	0.7558	102	6431	-0.0359342	0.028986	0.215083	137	11159	0.56529	0.92424	0.616149	1161	GIMAP7	GTPase IMAP family member 7
183	X1162	-0.123043	0.0843842	0.144805	35	4658	-0.0482748	0.0480323	0.314874	98	6332	-0.0965446	0.0450827	0.0322337	133	10990	0.639103	0.749121	0.204754	1162	GIMAP8	GTPase IMAP family member 8
184	X1163	-0.0626479	0.0721723	0.385377	34	4690	0.0729095	0.057346	0.203588	100	6411	0.0309196	0.0464624	0.505746	134	11101	0.793566	0.638111	0.8328	1163	GIP	Gastric inhibitory polypeptide
185	X1164	-0.0279171	0.043992	0.525693	35	4818	-0.00485292	0.0262624	0.853397	101	6574	-0.00125828	0.0218531	0.954084	136	11392	0.86028	0.949229	0.989295	1164	GIPC2	PDZ domain-containing protein GIPC2
186	X1165	-0.0553337	0.133978	0.679602	35	4810	0.0263191	0.1047	0.801523	101	6544	-0.0496654	0.0925847	0.59166	136	11354	0.925268	0.938327	0.863755	1165	GIPC3	PDZ domain-containing protein GIPC3
187	X1166	-0.195723	0.0857178	0.0224102	32	4697	0.0073973	0.0382418	0.846618	101	6374	-0.0808733	0.0507305	0.110897	133	11071	0.368522	0.946735	0.429761	1166	GIPR	Gastric inhibitory polypeptide receptor
188	X1167	-0.810171	0.326947	0.0132126	32	4697	0.0810507	0.106811	0.447958	101	6374	0.0450432	0.0907868	0.619794	133	11071	0.29256	0.8259	0.876167	1167	GIT1	ARF GTPase-activating protein GIT1
189	X1168	-0.0317222	0.0842408	0.706496	35	4658	-0.114444	0.0610677	0.0609238	98	6332	-0.100757	0.0627177	0.108162	133	10990	0.935339	0.394721	0.422883	1168	GJA8	Gap junction alpha-8 protein
190	X1169	0.0645269	0.0792202	0.415344	37	5546	0.0263276	0.029854	0.377843	122	7419	0.0233025	0.0278599	0.402919	159	12965	0.815365	0.790533	0.775943	1169	GKN1	Gastrokine-1
191	X117	-0.0314056	0.169202	0.85275	45	5736	-0.00795556	0.0961735	0.934073	122	7728	-0.0534293	0.082831	0.518901	167	13464	0.970687	0.977384	0.839272	117	ANGPT1	Angiopoietin-1
192	X1170	0.1291	0.0616522	0.0362588	35	4717	0.0657201	0.0390998	0.0927955	102	6418	0.0775034	0.0327344	0.0179017	137	11135	0.475075	0.467497	0.141054	1170	GLA	Alpha-galactosidase A
193	X1171	0.0793835	0.0740208	0.283519	42	5726	0.0191601	0.0409234	0.639646	123	7702	0.0462063	0.0348659	0.185086	165	13428	0.727981	0.885997	0.572904	1171	GLB1	Beta-galactosidase
194	X1172	-0.144994	0.193608	0.453914	32	4697	-0.0191923	0.0416393	0.644858	101	6374	0.0495979	0.0552815	0.369619	133	11071	0.832329	0.888535	0.753841	1172	GLI2	Zinc finger protein GLI2
195	X1174	0.00046584	0.0906642	0.9959	42	5655	0.0933842	0.0639189	0.144021	119	7607	0.0204115	0.0494693	0.679893	161	13262	0.998292	0.562605	0.897676	1174	GLO1	Lactoylglutathione lyase
196	X1175	0.0281418	0.0593328	0.635282	45	5735	-0.0019066	0.0375739	0.959531	123	7733	-0.0106421	0.0308129	0.72981	168	13468	0.914725	0.985592	0.918643	1175	GLOD4	Glyoxalase domain-containing protein 4
197	X1176	-0.0385136	0.0495349	0.436862	32	4671	-0.0382843	0.0261807	0.143655	100	6372	-0.0458794	0.0263809	0.0820144	132	11043	0.822545	0.561928	0.3631	1176	GLP1R	Glucagon-like peptide 1 receptor
198	X1177	0.0408634	0.0899323	0.649556	43	5708	0.0233418	0.0499504	0.640285	123	7718	-0.00635902	0.0434972	0.883768	166	13426	0.917039	0.885997	0.97488	1177	GLRX	Glutaredoxin-1
199	X1178	-0.244514	0.141482	0.0839457	35	4728	0.00777949	0.103219	0.939921	102	6431	-0.105224	0.0785914	0.180613	137	11159	0.57013	0.978429	0.565091	1178	GLRX5	Glutaredoxin-related protein 5, mitochondrial
200	X1179	-0.379237	0.18203	0.0372169	39	5654	-0.0267677	0.0434507	0.537864	124	7564	-0.0350551	0.0423579	0.407901	163	13218	0.475075	0.860305	0.77698	1179	GLT8D2	Glycosyltransferase 8 domain-containing protein 2
201	X118	0.00556324	0.0740081	0.940079	43	5816	0.0179473	0.0397388	0.651534	125	7811	0.0168949	0.0412138	0.681855	168	13627	0.991214	0.891572	0.897854	118	ANGPT2	Angiopoietin-2
202	X1180	-0.132528	0.0904222	0.142742	36	4805	0.0889253	0.073293	0.225021	101	6542	0.0334505	0.0546511	0.540489	137	11347	0.638423	0.660151	0.849176	1180	GLYR1	Putative oxidoreductase GLYR1
203	X1181	0.0194878	0.0479861	0.68466	35	4714	0.117469	0.0650089	0.0707672	100	6411	0.065464	0.0464907	0.159098	135	11125	0.926109	0.417741	0.527679	1181	GM2A	Ganglioside GM2 activator
204	X1182	-0.00103138	0.129697	0.993655	36	4838	0.0150895	0.0739199	0.838249	103	6561	-0.0926603	0.065456	0.156889	139	11399	0.997919	0.945717	0.523322	1182	GMFG	Glia maturation factor gamma
205	X1183	-0.240059	0.129811	0.064414	43	5822	-0.0200431	0.0530535	0.705586	125	7830	-0.00623328	0.0430793	0.884953	168	13652	0.533143	0.910253	0.975418	1183	GMPR	GMP reductase 1
206	X1184	-0.159716	0.140757	0.256504	35	4728	0.0726773	0.0661526	0.271929	102	6431	-0.0208829	0.059748	0.726702	137	11159	0.716932	0.708747	0.918643	1184	GMPR2	GMP reductase 2
207	X1185	0.171434	0.215381	0.426059	36	4820	-0.0473249	0.0814504	0.561223	102	6569	0.037781	0.105921	0.721325	138	11389	0.820533	0.867668	0.917004	1185	GNAS	Neuroendocrine secretory protein 55
208	X1186	0.0182069	0.115083	0.874294	41	5627	0.000509164	0.0612663	0.993369	122	7570	-0.032285	0.0564287	0.567228	163	13197	0.973527	0.99692	0.852638	1186	GNE	Bifunctional UDP-N-acetylglucosamine 2-epimerase/N-acetylmannosamine kinase
209	X1187	0.175848	0.140308	0.210096	35	4694	-0.060739	0.0387788	0.11728	95	6411	0.0123929	0.056197	0.825462	130	11105	0.679987	0.522067	0.956732	1187	GNGT1	Guanine nucleotide-binding protein G(T) subunit gamma-T1
210	X1188	-0.161716	0.104088	0.120269	44	5760	-0.000168138	0.0515936	0.9974	125	7754	-0.017857	0.051335	0.727951	169	13514	0.61015	0.999114	0.918643	1188	GNLY	Granulysin
211	X1189	-0.00389407	0.0588511	0.947244	34	4690	0.00723287	0.0340807	0.831929	100	6411	-0.0241578	0.0260487	0.353713	134	11101	0.991349	0.945717	0.742492	1189	GNPDA1	Glucosamine-6-phosphate isomerase 1
212	X119	0.0894903	0.099726	0.369526	42	5658	0.0682834	0.0387979	0.0784116	124	7677	0.0421306	0.0385463	0.274399	166	13335	0.78876	0.435587	0.67432	119	ANGPTL1	Angiopoietin-related protein 1
213	X1190	-0.11574	0.0824575	0.160428	35	4728	-0.0317207	0.0405859	0.434468	102	6431	-0.0525675	0.0334617	0.116189	137	11159	0.639103	0.821529	0.441487	1190	GNPDA2	Glucosamine-6-phosphate isomerase 2
214	X1191	0.20077	0.170848	0.23994	36	4820	-0.0252354	0.0793503	0.750466	102	6569	-0.00300523	0.0854367	0.97194	138	11389	0.709778	0.92424	0.992316	1191	GOLGA3	Golgin subfamily A member 3
215	X1192	0.0125233	0.0669611	0.851643	43	5830	0.022378	0.0212508	0.292321	124	7835	0.0459691	0.0203336	0.023775	167	13665	0.970687	0.732013	0.174111	1192	GOLM2	Protein GOLM2
216	X1193	-0.0816162	0.163047	0.616676	43	5754	0.082119	0.105237	0.435199	125	7741	0.0127125	0.0905822	0.888389	168	13495	0.905036	0.821529	0.976781	1193	GOPC	Golgi-associated PDZ and coiled-coil motif-containing protein
217	X1194	-0.0392206	0.0747761	0.599925	35	4810	-0.00144256	0.0536747	0.978559	101	6544	-0.0117278	0.0406413	0.772912	136	11354	0.897584	0.9926	0.939111	1194	GORASP2	Golgi reassembly-stacking protein 2
218	X1195	0.0728982	0.0762459	0.339025	36	4842	0.0250781	0.0441139	0.569705	104	6570	0.0292227	0.0346475	0.39899	140	11412	0.7716	0.869053	0.773987	1195	GOT1	Aspartate aminotransferase, cytoplasmic
219	X1196	-0.0754057	0.0567101	0.183627	43	5732	0.0661691	0.0338615	0.0506883	123	7713	0.0250671	0.029073	0.38857	166	13445	0.65434	0.355133	0.76914	1196	GP1BA	Platelet glycoprotein Ib alpha chain
220	X1197	-0.0940916	0.154894	0.543548	34	4664	0.058543	0.0633588	0.355491	102	6357	-0.0265237	0.0602709	0.659884	136	11021	0.867374	0.773723	0.893224	1197	GP1BB	Platelet glycoprotein Ib beta chain
221	X1198	-0.0973387	0.229601	0.671604	41	5580	-0.201919	0.0940801	0.0318535	117	7516	-0.201864	0.106083	0.0570545	158	13096	0.922326	0.281196	0.299844	1198	GP2	Pancreatic secretory granule membrane major glycoprotein GP2
222	X1199	-0.0871934	0.081514	0.284766	35	4728	0.0440044	0.0364314	0.227097	102	6431	0.000109049	0.033911	0.997434	137	11159	0.728651	0.662254	0.999011	1199	GP5	Platelet glycoprotein V
223	X12	-0.0334659	0.0525126	0.523934	43	5687	0.0249963	0.0279835	0.371723	124	7688	0.033985	0.0295778	0.250554	167	13375	0.86028	0.784242	0.654848	12	ACAN	Aggrecan core protein
224	X120	0.14504	0.0705548	0.0398106	45	5757	0.120206	0.0478472	0.0119949	124	7760	0.148987	0.039014	0.000134103	169	13517	0.483234	0.171809	0.00477863	120	ANGPTL2	Angiopoietin-related protein 2
225	X1200	-0.173544	0.115786	0.133917	44	5748	0.0565032	0.108584	0.602811	125	7739	-0.0596744	0.0732726	0.415406	169	13487	0.629107	0.874035	0.783955	1200	GP6	Platelet glycoprotein VI
226	X1201	-0.199311	0.241018	0.408262	43	5721	0.0914746	0.148877	0.53893	122	7724	-0.0147455	0.123328	0.904829	165	13445	0.808322	0.860305	0.979514	1201	GPA33	Cell surface A33 antigen
227	X1202	-0.0270727	0.0584718	0.643361	43	5816	0.0140997	0.0308988	0.64816	125	7811	-0.00129558	0.0298187	0.965344	168	13627	0.917039	0.890002	0.990079	1202	GPC1	Glypican-1
228	X1203	0.149298	0.18706	0.424797	42	5726	0.10243	0.0651818	0.116079	123	7702	0.0716088	0.0555384	0.197274	165	13428	0.819312	0.52182	0.589884	1203	GPC5	Glypican-5
229	X1204	0.195855	0.102351	0.0556749	36	4805	0.244971	0.0904964	0.00678997	101	6542	0.181489	0.0569373	0.00143493	137	11347	0.52573	0.127061	0.0258818	1204	GPD1	Glycerol-3-phosphate dehydrogenase
230	X1205	-0.00181353	0.0726848	0.980094	35	4810	-0.0659022	0.0441514	0.135531	101	6544	-0.00444992	0.042269	0.916157	136	11354	0.997724	0.546394	0.98259	1205	GPHA2	Glycoprotein hormone alpha-2
231	X1206	-0.0403574	0.0675688	0.550321	35	4833	0.0151038	0.0514723	0.76919	105	6577	0.00403075	0.0477359	0.932708	140	11410	0.870341	0.931057	0.985668	1206	GPI	Glucose-6-phosphate isomerase
232	X1207	-0.23055	0.152328	0.130149	35	4810	0.127498	0.067266	0.0580344	101	6544	0.0359761	0.0830473	0.664869	136	11354	0.620216	0.383658	0.89413	1207	GPIHBP1	Glycosylphosphatidylinositol-anchored high density lipoprotein-binding protein 1
233	X1208	-0.0672389	0.0444899	0.130704	39	5654	0.0368045	0.0201761	0.0681265	124	7564	0.00148581	0.0190292	0.937764	163	13218	0.620216	0.412999	0.986372	1208	GPKOW	G-patch domain and KOW motifs-containing protein
234	X1209	0.0177926	0.0634548	0.779173	43	5579	0.027087	0.0267802	0.311799	120	7562	0.0457246	0.0259852	0.0784687	163	13141	0.951119	0.748388	0.35604	1209	GPNMB	Transmembrane glycoprotein NMB
235	X121	0.0265654	0.0672243	0.692714	43	5765	0.0298766	0.0382531	0.434788	123	7752	0.00579651	0.0354836	0.870237	166	13517	0.92977	0.821529	0.967891	121	ANGPTL3	Angiopoietin-related protein 3
236	X1210	0.0379345	0.15046	0.800945	32	4671	0.0170138	0.069362	0.806232	100	6372	0.0229841	0.0677734	0.734511	132	11043	0.957789	0.939212	0.921529	1210	GPR101	Probable G-protein coupled receptor 101
237	X1211	-0.0376561	0.0627321	0.548327	36	4820	-0.037646	0.0321864	0.242151	102	6569	-0.0187508	0.0264399	0.47821	138	11389	0.86935	0.681798	0.814769	1211	GPR158	Probable G-protein coupled receptor 158
238	X1212	0.01026	0.214628	0.961873	35	4810	0.203372	0.0804003	0.011423	101	6544	0.0359081	0.064183	0.575845	136	11354	0.993119	0.168015	0.855724	1212	GPR15L	Protein GPR15L
239	X1213	0.0474442	0.129146	0.713345	42	5655	0.0808598	0.0843952	0.338008	119	7607	0.0763639	0.0708054	0.280809	161	13262	0.935446	0.765661	0.679804	1213	GPR37	Prosaposin receptor GPR37
240	X1214	-0.0632899	0.136485	0.642854	36	4805	0.0324641	0.0655629	0.620487	101	6542	0.017946	0.070005	0.797678	137	11347	0.917039	0.878703	0.944615	1214	GPRC5C	G-protein coupled receptor family C group 5 member C
241	X1215	-0.0817017	0.205354	0.690735	43	5752	0.213647	0.151868	0.159489	124	7760	-0.106674	0.115945	0.357554	167	13512	0.92977	0.589826	0.744988	1215	GRAP2	GRB2-related adapter protein 2
242	X1216	0.0674582	0.103802	0.515775	36	4838	0.0615278	0.0654248	0.346994	103	6561	0.0240069	0.0573793	0.675662	139	11399	0.858327	0.770097	0.896477	1216	GRHPR	Glyoxylate reductase/hydroxypyruvate reductase
243	X1217	0.153038	0.129577	0.237579	36	4820	-0.0544989	0.035678	0.126632	102	6569	0.00961039	0.0385477	0.80312	138	11389	0.709778	0.539576	0.946845	1217	GRIK2	Glutamate receptor ionotropic, kainate 2
244	X1218	0.0598204	0.114899	0.60262	32	4671	0.129953	0.098124	0.185378	100	6372	0.125654	0.0762184	0.0992293	132	11043	0.898854	0.619509	0.402705	1218	GRIN2B	Glutamate receptor ionotropic, NMDA 2B
245	X1219	-0.130561	0.0639346	0.0411409	42	5655	0.054364	0.0716648	0.4481	119	7607	-0.0429746	0.0480447	0.37107	161	13262	0.483234	0.8259	0.754535	1219	GRK5	G protein-coupled receptor kinase 5
246	X122	0.0961223	0.0804751	0.232308	45	5764	0.0414882	0.0468609	0.375968	124	7769	0.0537458	0.0393075	0.171526	169	13533	0.702897	0.789777	0.551469	122	ANGPTL4	Angiopoietin-related protein 4
247	X1220	0.0627798	0.0459787	0.172124	43	5728	0.039437	0.0268123	0.14133	125	7712	0.0573076	0.0216715	0.00818428	168	13440	0.649281	0.556688	0.0823138	1220	GRN	Progranulin
248	X1221	-0.058034	0.104247	0.577736	34	4690	0.0305717	0.0472318	0.517459	100	6411	-0.0242882	0.0436331	0.57777	134	11101	0.886502	0.851971	0.857258	1221	GRP	Gastrin-releasing peptide
249	X1222	0.133561	0.148725	0.369163	43	5721	0.141651	0.0733952	0.0536097	122	7724	0.100325	0.062572	0.108859	165	13445	0.78876	0.367717	0.424016	1222	GRPEL1	GrpE protein homolog 1, mitochondrial
250	X1223	-0.108861	0.174194	0.532008	35	4628	-0.11786	0.103641	0.255457	96	6291	0.0229711	0.0798236	0.77352	131	10919	0.86028	0.693639	0.939363	1223	GRSF1	G-rich sequence factor 1
251	X1224	0.297561	0.178189	0.0949358	41	5627	-0.112734	0.0767633	0.141942	122	7570	0.0134881	0.0755804	0.858362	163	13197	0.585778	0.558217	0.966385	1224	GSAP	Gamma-secretase-activating protein
252	X1225	0.00403374	0.0425068	0.924397	35	4814	-0.0158247	0.0192414	0.410834	104	6557	-0.0205509	0.0172571	0.233707	139	11371	0.988603	0.808196	0.638218	1225	GSN	Gelsolin
253	X1226	-0.0341449	0.04659	0.46363	35	4807	0.0507156	0.0223591	0.0233153	103	6526	0.0188643	0.021494	0.380129	138	11333	0.836252	0.239043	0.760984	1226	GSR	Glutathione reductase, mitochondrial
254	X1227	0.657848	0.1721	0.000132116	43	5738	0.316906	0.102455	0.00198068	124	7747	0.402791	0.0956538	2.54323e-05	167	13485	0.0321703	0.0697296	0.00140214	1227	GSTA1	Glutathione S-transferase A1
255	X1228	0.469053	0.259521	0.070703	41	5627	0.251676	0.0957016	0.00854341	122	7570	0.33705	0.0876063	0.000119416	163	13197	0.544245	0.149361	0.0044735	1228	GSTA3	Glutathione S-transferase A3
256	X1229	0.019404	0.156552	0.901358	34	4664	-0.0400144	0.0568486	0.481509	102	6357	-0.050683	0.057075	0.374537	136	11021	0.982697	0.837939	0.756741	1229	GSTM4	Glutathione S-transferase Mu 4
257	X123	-0.051869	0.0876488	0.553997	43	5816	0.00319837	0.0392899	0.93512	125	7811	-0.00323786	0.0333572	0.922674	168	13627	0.873292	0.977384	0.984618	123	ANGPTL7	Angiopoietin-related protein 7
258	X1230	-0.19633	0.164676	0.233176	38	5615	0.0223662	0.0737253	0.761607	123	7521	-0.139968	0.0713499	0.0497958	161	13136	0.703814	0.926919	0.271969	1230	GSTP1	Glutathione S-transferase P
259	X1231	0.700436	0.540865	0.19531	35	4818	0.507619	0.259899	0.0508027	101	6574	0.595098	0.224941	0.0081553	136	11392	0.668126	0.355133	0.0823138	1231	GSTT2B	Glutathione S-transferase theta-2B
260	X1232	-0.142959	0.0696987	0.0402574	35	4734	-0.161011	0.0714252	0.0241799	99	6463	-0.132981	0.0511242	0.00929175	134	11197	0.483234	0.242796	0.0884381	1232	GTF2IRD1	General transcription factor II-I repeat domain-containing protein 1
261	X1233	-0.182951	0.110633	0.0981939	35	4694	0.00989284	0.0829722	0.905092	95	6411	-0.0848219	0.0763507	0.266589	130	11105	0.591267	0.970977	0.669927	1233	GTPBP2	GTP-binding protein 2
262	X1234	-0.0665014	0.050728	0.189878	44	5728	0.0495834	0.0373867	0.184763	125	7714	0.00413279	0.0280919	0.88304	169	13442	0.663719	0.619509	0.97488	1234	GUCA2A	Guanylin
263	X1235	-0.0052883	0.245812	0.982836	35	4734	0.00448454	0.0719942	0.950332	99	6463	0.0606802	0.0861798	0.481364	134	11197	0.997724	0.984007	0.816932	1235	GUCY2C	Heat-stable enterotoxin receptor
264	X1236	-0.0736262	0.0670253	0.271993	34	4664	0.0468233	0.0523374	0.370978	102	6357	-0.0185709	0.0415329	0.654777	136	11021	0.722767	0.784242	0.890301	1236	GUK1	Guanylate kinase
265	X1237	0.455432	0.140972	0.0012351	44	5774	0.10718	0.0645537	0.096851	124	7787	0.194792	0.0570488	0.000639024	168	13561	0.100249	0.477232	0.0153052	1237	GUSB	Beta-glucuronidase
266	X1238	-0.0500731	0.141175	0.722824	42	5655	0.01072	0.0909518	0.906175	119	7607	-0.012282	0.0776334	0.874295	161	13262	0.936773	0.971541	0.968419	1238	GYS1	Glycogen [starch] synthase, muscle
267	X1239	0.0761295	0.195151	0.696459	43	5822	0.0422537	0.0410975	0.303886	125	7830	0.0468023	0.0374479	0.211373	168	13652	0.930972	0.745555	0.610309	1239	GZMA	Granzyme A
268	X124	-0.0232464	0.140796	0.868859	34	4664	0.0274033	0.0744139	0.712683	102	6357	-0.0111077	0.0624691	0.858871	136	11021	0.973527	0.91401	0.966385	124	ANK2	Ankyrin-2
269	X1240	0.220477	0.217768	0.311329	43	5754	-0.0675929	0.0601259	0.260933	125	7741	-0.125356	0.0461228	0.00657019	168	13495	0.750595	0.701422	0.071903	1240	GZMB	Granzyme B
270	X1241	0.0491644	0.127266	0.699266	42	5655	-0.0613824	0.0669883	0.359502	119	7607	-0.0112837	0.0630713	0.858013	161	13262	0.932308	0.778758	0.966385	1241	GZMH	Granzyme H
271	X1242	0.102823	0.196744	0.601235	35	4658	-0.0347463	0.0290516	0.231688	98	6332	-0.0184405	0.0662471	0.780737	133	10990	0.898164	0.668965	0.940979	1242	H2AP	Huntingtin-interacting protein M
272	X1243	0.0114967	0.21699	0.957746	34	4664	0.0219276	0.0614281	0.721119	102	6357	-0.0665032	0.0779146	0.39336	136	11021	0.992603	0.91693	0.771003	1243	HADH	Hydroxyacyl-coenzyme A dehydrogenase, mitochondrial
273	X1244	-0.0554498	0.13582	0.683083	43	5805	-0.0701549	0.070677	0.320899	125	7793	-0.0693028	0.0647732	0.28465	168	13598	0.926109	0.755576	0.684176	1244	HAGH	Hydroxyacylglutathione hydrolase, mitochondrial
274	X1245	0.457678	0.242164	0.0587643	43	5816	0.334014	0.136221	0.0142062	125	7811	0.408766	0.127278	0.00131992	168	13627	0.527575	0.188489	0.0247232	1245	HAO1	Hydroxyacid oxidase 1
275	X1246	-0.176802	0.116728	0.129862	44	5760	0.0317994	0.0831285	0.702066	125	7754	-0.00881735	0.0761134	0.907775	169	13514	0.620216	0.910147	0.979514	1246	HARS1	Histidine--tRNA ligase, cytoplasmic
276	X1247	0.239606	0.151379	0.113463	43	5811	0.112645	0.0628094	0.0729019	125	7803	0.177284	0.0684013	0.00954682	168	13614	0.600746	0.42415	0.0903726	1247	HAVCR1	Hepatitis A virus cellular receptor 1
277	X1248	0.0184542	0.0623461	0.767233	44	5760	0.13561	0.0410605	0.000957637	125	7754	0.111414	0.0356006	0.00175069	169	13514	0.947562	0.0474274	0.028664	1248	HAVCR2	Hepatitis A virus cellular receptor 2
278	X1249	0.144084	0.123796	0.244472	43	5805	0.0573696	0.0784188	0.464426	125	7793	0.095337	0.0693392	0.169151	168	13598	0.709778	0.836753	0.548521	1249	HBEGF	Proheparin-binding EGF-like growth factor
279	X125	-0.143453	0.12669	0.257501	32	4697	0.0947438	0.0849317	0.264623	101	6374	-0.0146861	0.0753096	0.845386	133	11071	0.716932	0.704416	0.964961	125	ANKMY2	Ankyrin repeat and MYND domain-containing protein 2
280	X1250	0.0251063	0.091821	0.784525	43	5816	-0.0206545	0.0632754	0.744105	125	7811	-0.0581535	0.0553573	0.293483	168	13627	0.952381	0.922938	0.689897	1250	HBQ1	Hemoglobin subunit theta-1
281	X1251	0.212866	0.18685	0.254606	36	4838	-0.13864	0.110169	0.208238	103	6561	-0.0484184	0.104203	0.64218	139	11399	0.716932	0.641243	0.886006	1251	HBZ	Hemoglobin subunit zeta
282	X1252	-0.0372914	0.0476967	0.434307	34	4664	0.115568	0.0849761	0.173827	102	6357	0.0509832	0.053777	0.343105	136	11021	0.820857	0.604153	0.735928	1252	HCG22	Protein PBMUCL2
283	X1253	-0.106644	0.0877202	0.22409	43	5822	0.0331528	0.0563592	0.55637	125	7830	-0.0184002	0.0464908	0.692267	168	13652	0.691433	0.865427	0.905463	1253	HCLS1	Hematopoietic lineage cell-specific protein
284	X1254	0.145869	0.218615	0.50462	32	4697	-0.0189557	0.0600456	0.752239	101	6374	0.11688	0.0907642	0.197839	133	11071	0.852824	0.92424	0.589884	1254	HDAC8	Histone deacetylase 8
285	X1255	0.0966896	0.153426	0.528562	32	4671	-0.00994609	0.0576812	0.863098	100	6372	0.0709482	0.0891153	0.425951	132	11043	0.86028	0.951495	0.790365	1255	HDAC9	Histone deacetylase 9
286	X1256	-0.030708	0.0880765	0.727351	35	4810	0.00289142	0.0395187	0.941674	101	6544	-0.0193291	0.0372711	0.604034	136	11354	0.939041	0.979905	0.869452	1256	HDDC2	5'-deoxynucleotidase HDDC2
287	X1257	-0.324806	0.155916	0.0372321	43	5805	-0.112293	0.0988371	0.255896	125	7797	-0.135347	0.0869983	0.119769	168	13602	0.475075	0.693639	0.449017	1257	HDGF	Hepatoma-derived growth factor
288	X1258	0.915462	0.635153	0.149493	35	4818	0.0346589	0.0564597	0.539302	101	6574	-0.0255761	0.0559021	0.6473	136	11392	0.639103	0.860305	0.887047	1258	HDGFL2	Hepatoma-derived growth factor-related protein 2
289	X1259	0.0762034	0.0896999	0.395583	42	5655	-0.0732951	0.0546991	0.180255	119	7607	-0.0335993	0.0469308	0.474034	161	13262	0.800747	0.613281	0.811439	1259	HEBP1	Heme-binding protein 1
290	X126	0.0537332	0.147835	0.716255	35	4658	0.0500211	0.0581323	0.38953	98	6332	0.0120274	0.0485708	0.804423	133	10990	0.935446	0.79685	0.946845	126	ANKRA2	Ankyrin repeat family A protein 2
291	X1260	0.0199372	0.158728	0.900044	35	4728	0.0537419	0.0300254	0.0734728	102	6431	0.0635381	0.0284844	0.0257055	137	11159	0.982697	0.42415	0.177989	1260	HEG1	Protein HEG homolog 1
292	X1261	0.0682924	0.0786507	0.38523	35	4818	-0.0622163	0.0373774	0.0960041	101	6574	-0.0132472	0.0397388	0.738865	136	11392	0.793566	0.476765	0.924846	1261	HEPACAM2	HEPACAM family member 2
293	X1262	0.0791819	0.0489079	0.105447	36	4838	0.027836	0.0308137	0.366332	103	6561	0.0993452	0.0295078	0.000760627	139	11399	0.593673	0.783044	0.0173637	1262	HEPH	Hephaestin
294	X1263	0.0217862	0.107056	0.838742	43	5754	0.0891336	0.0889311	0.31621	125	7741	0.081518	0.0690414	0.237718	168	13495	0.966405	0.749121	0.644136	1263	HEXIM1	Protein HEXIM1
295	X1264	0.379879	0.147028	0.00977427	43	5822	0.123742	0.038967	0.00149545	125	7830	0.143894	0.0398983	0.000310313	168	13652	0.24621	0.0624243	0.00897757	1264	HGF	Hepatocyte growth factor
296	X1265	0.0345859	0.0524973	0.510015	35	4794	0.0501288	0.0402168	0.212593	102	6497	0.0410478	0.0316711	0.194953	137	11291	0.85402	0.644797	0.589018	1265	HGFAC	Hepatocyte growth factor activator
297	X1266	-0.150692	0.129542	0.244724	41	5627	0.0301767	0.0838822	0.719033	122	7570	-0.0398206	0.0683056	0.559908	163	13197	0.709778	0.91693	0.852638	1266	HGS	Hepatocyte growth factor-regulated tyrosine kinase substrate
298	X1267	0.0442522	0.123327	0.71973	35	4818	0.0523608	0.0949935	0.581493	101	6574	0.0814343	0.0713064	0.253441	136	11392	0.936464	0.869819	0.656592	1267	HHEX	Hematopoietically-expressed homeobox protein HHEX
299	X1268	0.00950151	0.113715	0.93341	32	4697	-0.0368122	0.0570261	0.518582	101	6374	0.023264	0.0582087	0.689403	133	11071	0.991214	0.851971	0.904145	1268	HIF1A	Hypoxia-inducible factor 1-alpha
300	X1269	0.0345297	0.0669093	0.605807	34	4664	0.0451096	0.0387311	0.244146	102	6357	0.0372855	0.0335654	0.266641	136	11021	0.900391	0.684324	0.669927	1269	HIP1	Huntingtin-interacting protein 1
301	X127	0.0776504	0.130235	0.551018	41	5627	0.113981	0.0755907	0.131586	122	7570	0.0428797	0.0552837	0.437967	163	13197	0.870782	0.546394	0.796503	127	ANKRD54	Ankyrin repeat domain-containing protein 54
302	X1270	-0.0294474	0.0970866	0.761653	34	4809	0.0963402	0.0426672	0.0239491	101	6560	0.0839275	0.0363082	0.0208036	135	11369	0.94664	0.242206	0.159131	1270	HIP1R	Huntingtin-interacting protein 1-related protein
303	X1271	0.195223	0.0970279	0.0442171	36	4820	0.09802	0.0470891	0.0373803	102	6569	0.0562817	0.0506105	0.266114	138	11389	0.489844	0.308234	0.669927	1271	HJV	Hemojuvelin
304	X1272	0.0216452	0.0453017	0.632792	42	5655	0.0102483	0.0414256	0.804607	119	7607	0.0124738	0.0278006	0.653656	161	13262	0.91445	0.939212	0.889191	1272	HK2	Hexokinase-2
305	X1273	0.0207817	0.0925578	0.822347	36	4820	0.0477673	0.0320592	0.136232	102	6569	0.0560441	0.0348531	0.107833	138	11389	0.962585	0.54755	0.422371	1273	HLA-A	HLA class I histocompatibility antigen, A alpha chain
306	X1274	-0.105779	0.0682168	0.12099	42	5737	0.0474803	0.0369113	0.198326	125	7715	0.00228969	0.0315779	0.942197	167	13452	0.61015	0.634134	0.987688	1274	HLA-DRA	HLA class II histocompatibility antigen, DR alpha chain
307	X1275	0.0255577	0.0606949	0.673693	43	5754	0.106254	0.0269127	7.87775e-05	125	7741	0.0938203	0.0215348	1.32051e-05	168	13495	0.923453	0.0115094	0.000820966	1275	HLA-E	HLA class I histocompatibility antigen, alpha chain E
308	X1276	0.156345	0.103335	0.130281	43	5816	-0.01643	0.0499064	0.741992	125	7811	0.0223216	0.0385429	0.562496	168	13627	0.620216	0.922204	0.852638	1276	HMBS	Porphobilinogen deaminase
309	X1277	0.00692192	0.159312	0.965344	35	4722	-0.0412368	0.067318	0.540162	100	6419	-0.0122869	0.0594046	0.83614	135	11141	0.994132	0.860305	0.962	1277	HMCN2	Hemicentin-2
310	X1278	0.00956414	0.0847678	0.910167	34	4690	0.0410083	0.0554951	0.459935	100	6411	0.000775207	0.0498965	0.987604	134	11101	0.985973	0.831935	0.996899	1278	HMGCL	Hydroxymethylglutaryl-CoA lyase, mitochondrial
311	X1279	-0.0465299	0.0826117	0.573274	34	4664	0.00531014	0.0451483	0.906372	102	6357	-0.0116653	0.0371618	0.753592	136	11021	0.884427	0.971541	0.930115	1279	HMGCS1	Hydroxymethylglutaryl-CoA synthase, cytoplasmic
312	X128	0.0932926	0.0845385	0.269788	34	4690	-0.00878205	0.0425895	0.836633	100	6411	0.0747326	0.0478198	0.118101	134	11101	0.721905	0.945717	0.444704	128	ANP32C	Acidic leucine-rich nuclear phosphoprotein 32 family member C
313	X1280	0.0749142	0.0899262	0.404809	34	4645	0.0289719	0.0373649	0.438117	98	6317	-0.00510778	0.0338399	0.880023	132	10962	0.808034	0.82218	0.973288	1280	HMMR	Hyaluronan mediated motility receptor
314	X1281	-0.0644714	0.0772749	0.404105	42	5682	0.0511395	0.0561584	0.362491	122	7677	-0.0560563	0.0411525	0.173147	164	13359	0.808034	0.780153	0.554147	1281	HMOX1	Heme oxygenase 1
315	X1282	-0.172594	0.125534	0.169171	39	5654	0.036806	0.0445981	0.409212	124	7564	-0.0269972	0.0624073	0.665308	163	13218	0.647012	0.808196	0.89413	1282	HMOX2	Heme oxygenase 2
316	X1283	-0.14003	0.0790008	0.0763091	35	4694	-0.0939576	0.0443957	0.0343136	95	6411	-0.113249	0.0425402	0.00776427	130	11105	0.555756	0.292797	0.080451	1283	HNF1A	Hepatocyte nuclear factor 1-alpha
317	X1284	0.152676	0.0952973	0.109132	42	5700	0.105714	0.0484572	0.0291402	123	7662	0.126677	0.0484736	0.00896696	165	13362	0.598928	0.271171	0.086189	1284	HNMT	Histamine N-methyltransferase
318	X1285	-0.181522	0.121781	0.136076	41	5632	0.0466717	0.0843871	0.580217	119	7586	-0.0789616	0.0741079	0.286652	160	13218	0.631051	0.869819	0.685799	1285	HNRNPK	Heterogeneous nuclear ribonucleoprotein K
319	X1286	0.0318379	0.0805173	0.692535	36	4820	-0.00446022	0.0445178	0.920194	102	6569	-0.0488501	0.0441421	0.268443	138	11389	0.92977	0.975304	0.672141	1286	HNRNPUL1	Heterogeneous nuclear ribonucleoprotein U-like protein 1
320	X1287	-0.00298654	0.112764	0.978871	43	5822	0.0418635	0.0730722	0.566709	125	7830	-0.0121534	0.0707245	0.863563	168	13652	0.997724	0.869053	0.967281	1287	HPCAL1	Hippocalcin-like protein 1
321	X1288	-0.0791598	0.0615837	0.198652	41	5627	-0.0586471	0.0409715	0.152312	122	7570	-0.0772985	0.0340328	0.0231292	163	13197	0.670588	0.57575	0.171532	1288	HPGDS	Hematopoietic prostaglandin D synthase
322	X1289	0.164818	0.16799	0.326536	36	4778	0.0241251	0.0832466	0.771967	103	6475	0.0132017	0.0723465	0.855207	139	11253	0.759665	0.93235	0.966385	1289	HPSE	Heparanase
323	X129	0.0408629	0.0612332	0.504559	43	5783	0.0536374	0.0349491	0.124851	123	7767	0.036686	0.0319608	0.251034	166	13550	0.852824	0.535828	0.654991	129	ANPEP	Aminopeptidase N
324	X1290	-0.0657472	0.107493	0.540773	35	4727	-0.0214729	0.0958349	0.822709	98	6450	-0.0504513	0.0707886	0.476029	133	11177	0.864928	0.944209	0.813332	1290	HRAS	GTPase Hras
325	X1291	-0.000919983	0.0886674	0.991722	34	4690	-0.0733639	0.0279765	0.00873294	100	6411	-0.0949112	0.0292653	0.00118222	134	11101	0.997724	0.150992	0.0227266	1291	HRC	Sarcoplasmic reticulum histidine-rich calcium-binding protein
326	X1292	0.137676	0.0276894	6.6215e-07	34	4818	0.112651	0.0366866	0.00213598	105	6539	0.109608	0.022597	1.2312e-06	139	11357	0.000967401	0.0709243	0.00016381	1292	HRG	Histidine-rich glycoprotein
327	X1293	-0.110919	0.171701	0.518278	34	4690	0.0449015	0.105044	0.66905	100	6411	-0.0452632	0.0813563	0.577967	134	11101	0.859929	0.89595	0.857258	1293	HS1BP3	HCLS1-binding protein 3
328	X1294	0.0441619	0.0729202	0.544767	43	5721	0.0241505	0.037729	0.522104	122	7724	0.056408	0.0303671	0.0632347	165	13445	0.867471	0.854671	0.320071	1294	HS3ST3B1	Heparan sulfate glucosamine 3-O-sulfotransferase 3B1
329	X1295	0.283801	0.150449	0.0592463	43	5816	0.0455213	0.0345249	0.187335	125	7811	0.0594733	0.029604	0.0445412	168	13627	0.527575	0.619509	0.2562	1295	HS6ST1	Heparan-sulfate 6-O-sulfotransferase 1
330	X1296	0.128728	0.0669731	0.0545947	32	4697	0.00543232	0.0287848	0.850311	101	6374	0.0397951	0.0284629	0.162071	133	11071	0.52573	0.947338	0.532702	1296	HS6ST2	Heparan-sulfate 6-O-sulfotransferase 2
331	X1297	-0.0843132	0.163083	0.605159	34	4690	-0.0510377	0.0935267	0.585271	100	6411	-0.060399	0.0802265	0.451536	134	11101	0.900344	0.869819	0.804207	1297	HSBP1	Heat shock factor-binding protein 1
332	X1298	-0.175538	0.0643469	0.00637217	43	5754	-0.0753377	0.0524999	0.151285	125	7741	-0.114011	0.0376896	0.00248633	168	13495	0.216506	0.574098	0.0364865	1298	HSD11B1	Corticosteroid 11-beta-dehydrogenase isozyme 1
333	X1299	0.0071705	0.137633	0.95845	35	4818	0.0359079	0.068531	0.600302	101	6574	0.026001	0.0604325	0.667015	136	11392	0.992603	0.87237	0.89413	1299	HSD17B14	17-beta-hydroxysteroid dehydrogenase 14
334	X13	0.0146763	0.060937	0.809677	35	4833	-0.0342482	0.0258695	0.185542	105	6577	-0.0289253	0.0226833	0.202246	140	11410	0.959238	0.619509	0.595802	13	ACE	Angiotensin-converting enzyme
335	X130	0.0452363	0.107698	0.674465	35	4703	-0.0127248	0.0385669	0.741444	101	6387	-0.0397114	0.0326385	0.223717	136	11090	0.923453	0.922204	0.624356	130	ANXA1	Annexin A1
336	X1300	-0.0490635	0.108912	0.652359	34	4664	0.0255734	0.0515871	0.620084	102	6357	-0.000379828	0.0421804	0.992815	136	11021	0.917039	0.878703	0.99826	1300	HSD17B3	Testosterone 17-beta-dehydrogenase 3
337	X1301	0.184858	0.302695	0.541394	34	4690	0.0725183	0.0484397	0.134372	100	6411	0.0202579	0.0495163	0.682455	134	11101	0.864928	0.546394	0.897854	1301	HSDL2	Hydroxysteroid dehydrogenase-like protein 2
338	X1302	0.130205	0.142086	0.359469	39	5634	-0.156617	0.0614677	0.0108359	124	7527	0.012179	0.0677544	0.857347	163	13161	0.783856	0.166344	0.966385	1302	HSP90B1	Endoplasmin
339	X1303	-0.16898	0.0976586	0.0835736	45	5765	0.0535204	0.0792096	0.499243	124	7773	-0.0603397	0.0592318	0.308343	169	13538	0.569934	0.843984	0.697946	1303	HSPA1A	Heat shock 70 kDa protein 1A
340	X1304	-0.113675	0.0561487	0.0429154	36	4805	-0.0448802	0.0299222	0.133642	101	6542	-0.0586467	0.0270649	0.0302431	137	11347	0.483234	0.546394	0.19551	1304	HSPA2	Heat shock-related 70 kDa protein 2
341	X1305	0.141009	0.148168	0.341257	42	5660	0.0656967	0.0696249	0.345384	121	7648	0.0343545	0.06436	0.593489	163	13308	0.773889	0.769217	0.863855	1305	HSPB1	Heat shock protein beta-1
342	X1306	0.0232297	0.0744585	0.755054	43	5816	0.0419026	0.0339312	0.216856	125	7811	0.0326269	0.0352506	0.354669	168	13627	0.9458	0.64947	0.743269	1306	HSPB6	Heat shock protein beta-6
343	X1307	0.0168611	0.0466817	0.717955	43	5718	0.0454956	0.0264126	0.08498	122	7689	0.0478769	0.0273916	0.0804867	165	13407	0.935709	0.446604	0.359057	1307	HSPG2	Basement membrane-specific heparan sulfate proteoglycan core protein
344	X1308	0.287577	0.26983	0.286526	32	4671	0.145409	0.0940091	0.121922	100	6372	0.180498	0.0829198	0.0294974	132	11043	0.729538	0.532519	0.194289	1308	HTR1A	5-hydroxytryptamine receptor 1A
345	X1309	-0.0136339	0.0769391	0.859348	32	4671	0.0801504	0.0748816	0.284456	100	6372	0.0404352	0.0564606	0.473888	132	11043	0.972508	0.719419	0.811439	1309	HTR1B	5-hydroxytryptamine receptor 1B
346	X131	0.0786894	0.160498	0.623933	39	5654	-0.0178512	0.081763	0.827173	124	7564	0.00116622	0.0778699	0.988051	163	13218	0.908387	0.945248	0.996899	131	ANXA10	Annexin A10
347	X1310	-0.0789014	0.0951693	0.407069	44	5785	0.0330694	0.0694774	0.634093	123	7777	-0.0212082	0.0514108	0.679956	167	13562	0.808322	0.883139	0.897676	1310	HTRA2	Serine protease HTRA2, mitochondrial
348	X1311	0.122038	0.0697027	0.0799743	43	5732	0.0242512	0.0220335	0.271049	123	7695	0.0180728	0.0211191	0.392133	166	13427	0.56529	0.708747	0.771003	1311	HYAL1	Hyaluronidase-1
349	X1312	-0.000590798	0.0341653	0.986203	44	5829	0.049824	0.0228853	0.0294721	125	7856	0.0260368	0.0181306	0.150983	169	13685	0.997724	0.272524	0.512617	1312	HYOU1	Hypoxia up-regulated protein 1
350	X1313	-0.109178	0.12126	0.367927	42	5685	0.136313	0.0972262	0.160909	122	7587	-0.000396613	0.0711528	0.995553	164	13272	0.78876	0.589826	0.998772	1313	ICA1	Islet cell autoantigen 1
351	X1314	0.0115621	0.071554	0.871632	43	5730	0.0622448	0.0305183	0.0413912	122	7717	0.0931673	0.0318147	0.00340675	165	13447	0.973527	0.31996	0.0444414	1314	ICAM1	Intercellular adhesion molecule 1
352	X1315	0.00546999	0.0612872	0.928882	44	5829	0.0340835	0.0305794	0.265026	125	7856	-0.000703572	0.0303627	0.981513	169	13685	0.989905	0.704647	0.995192	1315	ICAM2	Intercellular adhesion molecule 2
353	X1316	-0.0037035	0.0489183	0.939651	44	5829	-0.00822076	0.0272991	0.76331	125	7856	-0.0137127	0.0240833	0.569094	169	13685	0.991214	0.927784	0.852638	1316	ICAM3	Intercellular adhesion molecule 3
354	X1317	-0.0879049	0.0985156	0.372236	43	5754	0.0179807	0.0558637	0.747554	125	7741	-0.0247213	0.0540484	0.64739	168	13495	0.789885	0.923909	0.887047	1317	ICAM4	Intercellular adhesion molecule 4
355	X1318	-0.0915603	0.0859269	0.286622	43	5752	0.0608209	0.0461983	0.188	124	7760	-0.012576	0.0387817	0.745728	167	13512	0.729538	0.619509	0.928427	1318	ICAM5	Intercellular adhesion molecule 5
356	X1319	0.120825	0.0747995	0.106241	43	5721	-0.000632504	0.017446	0.971079	122	7724	-0.00679314	0.0186321	0.715415	165	13445	0.594817	0.98957	0.916195	1319	ICOSLG	ICOS ligand
357	X132	-0.346126	0.158352	0.0288305	43	5741	0.0945011	0.0652063	0.147264	125	7726	-0.00439971	0.0579844	0.939517	168	13467	0.421214	0.567449	0.987151	132	ANXA11	Annexin A11
358	X1320	-0.0324692	0.0739463	0.660596	35	4734	-0.0229122	0.0480388	0.633396	99	6463	-0.0281728	0.0355014	0.427447	134	11197	0.919554	0.883139	0.791007	1320	ID4	DNA-binding protein inhibitor ID-4
359	X1321	-0.119544	0.0792576	0.131479	39	5654	0.0328471	0.0593241	0.579791	124	7564	-0.0506815	0.048479	0.295824	163	13218	0.620216	0.869819	0.691517	1321	IDI2	Isopentenyl-diphosphate delta-isomerase 2
360	X1322	-0.0197546	0.101177	0.845199	34	4690	0.0941932	0.0777964	0.225985	100	6411	0.0482874	0.0600953	0.421677	134	11101	0.96807	0.661651	0.7875	1322	IDO1	Indoleamine 2,3-dioxygenase 1
361	X1323	0.00652213	0.01313	0.619375	43	5822	-0.0135169	0.00954403	0.156696	125	7830	-0.00494325	0.0076316	0.517157	168	13652	0.906721	0.587762	0.839272	1323	IDS	Iduronate 2-sulfatase
362	X1324	0.114388	0.11673	0.32712	43	5816	0.0843165	0.0509944	0.0982403	125	7811	0.119007	0.0472397	0.0117619	168	13627	0.76009	0.47843	0.104463	1324	IDUA	Alpha-L-iduronidase
363	X1325	0.00516316	0.100366	0.958972	35	4702	0.106928	0.0388635	0.0059344	99	6379	0.0519654	0.0359184	0.147964	134	11081	0.992603	0.117164	0.507454	1325	IFI30	Gamma-interferon-inducible lysosomal thiol reductase
364	X1326	-0.0229366	0.0869923	0.79204	35	4734	0.0129198	0.0557621	0.816774	99	6463	-0.0465496	0.0471329	0.323337	134	11197	0.953581	0.941981	0.714683	1326	IFIT1	Interferon-induced protein with tetratricopeptide repeats 1
365	X1327	-0.120504	0.0418263	0.00396327	35	4734	-0.0540215	0.0337841	0.109817	99	6463	-0.0705815	0.0259005	0.00642823	134	11197	0.172846	0.511776	0.0711498	1327	IFIT3	Interferon-induced protein with tetratricopeptide repeats 3
366	X1328	-0.0263415	0.0475485	0.579584	35	4810	-0.000803544	0.027441	0.976639	101	6544	0.0282971	0.0219324	0.196983	136	11354	0.886502	0.992193	0.589884	1328	IFNAR1	Interferon alpha/beta receptor 1
367	X1329	0.124887	0.158807	0.43163	42	5685	-0.0162179	0.111555	0.884411	122	7587	0.071548	0.0926478	0.439961	164	13272	0.820533	0.959973	0.798222	1329	IFNG	Interferon gamma
368	X133	-0.0202283	0.117165	0.862928	34	4621	0.0287271	0.0587337	0.624766	96	6325	-0.0122512	0.053054	0.817378	130	10946	0.972786	0.878944	0.953825	133	ANXA2	Annexin A2
369	X1330	-0.0331142	0.0354157	0.34978	45	5773	0.0445383	0.0215834	0.0390608	124	7783	0.0242765	0.020616	0.238974	169	13556	0.779601	0.314161	0.644136	1330	IFNGR1	Interferon gamma receptor 1
370	X1331	0.294244	0.122503	0.0163083	42	5726	0.0862674	0.058656	0.141363	123	7702	0.118582	0.0518571	0.0222129	165	13428	0.315582	0.556688	0.167283	1331	IFNGR2	Interferon gamma receptor 2
371	X1332	0.0576891	0.0975094	0.554101	39	5654	0.0239701	0.0425358	0.573075	124	7564	0.0123236	0.0393375	0.75407	163	13218	0.873292	0.869819	0.930115	1332	IFNL1	Interferon lambda-1
372	X1333	-0.210633	0.131516	0.10925	32	4671	0.0388181	0.0725799	0.592765	100	6372	0.01319	0.0735272	0.857631	132	11043	0.598928	0.87237	0.966385	1333	IFNL2	Interferon lambda-2
373	X1334	0.0614536	0.126609	0.627407	43	5754	0.144633	0.0469985	0.00208816	125	7741	0.156231	0.0470708	0.000903236	168	13495	0.909889	0.0709243	0.0194063	1334	IFNLR1	Interferon lambda receptor 1
374	X1335	0.065617	0.129344	0.611941	34	4664	-0.0411556	0.031774	0.195231	102	6357	-0.0286542	0.0287022	0.318121	136	11021	0.904447	0.629743	0.709038	1335	IFNW1	Interferon omega-1
375	X1336	0.0148431	0.0751387	0.843403	35	4694	0.0655273	0.0540418	0.22531	95	6411	0.0437126	0.0462213	0.344289	130	11105	0.967239	0.660336	0.735928	1336	IFT20	Intraflagellar transport protein 20 homolog
376	X1337	-0.144899	0.0915512	0.113488	36	4820	-0.0302984	0.0651662	0.641975	102	6569	-0.0710781	0.0568426	0.21114	138	11389	0.600746	0.887093	0.610309	1337	IGBP1	Immunoglobulin-binding protein 1
377	X1338	-0.00807655	0.0807576	0.920336	32	4671	0.0164219	0.0476864	0.730567	100	6372	0.046198	0.0487576	0.343382	132	11043	0.988603	0.921328	0.735928	1338	IGDCC3	Immunoglobulin superfamily DCC subclass member 3
378	X1339	0.0269027	0.0548205	0.623609	36	4842	-0.0220117	0.027204	0.418438	104	6570	-0.0188206	0.025247	0.455994	140	11412	0.908368	0.811801	0.806791	1339	IGDCC4	Immunoglobulin superfamily DCC subclass member 4
379	X134	-0.161484	0.131765	0.22037	43	5823	-0.0099052	0.0692807	0.886312	124	7824	-0.0464183	0.0610065	0.446732	167	13647	0.685431	0.960966	0.802306	134	ANXA3	Annexin A3
380	X1340	-0.0225935	0.0304112	0.457522	43	5721	0.0378993	0.02119	0.0736879	122	7724	-0.0224454	0.0204432	0.272232	165	13445	0.833985	0.42415	0.67298	1340	IGF1R	Insulin-like growth factor 1 receptor
381	X1341	-0.0264555	0.125256	0.832723	34	4664	0.111669	0.0528186	0.0344988	102	6357	0.0595832	0.0480411	0.214881	136	11021	0.963851	0.293039	0.616149	1341	IGF2BP3	Insulin-like growth factor 2 mRNA-binding protein 3
382	X1342	0.0326109	0.062949	0.604422	44	5760	0.00454872	0.0230362	0.843468	125	7754	0.00443104	0.0221247	0.841265	169	13514	0.900344	0.945717	0.962858	1342	IGF2R	Cation-independent mannose-6-phosphate receptor
383	X1343	-0.596608	0.231995	0.0101218	44	5824	-0.216245	0.137299	0.115259	125	7840	-0.50202	0.133137	0.000162784	169	13664	0.252786	0.519732	0.0054673	1343	IGFBP1	Insulin-like growth factor-binding protein 1
384	X1344	-0.271926	0.114526	0.0175788	44	5822	-0.0289062	0.0746905	0.698747	125	7841	-0.173284	0.0673515	0.010087	169	13663	0.33572	0.910147	0.0935685	1344	IGFBP2	Insulin-like growth factor-binding protein 2
385	X1345	0.0624738	0.0524728	0.233813	43	5790	-0.0334404	0.0301832	0.267899	123	7781	0.0219934	0.0246506	0.372282	166	13571	0.704228	0.707137	0.754899	1345	IGFBP3	Insulin-like growth factor-binding protein 3
386	X1346	0.0873907	0.0928787	0.34675	43	5694	0.0666586	0.0493393	0.176688	124	7670	0.077222	0.0418125	0.0647669	167	13364	0.7782	0.608824	0.32517	1346	IGFBP4	Insulin-like growth factor-binding protein 4
387	X1347	0.0731122	0.0732346	0.31812	43	5736	0.0584603	0.0293137	0.0461191	122	7712	0.0642864	0.0331765	0.052659	165	13448	0.755555	0.341165	0.283397	1347	IGFBP6	Insulin-like growth factor-binding protein 6
388	X1348	0.0248975	0.103599	0.810078	44	5829	0.0531464	0.0268729	0.047963	125	7856	0.117705	0.0376316	0.00176103	169	13685	0.959238	0.347761	0.028664	1348	IGFBP7	Insulin-like growth factor-binding protein 7
389	X1349	0.0904144	0.0581097	0.119726	43	5752	0.0456788	0.0357869	0.20181	124	7760	0.044352	0.0285356	0.120121	167	13512	0.61015	0.636812	0.449416	1349	IGFBPL1	Insulin-like growth factor-binding protein-like 1
390	X135	-0.0558131	0.135632	0.680703	43	5727	0.0232538	0.0713516	0.744496	124	7729	-0.0933726	0.060178	0.120756	167	13456	0.925923	0.922938	0.450064	135	ANXA4	Annexin A4
391	X1350	0.018474	0.107481	0.86353	32	4697	-0.0806786	0.053867	0.134201	101	6374	0.00122964	0.0691962	0.985822	133	11071	0.972786	0.546394	0.996899	1350	IGFL4	Insulin growth factor-like family member 4
392	X1351	-0.0571344	0.100073	0.568048	34	4664	0.119068	0.0590406	0.0437254	102	6357	0.0524944	0.0511463	0.304722	136	11021	0.881018	0.329293	0.696939	1351	IGHMBP2	DNA-binding protein SMUBP-2
393	X1352	0.0300879	0.0492091	0.540915	34	4837	0.00668902	0.0262898	0.79916	105	6580	0.0233411	0.0214057	0.27553	139	11417	0.864928	0.938327	0.67432	1352	IGLC2	Immunoglobulin lambda constant 2
394	X1353	-0.219876	0.14075	0.118247	35	4658	0.0977112	0.101065	0.333634	98	6332	0.0395821	0.0760603	0.602782	133	10990	0.607014	0.761624	0.868801	1353	IGLON5	IgLON family member 5
395	X1354	-0.0422268	0.076511	0.581013	34	4690	-0.0242506	0.0346517	0.484028	100	6411	-0.0348167	0.0321526	0.27887	134	11101	0.886502	0.838735	0.678484	1354	IGSF21	Immunoglobulin superfamily member 21
396	X1355	0.160964	0.0878833	0.0670156	43	5721	0.0777252	0.0360043	0.0308675	122	7724	0.146497	0.0362447	5.30237e-05	165	13445	0.537966	0.276187	0.00227846	1355	IGSF3	Immunoglobulin superfamily member 3
397	X1356	0.0608473	0.0536955	0.257134	43	5752	0.0721628	0.0312196	0.0208074	124	7760	0.0791359	0.0255065	0.00191844	167	13512	0.716932	0.228569	0.0308005	1356	IGSF8	Immunoglobulin superfamily member 8
398	X1357	0.537131	0.163207	0.00099793	36	4838	0.0820221	0.10672	0.442145	103	6561	0.352878	0.0921831	0.000129181	139	11399	0.0859597	0.824628	0.00471834	1357	IGSF9	Protein turtle homolog A
399	X1358	-0.0327796	0.151223	0.828392	43	5754	0.0971543	0.100164	0.33207	125	7741	0.0251461	0.0820841	0.759342	168	13495	0.962585	0.761621	0.932539	1358	IKBKG	NF-kappa-B essential modulator
400	X1359	0.388765	0.272767	0.154081	41	5627	-0.0812539	0.0949958	0.392362	122	7570	0.337408	0.170091	0.0472902	163	13197	0.639103	0.798942	0.264717	1359	IKZF2	Zinc finger protein Helios
401	X136	-0.123899	0.0534642	0.020481	39	5642	0.0115046	0.0449612	0.798045	124	7550	-0.0369425	0.0304887	0.225635	163	13192	0.359904	0.938327	0.626121	136	ANXA5	Annexin A5
402	X1360	-0.109036	0.131458	0.406858	42	5685	0.0236785	0.0712517	0.739646	122	7587	-0.0746816	0.0632839	0.237959	164	13272	0.808322	0.922204	0.644136	1360	IL10	Interleukin-10
403	X1361	-0.0271691	0.112784	0.809637	42	5685	-0.0166323	0.0484437	0.731348	122	7587	-0.0012792	0.0499018	0.979549	164	13272	0.959238	0.9214	0.995192	1361	IL10RA	Interleukin-10 receptor subunit alpha
404	X1362	0.118185	0.0655805	0.0715229	45	5773	0.0334665	0.0289467	0.247624	124	7783	0.0614872	0.0249572	0.0137509	169	13556	0.544245	0.688084	0.116464	1362	IL10RB	Interleukin-10 receptor subunit beta
405	X1363	0.0488517	0.153164	0.749765	42	5685	-0.00366199	0.0678852	0.95698	122	7587	0.0103364	0.0614023	0.866317	164	13272	0.944161	0.985592	0.967891	1363	IL11	Interleukin-11
406	X1364	0.349222	0.185836	0.0602181	43	5721	0.19659	0.0887731	0.026793	122	7724	0.160982	0.0814231	0.0480291	165	13445	0.5284	0.256686	0.266808	1364	IL12A_IL12B	Interleukin-12
407	X1365	0.172553	0.126115	0.171244	43	5822	0.109592	0.0585342	0.0611694	125	7830	0.106644	0.0521821	0.0409841	168	13652	0.648155	0.394971	0.244899	1365	IL12B	Interleukin-12 subunit beta
408	X1366	0.103413	0.0652553	0.113025	42	5685	0.0744937	0.0321695	0.0205766	122	7587	0.0684644	0.030324	0.0239603	164	13272	0.600746	0.226887	0.174903	1366	IL12RB1	Interleukin-12 receptor subunit beta-1
409	X1367	-0.010411	0.0661928	0.875022	32	4697	0.000509708	0.0390105	0.989575	101	6374	-0.0119616	0.0318191	0.706973	133	11071	0.973527	0.996052	0.913622	1367	IL12RB2	Interleukin-12 receptor subunit beta-2
410	X1368	0.10338	0.09141	0.258077	42	5685	0.0722637	0.0578391	0.211522	122	7587	0.0746013	0.0504617	0.139308	164	13272	0.716932	0.64382	0.494601	1368	IL13	Interleukin-13
411	X1369	0.00365037	0.0463766	0.937262	43	5676	0.0245361	0.0219557	0.263771	121	7651	0.0335985	0.0208385	0.10689	164	13327	0.991214	0.704416	0.420369	1369	IL13RA1	Interleukin-13 receptor subunit alpha-1
412	X137	-0.0710689	0.0889652	0.424384	42	5685	0.0402712	0.069704	0.563436	122	7587	-0.0111717	0.0531174	0.833418	164	13272	0.819056	0.868791	0.962	137	AOC1	Amiloride-sensitive amine oxidase [copper-containing]
413	X1370	-0.281938	0.107235	0.00855982	32	4671	-0.00478753	0.0324545	0.882725	100	6372	-0.0278647	0.0276671	0.313866	132	11043	0.233755	0.9585	0.705475	1370	IL13RA2	Interleukin-13 receptor subunit alpha-2
414	X1371	0.0499752	0.0799572	0.531955	43	5754	0.0136251	0.0347141	0.694692	125	7741	0.00717853	0.0321142	0.823122	168	13495	0.86028	0.909857	0.95652	1371	IL15	Interleukin-15
415	X1372	0.0677218	0.0734449	0.356489	42	5685	0.0874456	0.0375363	0.0198259	122	7587	0.0644365	0.0347784	0.063915	164	13272	0.783328	0.22454	0.321999	1372	IL15RA	Interleukin-15 receptor subunit alpha
416	X1373	0.0956393	0.0620711	0.123365	43	5822	0.0216729	0.0424179	0.609395	125	7830	0.0654597	0.0358122	0.0675702	168	13652	0.611032	0.875912	0.328685	1373	IL16	Pro-interleukin-16
417	X1374	0.0252821	0.0605414	0.67624	42	5673	0.007332	0.0442621	0.868433	122	7574	0.0150115	0.0351582	0.669401	164	13247	0.923786	0.952883	0.89413	1374	IL17A	Interleukin-17A
418	X1375	-0.0491041	0.107618	0.648187	42	5685	-0.00724401	0.0732029	0.921172	122	7587	-0.00475655	0.0611382	0.937987	164	13272	0.917039	0.975541	0.986372	1375	IL17C	Interleukin-17C
419	X1376	0.0788453	0.0770819	0.306366	42	5685	0.0501055	0.06132	0.413863	122	7587	0.00901312	0.0413514	0.827457	164	13272	0.747868	0.809397	0.957936	1376	IL17D	Interleukin-17D
420	X1377	0.138389	0.151748	0.361788	42	5685	-0.0312767	0.0826347	0.705064	122	7587	0.00930292	0.0745874	0.900741	164	13272	0.785635	0.910253	0.979514	1377	IL17F	Interleukin-17F
421	X1378	-0.0126435	0.0774746	0.870364	44	5760	-0.0318339	0.0431553	0.460721	125	7754	-0.00026269	0.0459549	0.995439	169	13514	0.973527	0.832032	0.998772	1378	IL17RA	Interleukin-17 receptor A
422	X1379	-0.188864	0.14995	0.207844	42	5684	-0.0518491	0.0555449	0.350581	123	7635	-0.0696017	0.0500789	0.164578	165	13319	0.67933	0.770573	0.539726	1379	IL17RB	Interleukin-17 receptor B
423	X138	0.0119957	0.0519075	0.817238	43	5790	0.00389253	0.0405744	0.923572	123	7781	0.0275665	0.0313523	0.379265	166	13571	0.960954	0.97566	0.760452	138	AOC3	Membrane primary amine oxidase
424	X1380	0.0459076	0.0803593	0.567811	45	5726	0.0601338	0.0483548	0.213648	124	7727	0.0405054	0.0397836	0.30861	169	13453	0.881018	0.645492	0.697946	1380	IL18	Interleukin-18
425	X1381	-0.02324	0.0732221	0.750948	43	5790	0.0765605	0.0311757	0.0140582	123	7781	0.0661804	0.0293212	0.0240028	166	13571	0.944161	0.187571	0.174903	1381	IL18BP	Interleukin-18-binding protein
426	X1382	0.2155	0.0675209	0.00141483	43	5822	0.121294	0.0490554	0.0134138	125	7830	0.166366	0.03807	1.2425e-05	168	13652	0.107697	0.183784	0.000806797	1382	IL18R1	Interleukin-18 receptor 1
427	X1383	-0.499129	0.46391	0.281964	42	5686	0.054712	0.18897	0.772178	123	7648	0.0787714	0.164276	0.631578	165	13334	0.727981	0.93235	0.882157	1383	IL18RAP	Interleukin-18 receptor accessory protein
428	X1384	-0.0719744	0.140678	0.608914	41	5617	0.0862448	0.0585536	0.140772	123	7572	-0.0149721	0.0673173	0.823994	164	13189	0.90134	0.556613	0.956579	1384	IL19	Interleukin-19
429	X1385	0.281474	0.201895	0.163268	42	5685	-0.0183132	0.0632244	0.77208	122	7587	0.0889049	0.0754865	0.238893	164	13272	0.643818	0.93235	0.644136	1385	IL1A	Interleukin-1 alpha
430	X1386	-0.0424732	0.0914332	0.64227	42	5659	-0.0277649	0.0578765	0.631422	122	7556	0.0803029	0.0759857	0.290596	164	13215	0.916811	0.883139	0.688499	1386	IL1B	Interleukin-1 beta
431	X1387	0.00173959	0.0545557	0.974563	44	5749	0.0332082	0.0195591	0.0895381	125	7735	-0.00944892	0.0262863	0.71925	169	13484	0.996153	0.457788	0.916195	1387	IL1R1	Interleukin-1 receptor type 1
432	X1388	0.0321022	0.0412912	0.436889	45	5736	-0.0199035	0.0188742	0.291638	124	7736	-0.0056687	0.0177108	0.748915	169	13472	0.822545	0.731472	0.930115	1388	IL1R2	Interleukin-1 receptor type 2
433	X1389	-0.258593	0.077765	0.000883195	44	5760	-0.011319	0.0490399	0.817461	125	7754	-0.129117	0.0384322	0.000780531	169	13514	0.0832482	0.941981	0.0176452	1389	IL1RAP	Interleukin-1 receptor accessory protein
434	X139	0.0283929	0.110538	0.797285	36	4805	0.0249749	0.0876371	0.775659	101	6542	-0.0123128	0.0692082	0.858794	137	11347	0.956427	0.933008	0.966385	139	AP1G2	AP-1 complex subunit gamma-like 2
435	X1390	-0.0752414	0.0787025	0.33906	44	5807	0.0211381	0.0448599	0.637497	124	7830	-0.0186399	0.0408171	0.64791	168	13637	0.7716	0.884782	0.887047	1390	IL1RL1	Interleukin-1 receptor-like 1
436	X1391	0.217574	0.089769	0.0153631	42	5685	0.102114	0.0341651	0.00280037	122	7587	0.145355	0.0331692	1.17476e-05	164	13272	0.306443	0.0843574	0.00079829	1391	IL1RL2	Interleukin-1 receptor-like 2
437	X1392	0.223506	0.128653	0.0823384	45	5739	0.119919	0.0610183	0.04938	123	7733	0.189332	0.0579523	0.00108683	168	13472	0.569086	0.351923	0.0214014	1392	IL1RN	Interleukin-1 receptor antagonist protein
438	X1393	-0.00653898	0.0493064	0.894494	42	5685	0.0184882	0.0382468	0.628818	122	7587	-0.0177035	0.0343736	0.606531	164	13272	0.981917	0.881672	0.870046	1393	IL2	Interleukin-2
439	X1394	-0.0161098	0.0690814	0.815606	42	5685	-0.00790237	0.0433569	0.855376	122	7587	-0.0243754	0.0355117	0.492459	164	13272	0.960954	0.950038	0.823207	1394	IL20	Interleukin-20
440	X1395	-0.0958224	0.1282	0.454795	42	5685	-0.00653589	0.0611944	0.914943	122	7587	0.0149843	0.0521363	0.773801	164	13272	0.832329	0.975005	0.939363	1395	IL20RA	Interleukin-20 receptor subunit alpha
441	X1396	0.0865031	0.153269	0.572491	32	4697	-0.013768	0.0465902	0.767602	101	6374	-0.0181843	0.0461952	0.693847	133	11071	0.884427	0.930291	0.906433	1396	IL20RB	Interleukin-20 receptor subunit beta
442	X1397	0.00419691	0.0783604	0.957286	32	4697	0.0749014	0.0660905	0.257081	101	6374	0.000779341	0.0487183	0.987237	133	11071	0.992603	0.694356	0.996899	1397	IL21R	Interleukin-21 receptor
443	X1398	0.126113	0.115853	0.276347	36	4805	-0.094917	0.0628488	0.130981	101	6542	-0.0254751	0.0620744	0.681515	137	11347	0.72538	0.546394	0.897854	1398	IL22	Interleukin-22
444	X1399	-0.0587547	0.0493963	0.234261	42	5685	0.0011017	0.0392229	0.977592	122	7587	-0.0171451	0.0303495	0.572126	164	13272	0.704228	0.992193	0.852638	1399	IL22RA1	Interleukin-22 receptor subunit alpha-1
445	X14	0.226583	0.148601	0.127315	42	5655	0.144538	0.0561715	0.0100776	119	7607	0.25522	0.0703646	0.000286608	161	13262	0.61734	0.160912	0.00837467	14	ACE2	Angiotensin-converting enzyme 2
446	X140	-0.0211063	0.10654	0.842961	35	4694	0.0683041	0.0645741	0.290163	95	6411	0.00441192	0.0494386	0.928891	130	11105	0.967239	0.729026	0.984825	140	AP2B1	AP-2 complex subunit beta
447	X1400	-0.197275	0.073886	0.00758544	42	5685	0.0427088	0.0678729	0.529188	122	7587	-0.0213867	0.0543478	0.693939	164	13272	0.221647	0.859048	0.906433	1400	IL24	Interleukin-24
448	X1401	0.198245	0.102688	0.0535386	35	4638	-0.0343003	0.0385425	0.3735	96	6309	-0.00129585	0.0278876	0.962938	131	10947	0.524966	0.786288	0.989955	1401	IL25	Interleukin-25
449	X1402	0.104769	0.0722833	0.14722	43	5717	-0.0302312	0.0409517	0.460383	119	7714	0.0240259	0.0383751	0.531262	162	13431	0.639103	0.831935	0.845506	1402	IL2RA	Interleukin-2 receptor subunit alpha
450	X1403	0.129323	0.0785513	0.0996925	42	5685	-0.046048	0.0330388	0.163392	122	7587	-0.00267565	0.0302776	0.929582	164	13272	0.591267	0.59456	0.984825	1403	IL2RB	Interleukin-2 receptor subunit beta
451	X1404	-0.0290159	0.0436969	0.506673	36	4805	-0.00694668	0.0317144	0.82662	101	6542	-0.00827012	0.0263064	0.753235	137	11347	0.852994	0.945248	0.930115	1404	IL2RG	Cytokine receptor common subunit gamma
452	X1405	-0.0995028	0.0879868	0.258104	35	4658	-0.036222	0.0576259	0.52963	98	6332	0.0381251	0.0540877	0.480888	133	10990	0.716932	0.859288	0.816932	1405	IL3	Interleukin-3
453	X1406	0.0503079	0.22745	0.824951	32	4697	-0.0645364	0.0544974	0.236329	101	6374	-0.122118	0.0688564	0.0761434	133	11071	0.962585	0.675029	0.352043	1406	IL31	Interleukin-31
454	X1407	-0.0780036	0.072106	0.279346	32	4679	-0.0524912	0.0416314	0.207361	99	6338	-0.0588644	0.0423138	0.164183	131	11017	0.727981	0.641243	0.539038	1407	IL31RA	Interleukin-31 receptor subunit alpha
455	X1408	-0.0776112	0.0868533	0.371541	43	5754	0.0307903	0.041521	0.458354	125	7741	0.0109718	0.0386682	0.776608	168	13495	0.789885	0.831935	0.940462	1408	IL32	Interleukin-32
456	X1409	0.0219022	0.0752891	0.771121	42	5685	-0.00377907	0.0423182	0.928843	122	7587	-0.00471931	0.0377933	0.900625	164	13272	0.949664	0.97699	0.979514	1409	IL33	Interleukin-33
457	X141	-0.0326658	0.0948124	0.730447	35	4810	0.04315	0.0866448	0.618477	101	6544	-0.0282013	0.0667771	0.672792	136	11354	0.94025	0.878703	0.895757	141	AP3B1	AP-3 complex subunit beta-1
458	X1410	-0.0731277	0.083557	0.381474	39	5646	0.0415622	0.0405962	0.305931	124	7556	-0.0117377	0.0457082	0.797336	163	13202	0.792478	0.746241	0.944615	1410	IL34	Interleukin-34
459	X1411	0.160039	0.16273	0.32538	32	4697	-0.00564887	0.0541065	0.91685	101	6374	0.0418895	0.0719277	0.560308	133	11071	0.758827	0.975258	0.852638	1411	IL36A	Interleukin-36 alpha
460	X1412	-0.0883328	0.0927716	0.341019	32	4681	0.198771	0.0683385	0.00363017	100	6343	0.0781666	0.0528459	0.139102	132	11024	0.773889	0.0950871	0.494472	1412	IL36G	Interleukin-36 gamma
461	X1413	-0.042693	0.0545303	0.433673	42	5685	0.0335775	0.027088	0.215134	122	7587	-0.00625752	0.0275636	0.820407	164	13272	0.820533	0.647657	0.955631	1413	IL3RA	Interleukin-3 receptor subunit alpha
462	X1414	0.0494259	0.221019	0.823047	42	5685	0.109699	0.0789652	0.164768	122	7587	0.0829967	0.0897043	0.354849	164	13272	0.962585	0.598078	0.743269	1414	IL4	Interleukin-4
463	X1415	0.0827067	0.0642779	0.198197	43	5754	0.0284136	0.0333858	0.394732	125	7741	0.0388732	0.0317926	0.221438	168	13495	0.670588	0.800422	0.622792	1415	IL4R	Interleukin-4 receptor subunit alpha
464	X1416	0.332738	0.330486	0.314024	42	5685	-0.106988	0.129783	0.409735	122	7587	0.0916877	0.167222	0.583486	164	13272	0.75273	0.808196	0.860147	1416	IL5	Interleukin-5
465	X1417	0.113358	0.143504	0.429572	43	5754	0.094843	0.0573387	0.0981104	125	7741	-0.00424333	0.046359	0.92707	168	13495	0.820533	0.47843	0.984825	1417	IL5RA	Interleukin-5 receptor subunit alpha
466	X1418	0.0202203	0.129411	0.875836	43	5721	0.241005	0.0909493	0.00805195	122	7724	0.145513	0.065	0.0251777	165	13445	0.973527	0.145342	0.176789	1418	IL6	Interleukin-6
467	X1419	-0.0188301	0.0568751	0.740586	43	5723	0.0821807	0.044457	0.0645233	122	7699	0.0473851	0.034219	0.166126	165	13422	0.941129	0.408276	0.542148	1419	IL6R	Interleukin-6 receptor subunit alpha
468	X142	-0.0105346	0.0680089	0.8769	35	4818	0.0292625	0.0543041	0.589981	101	6574	-0.0214249	0.0436782	0.623767	136	11392	0.973682	0.869819	0.877961	142	AP3S2	AP-3 complex subunit sigma-2
469	X1420	0.0190276	0.0337661	0.573086	43	5752	0.0243671	0.0213343	0.253388	124	7760	0.0302213	0.0166076	0.0688006	167	13512	0.884427	0.693259	0.33229	1420	IL6ST	Interleukin-6 receptor subunit beta
470	X1421	0.0480367	0.11684	0.680975	43	5754	0.00887464	0.0653829	0.892032	125	7741	-0.0326456	0.0548525	0.551742	168	13495	0.925923	0.964662	0.851817	1421	IL7	Interleukin-7
471	X1422	-0.0270719	0.109597	0.804898	44	5760	-0.0824463	0.0527456	0.11803	125	7754	-0.061217	0.0531532	0.249441	169	13514	0.958332	0.522067	0.654067	1422	IL7R	Interleukin-7 receptor subunit alpha
472	X1423	-0.0390947	0.0509624	0.443005	35	4734	-0.0869717	0.0699324	0.213627	99	6463	-0.0511872	0.0463737	0.269681	134	11197	0.825362	0.645492	0.672775	1423	IL9	Interleukin-9
473	X1424	-0.146855	0.0879721	0.0950518	39	5642	0.0192518	0.0612783	0.753392	123	7553	-0.0574564	0.0491174	0.24209	162	13195	0.585778	0.92424	0.644252	1424	ILKAP	Integrin-linked kinase-associated serine/threonine phosphatase 2C
474	X1425	0.00315366	0.0764199	0.967083	36	4805	-0.0372769	0.0547796	0.496195	101	6542	0.00645154	0.0503305	0.898004	137	11347	0.994976	0.843984	0.979514	1425	IMMT	MICOS complex subunit MIC60
475	X1426	-0.228014	0.0779921	0.00346063	42	5726	0.0760901	0.0687455	0.268364	123	7702	-0.0527793	0.0510913	0.301585	165	13428	0.163096	0.707212	0.693345	1426	IMPA1	Inositol monophosphatase 1
476	X1427	-0.018843	0.144524	0.896266	35	4818	0.0691566	0.0544926	0.204405	101	6574	-0.0461365	0.0624615	0.460126	136	11392	0.98246	0.638111	0.807502	1427	IMPACT	Protein IMPACT
477	X1428	-0.00223617	0.0534647	0.966638	32	4671	0.0225667	0.0414687	0.586313	100	6372	0.00213168	0.0309237	0.945043	132	11043	0.994898	0.869819	0.987688	1428	IMPG1	Interphotoreceptor matrix proteoglycan 1
478	X1429	-0.177229	0.17021	0.297768	39	5645	-0.051293	0.0424169	0.226563	124	7550	-0.0333206	0.0595496	0.57579	163	13195	0.740541	0.662254	0.855724	1429	ING1	Inhibitor of growth protein 1
479	X143	0.0334204	0.0805218	0.678107	43	5721	0.0542429	0.0431859	0.209104	122	7724	0.080032	0.0384805	0.0375433	165	13445	0.924605	0.641243	0.229982	143	APBB1IP	Amyloid beta A4 precursor protein-binding family B member 1-interacting protein
480	X1430	-0.118033	0.0881149	0.180398	35	4728	0.171894	0.0588778	0.00350592	102	6431	0.0617336	0.0488809	0.206611	137	11159	0.652645	0.0932005	0.601719	1430	INHBB	Inhibin beta B chain
481	X1431	0.167062	0.0619801	0.00703026	44	5760	0.176369	0.049671	0.000384148	125	7754	0.169957	0.0388461	1.21354e-05	169	13514	0.218536	0.0294672	0.000805899	1431	INHBC	Inhibin beta C chain
482	X1432	-0.066047	0.0801208	0.409745	43	5721	0.0218211	0.0567083	0.700389	122	7724	-0.0211636	0.0464839	0.648902	165	13445	0.809648	0.910147	0.887047	1432	INPP1	Inositol polyphosphate 1-phosphatase
483	X1433	-0.0844733	0.0758564	0.265453	34	4690	0.00313261	0.056007	0.955396	100	6411	-0.0713503	0.046227	0.122715	134	11101	0.719454	0.985592	0.455619	1433	INPP5D	Phosphatidylinositol 3,4,5-trisphosphate 5-phosphatase 1
484	X1434	0.0199201	0.0927963	0.830029	36	4820	-0.0339452	0.0413146	0.411289	102	6569	-0.0260983	0.0361331	0.47012	138	11389	0.962585	0.808196	0.810421	1434	INPP5J	Phosphatidylinositol 4,5-bisphosphate 5-phosphatase A
485	X1435	0.002703	0.143153	0.984935	43	5721	0.182769	0.10953	0.0951839	122	7724	0.0791191	0.0818521	0.333739	165	13445	0.997724	0.47462	0.728293	1435	INPPL1	Phosphatidylinositol 3,4,5-trisphosphate 5-phosphatase 2
486	X1436	-0.193302	0.173321	0.264729	35	4818	0.0785079	0.052191	0.132519	101	6574	0.00578304	0.0698678	0.934033	136	11392	0.719454	0.546394	0.986344	1436	INSL3	Insulin-like 3
487	X1437	-0.233753	0.082004	0.00436489	36	4805	0.0510512	0.049803	0.305333	101	6542	-0.0809153	0.0319104	0.0112222	137	11347	0.177142	0.746241	0.100896	1437	INSL4	Early placenta insulin-like peptide
488	X1438	-0.0850598	0.19493	0.662575	35	4810	-0.0237384	0.0949389	0.802558	101	6544	0.0215586	0.0898128	0.8103	136	11354	0.919561	0.93878	0.949357	1438	INSL5	Insulin-like peptide INSL5
489	X1439	-0.0352091	0.030741	0.252066	32	4697	0.0198276	0.0149795	0.185621	101	6374	0.00426031	0.0133377	0.74941	133	11071	0.716932	0.619509	0.930115	1439	INSR	Insulin receptor
490	X144	0.232982	0.11662	0.045739	34	4798	0.118785	0.040479	0.00334105	104	6521	0.130041	0.0318741	4.50655e-05	138	11319	0.498692	0.0920996	0.00205752	144	APCS	Serum amyloid P-component
491	X1440	-0.180611	0.326724	0.580405	42	5716	0.0733843	0.0992677	0.459751	123	7690	0.036635	0.0800073	0.647027	165	13406	0.886502	0.831935	0.887047	1440	IPCEF1	Interactor protein for cytohesin exchange factors 1
492	X1441	-0.0583654	0.0721389	0.418475	43	5721	0.0429698	0.0649249	0.508074	122	7724	-0.00941358	0.0425902	0.825072	165	13445	0.816158	0.846887	0.95669	1441	IQGAP2	Ras GTPase-activating-like protein IQGAP2
493	X1442	-0.0936841	0.16866	0.57858	42	5655	0.0422307	0.0997967	0.672173	119	7607	-0.0149139	0.0790362	0.85033	161	13262	0.886502	0.896546	0.966385	1442	IRAG2	Inositol 1,4,5-triphosphate receptor associated 2
494	X1443	-0.08144	0.0967988	0.400162	42	5685	0.0860919	0.0795051	0.278876	122	7587	-0.00487618	0.0598216	0.935035	164	13272	0.805839	0.71602	0.986344	1443	IRAK1	Interleukin-1 receptor-associated kinase 1
495	X1444	-0.303141	0.187642	0.106196	43	5754	0.0240293	0.106784	0.821958	125	7741	-0.0892238	0.0966253	0.355799	168	13495	0.594817	0.944209	0.743665	1444	IRAK4	Interleukin-1 receptor-associated kinase 4
496	X1445	-0.0878256	0.0838061	0.294656	38	5577	0.00782776	0.0393121	0.84217	124	7445	0.00870084	0.0384796	0.821111	162	13022	0.737777	0.945717	0.955891	1445	ISLR2	Immunoglobulin superfamily containing leucine-rich repeat protein 2
497	X1446	0.264841	0.0848276	0.00179562	43	5754	0.0481576	0.0400995	0.229769	125	7741	0.125767	0.0336662	0.000187198	168	13495	0.117706	0.667381	0.00594556	1446	ISM1	Isthmin-1
498	X1447	0.0324222	0.0839641	0.699391	36	4842	0.00273211	0.0411398	0.947051	104	6570	-0.00316123	0.0366348	0.931236	140	11412	0.932308	0.982444	0.984825	1447	ISM2	Isthmin-2
499	X1448	-0.051845	0.167379	0.756753	35	4772	0.0551249	0.113966	0.628602	98	6499	-0.0869152	0.101067	0.389804	133	11271	0.945923	0.881672	0.7696	1448	IST1	IST1 homolog
500	X1449	-0.191546	0.0894537	0.032251	43	5754	-0.0636401	0.0370538	0.0858871	125	7741	-0.109679	0.0363929	0.00258049	168	13495	0.452311	0.448948	0.0364865	1449	ITGA11	Integrin alpha-11
501	X145	0.0565644	0.101506	0.577354	43	5799	-0.0885232	0.0647389	0.171503	125	7786	0.0119678	0.0499932	0.810804	168	13585	0.886502	0.602929	0.949567	145	APEX1	DNA-(apurinic or apyrimidinic site) endonuclease
502	X1450	-0.126205	0.0685223	0.0655025	35	4728	-0.027763	0.0395011	0.482155	102	6431	-0.0536581	0.0327384	0.101214	137	11159	0.533143	0.837939	0.407366	1450	ITGA2	Integrin alpha-2
503	X1451	0.0740804	0.0502097	0.1401	44	5760	0.0717907	0.0282839	0.0111418	125	7754	0.0615618	0.023816	0.00974088	169	13514	0.634484	0.168015	0.0912271	1451	ITGA5	Integrin alpha-5
504	X1452	0.0378115	0.143056	0.791538	43	5754	0.0169231	0.0582616	0.771458	125	7741	0.047991	0.0595165	0.420043	168	13495	0.953486	0.93235	0.787277	1452	ITGA6	Integrin alpha-6
505	X1453	0.120795	0.129658	0.351522	32	4697	0.0255145	0.0447019	0.568155	101	6374	-0.0302403	0.0439572	0.491486	133	11071	0.779914	0.869053	0.822483	1453	ITGAL	Integrin alpha-L
506	X1454	-0.138968	0.0477956	0.00364285	44	5760	-0.108369	0.0328687	0.0009772	125	7754	-0.126798	0.0261228	1.21041e-06	169	13514	0.166319	0.0475896	0.00016381	1454	ITGAM	Integrin alpha-M
507	X1455	-0.0738872	0.0284294	0.00935029	43	5816	-0.0706766	0.0176631	6.29775e-05	125	7811	-0.0659504	0.0162729	5.06147e-05	168	13627	0.237579	0.0102233	0.00224085	1455	ITGAV	Integrin alpha-V
508	X1456	0.0961331	0.0971056	0.322182	35	4734	-0.00259633	0.0491929	0.957908	99	6463	0.0410434	0.0479233	0.391755	134	11197	0.756266	0.985592	0.771003	1456	ITGAX	Integrin alpha-X
509	X1457	-0.0304191	0.0654571	0.642133	43	5761	-0.0228127	0.0236552	0.334854	122	7741	-0.0295214	0.0264006	0.263479	165	13502	0.916811	0.763811	0.666194	1457	ITGB1	Integrin beta-1
510	X1458	0.10103	0.102333	0.323513	41	5627	0.0378538	0.0399875	0.343822	122	7570	0.0364671	0.0397494	0.35892	163	13197	0.757779	0.767492	0.74539	1458	ITGB1BP1	Integrin beta-1-binding protein 1
511	X1459	-0.121322	0.171209	0.478561	42	5655	-0.133198	0.131784	0.312146	119	7607	-0.0390796	0.0943981	0.678884	161	13262	0.838592	0.748388	0.897676	1459	ITGB1BP2	Integrin beta-1-binding protein 2
512	X146	0.0502848	0.084139	0.55008	43	5752	0.0318418	0.0525404	0.544486	124	7760	-0.0200745	0.0490666	0.682446	167	13512	0.870341	0.860305	0.897854	146	APLP1	Amyloid-like protein 1
513	X1460	-0.0558637	0.0814418	0.492755	43	5727	-0.0407313	0.0333759	0.222321	124	7714	-0.0558928	0.0249138	0.0248678	167	13441	0.846734	0.654862	0.175941	1460	ITGB2	Integrin beta-2
514	X1461	-0.131375	0.0715766	0.06644	44	5785	-0.0660719	0.0434563	0.128405	123	7777	-0.0914144	0.036842	0.013092	167	13562	0.534815	0.541218	0.112185	1461	ITGB5	Integrin beta-5
515	X1462	-0.0327419	0.056853	0.56468	42	5685	-0.0386316	0.0289322	0.181795	122	7587	-0.0470535	0.0259635	0.069941	164	13272	0.880038	0.613643	0.333284	1462	ITGB6	Integrin beta-6
516	X1463	-0.181669	0.149509	0.224325	43	5816	0.0285111	0.0473859	0.547387	125	7811	-0.00502092	0.0417371	0.904247	168	13627	0.691433	0.860305	0.979514	1463	ITGB7	Integrin beta-7
517	X1464	0.160384	0.119233	0.178583	36	4842	-0.0176163	0.0449802	0.695321	104	6570	0.0279067	0.0354782	0.431524	140	11412	0.652645	0.90996	0.795501	1464	ITGBL1	Integrin beta-like protein 1
518	X1465	0.000118881	0.0334086	0.997161	34	4846	-0.000858336	0.0218355	0.968644	105	6590	0.00271609	0.0179288	0.879587	139	11436	0.99887	0.98957	0.973174	1465	ITIH1	Inter-alpha-trypsin inhibitor heavy chain H1
519	X1466	0.0757537	0.173124	0.661699	43	5790	0.0559649	0.0384783	0.145821	123	7781	-0.00365941	0.0420815	0.930703	166	13571	0.919554	0.566607	0.984825	1466	ITIH3	Inter-alpha-trypsin inhibitor heavy chain H3
520	X1467	0.0322327	0.0406466	0.427778	34	4846	0.0720565	0.0263398	0.00622578	105	6590	0.0700401	0.0227134	0.00204475	139	11436	0.820533	0.11937	0.032518	1467	ITIH4	Inter-alpha-trypsin inhibitor heavy chain H4
521	X1468	0.106946	0.0822417	0.193469	36	4805	-0.0208862	0.0409889	0.610362	101	6542	0.0287552	0.0386446	0.45682	137	11347	0.668075	0.876832	0.807502	1468	ITIH5	Inter-alpha-trypsin inhibitor heavy chain H5
522	X1469	-0.126243	0.0921962	0.170909	43	5754	0.0131703	0.0628639	0.834054	125	7741	-0.0719506	0.0528682	0.173532	168	13495	0.648155	0.945717	0.554395	1469	ITM2A	Integral membrane protein 2A
523	X147	0.0599653	0.136336	0.660056	34	4846	0.00293468	0.0327715	0.928645	105	6590	-0.020929	0.0283347	0.46013	139	11436	0.919554	0.97699	0.807502	147	APOA1	Apolipoprotein A-I
524	X1470	-0.088848	0.099516	0.371963	34	4664	0.0674086	0.0663278	0.309489	102	6357	0.00722536	0.0545768	0.894677	136	11021	0.789885	0.748388	0.978385	1470	ITPA	Inosine triphosphate pyrophosphatase
525	X1471	-0.0491566	0.0926826	0.595852	34	4690	-0.0206043	0.0615951	0.737993	100	6411	-0.0311815	0.0488716	0.523454	134	11101	0.894236	0.921782	0.842718	1471	ITPR1	Inositol 1,4,5-trisphosphate receptor type 1
526	X1472	-0.0688855	0.0787561	0.381754	32	4671	0.00966132	0.0583396	0.868468	100	6372	-0.0243171	0.0532223	0.647745	132	11043	0.792478	0.952883	0.887047	1472	ITPRIP	Inositol 1,4,5-trisphosphate receptor-interacting protein
527	X1473	-0.140071	0.10425	0.179077	39	5654	0.0562098	0.0625197	0.368614	124	7564	-0.0396846	0.055236	0.472476	163	13218	0.652645	0.78362	0.810673	1473	IVD	Isovaleryl-CoA dehydrogenase, mitochondrial
528	X1474	-0.144084	0.0755196	0.0564044	35	4658	0.00907419	0.0494894	0.854518	98	6332	-0.0060908	0.0451189	0.892616	133	10990	0.52573	0.950038	0.978385	1474	IZUMO1	Izumo sperm-egg fusion protein 1
529	X1475	-0.0403327	0.0533334	0.449508	43	5830	0.0247227	0.0253826	0.330054	124	7835	-0.0169004	0.0279869	0.545931	167	13665	0.82816	0.761183	0.851817	1475	JAM2	Junctional adhesion molecule B
530	X1476	-0.112726	0.0620548	0.0692865	35	4728	0.0218717	0.0521409	0.674871	102	6431	-0.0427084	0.0419583	0.308737	137	11159	0.544245	0.897547	0.697946	1476	JAM3	Junctional adhesion molecule C
531	X1477	-0.0821987	0.15103	0.586266	42	5685	-0.0596979	0.0590847	0.312314	122	7587	-0.0198338	0.057285	0.72917	164	13272	0.888096	0.748388	0.918643	1477	JCHAIN	Immunoglobulin J chain
532	X1478	-0.052828	0.104033	0.611594	35	4658	0.0290967	0.067329	0.665628	98	6332	-0.0863824	0.0602832	0.151874	133	10990	0.904391	0.894954	0.514225	1478	JMJD1C	Probable JmjC domain-containing histone demethylation protein 2C
533	X1479	-0.0746465	0.223805	0.738732	35	4810	-0.0217078	0.100368	0.828769	101	6544	-0.0805528	0.0818191	0.324858	136	11354	0.941129	0.945556	0.716263	1479	JPT2	Jupiter microtubule associated homolog 2
534	X148	-0.032293	0.111027	0.77116	35	4833	0.0628901	0.0531615	0.236809	105	6577	0.00376456	0.0578973	0.948157	140	11410	0.949664	0.675078	0.987726	148	APOA2	Apolipoprotein A-II
535	X1480	0.239616	0.123082	0.0515598	42	5685	0.00954826	0.0467404	0.838133	122	7587	0.0913124	0.051999	0.0790811	164	13272	0.518298	0.945717	0.356563	1480	JUN	Transcription factor AP-1
536	X1481	0.0415908	0.121841	0.732837	43	5721	-0.0284929	0.0562197	0.612286	122	7724	0.0648374	0.0460167	0.158837	165	13445	0.941129	0.876995	0.527409	1481	KAZALD1	Kazal-type serine protease inhibitor domain-containing protein 1
537	X1482	0.151646	0.143485	0.290568	35	4810	-0.010105	0.109778	0.926659	101	6544	-0.017161	0.0886025	0.846422	136	11354	0.734463	0.976803	0.964961	1482	KAZN	Kazrin
538	X1483	-0.127573	0.0703952	0.0699488	32	4671	0.0423749	0.0491414	0.38852	100	6372	-0.0195535	0.0402727	0.627303	132	11043	0.544245	0.796111	0.878705	1483	KCNC4	Potassium voltage-gated channel subfamily C member 4
539	X1484	0.253322	0.238914	0.289005	35	4694	0.0618318	0.105268	0.556953	95	6411	0.105101	0.0997672	0.29213	130	11105	0.732986	0.865427	0.68928	1484	KCNH2	Potassium voltage-gated channel subfamily H member 2
540	X1485	0.0990753	0.146428	0.498651	39	5654	0.102263	0.0643992	0.112297	124	7564	0.0744942	0.0605332	0.21846	163	13218	0.851207	0.515123	0.618907	1485	KCNIP4	Kv channel-interacting protein 4
541	X1486	-0.0700917	0.0540657	0.194832	32	4723	0.0229636	0.0439014	0.600924	99	6434	-0.0140938	0.0354469	0.690922	131	11157	0.668075	0.87237	0.90492	1486	KCTD5	BTB/POZ domain-containing protein KCTD5
542	X1487	0.682055	0.401376	0.0892642	32	4697	-0.114967	0.086108	0.181829	101	6374	0.124464	0.119789	0.298794	133	11071	0.584888	0.613643	0.693196	1487	KDM3A	Lysine-specific demethylase 3A
543	X1488	0.0377105	0.0442559	0.394159	44	5785	0.0486677	0.028889	0.0920565	123	7777	0.06169	0.0255426	0.0157274	167	13562	0.800747	0.465914	0.12801	1488	KDR	Vascular endothelial growth factor receptor 2
544	X1489	0.00800578	0.0883249	0.927779	39	5654	-0.0347848	0.0349491	0.319591	124	7564	-0.0373658	0.0348109	0.283094	163	13218	0.989905	0.753708	0.682825	1489	KEL	Kell blood group glycoprotein
545	X149	-0.0536793	0.0421287	0.202601	34	4846	0.0660807	0.0500323	0.186581	105	6590	0.0287904	0.0323668	0.373732	139	11436	0.67328	0.619509	0.756741	149	APOA4	Apolipoprotein A-IV
546	X1490	-0.0313017	0.160621	0.845488	35	4658	0.103736	0.0802596	0.196181	98	6332	0.113037	0.0623602	0.0698858	133	10990	0.96807	0.632018	0.333284	1490	KHDC3L	KH domain-containing protein 3
547	X1491	0.0988374	0.156356	0.527302	34	4690	0.208964	0.0728644	0.00413277	100	6411	0.163035	0.0608515	0.00737909	134	11101	0.86028	0.102227	0.0781794	1491	KHK	Ketohexokinase
548	X1492	-0.0208471	0.0467617	0.65573	35	4818	0.0434889	0.0385453	0.259212	101	6574	0.0417924	0.0301886	0.166244	136	11392	0.918936	0.69808	0.542148	1492	KIAA0319	Dyslexia-associated protein KIAA0319
549	X1493	-0.00297061	0.136396	0.982624	35	4734	-0.00713595	0.0681612	0.91662	99	6463	-0.0650552	0.058958	0.269847	134	11197	0.997724	0.975258	0.672775	1493	KIAA1549	UPF0606 protein KIAA1549
550	X1494	-0.0670646	0.0710948	0.345521	35	4734	-0.00702937	0.0267176	0.792475	99	6463	-0.0284893	0.0251829	0.25793	134	11197	0.777823	0.937578	0.661795	1494	KIAA1549L	UPF0606 protein KIAA1549L
551	X1495	0.0836566	0.100574	0.405528	36	4805	0.0806308	0.0575079	0.160891	101	6542	0.0574467	0.0494069	0.24494	137	11347	0.808322	0.589826	0.649661	1495	KIAA2013	Uncharacterized protein KIAA2013
552	X1496	-0.0546974	0.053401	0.305705	34	4664	0.0293528	0.0283569	0.300613	102	6357	0.0215354	0.0241359	0.372256	136	11021	0.747868	0.744117	0.754899	1496	KIF1C	Kinesin-like protein KIF1C
553	X1497	-0.131819	0.116389	0.257393	32	4671	-0.0516126	0.0711603	0.468267	100	6372	-0.143251	0.0641383	0.025518	132	11043	0.716932	0.837939	0.177731	1497	KIF20B	Kinesin-like protein KIF20B
554	X1498	0.211416	0.223753	0.344729	34	4664	0.067772	0.146116	0.642774	102	6357	-0.0196415	0.122477	0.872591	136	11021	0.777823	0.887247	0.967891	1498	KIF22	Kinesin-like protein KIF22
555	X1499	-0.0395683	0.12148	0.744636	43	5721	0.0480921	0.0872501	0.581498	122	7724	0.0167609	0.0708993	0.81312	165	13445	0.943584	0.869819	0.950479	1499	KIFBP	KIF-binding protein
556	X15	-0.0864105	0.0606269	0.154076	35	4728	-0.0686611	0.0301894	0.0229454	102	6431	-0.0799266	0.027506	0.00366337	137	11159	0.639103	0.239043	0.046949	15	ACHE	Acetylcholinesterase
557	X150	-0.0459921	0.0516619	0.37333	35	4833	-0.0129737	0.0212314	0.541158	105	6577	-0.0136105	0.0193968	0.482875	140	11410	0.790318	0.860305	0.818423	150	APOB	Apolipoprotein B-100
558	X1500	-0.468847	0.167119	0.0050243	36	4805	0.028791	0.0909658	0.75162	101	6542	-0.149429	0.0822651	0.0693032	137	11347	0.185836	0.92424	0.333284	1500	KIR2DL2	Killer cell immunoglobulin-like receptor 2DL2
559	X1501	-0.240571	0.157518	0.126697	41	5627	0.124292	0.0858245	0.147558	122	7570	-0.0651716	0.0755014	0.388037	163	13197	0.617013	0.567449	0.76914	1501	KIR2DL3	Killer cell immunoglobulin-like receptor 2DL3
560	X1502	-0.759378	0.333601	0.0228277	35	4810	-0.10203	0.213547	0.632803	101	6544	-0.191928	0.180549	0.287771	136	11354	0.368522	0.883139	0.687544	1502	KIR2DS4	Killer cell immunoglobulin-like receptor 2DS4
561	X1503	0.0426859	0.275441	0.876843	41	5627	0.00388636	0.120407	0.974251	122	7570	-0.0662653	0.115478	0.566081	163	13197	0.973682	0.990867	0.852638	1503	KIR3DL1	Killer cell immunoglobulin-like receptor 3DL1
562	X1504	0.101272	0.181261	0.57636	35	4658	0.212862	0.124806	0.0880924	98	6332	0.0773293	0.086552	0.37162	133	10990	0.886502	0.455586	0.754603	1504	KIR3DL2	Killer cell immunoglobulin-like receptor 3DL2
563	X1505	-0.0267234	0.110004	0.808059	32	4671	0.0546158	0.07164	0.445842	100	6372	0.00498205	0.0520283	0.923714	132	11043	0.959238	0.8259	0.984618	1505	KIRREL1	Kin of IRRE-like protein 1
564	X1506	-0.255657	0.119817	0.0328654	39	5654	0.0192861	0.0387234	0.618451	124	7564	-0.00693785	0.0339612	0.838129	163	13218	0.455132	0.878703	0.962	1506	KIRREL2	Kin of IRRE-like protein 2
565	X1507	-0.0326714	0.0526708	0.535064	43	5781	-0.0224597	0.0316307	0.477667	123	7769	-0.0345717	0.0289982	0.233182	166	13550	0.862601	0.837939	0.637635	1507	KIT	Mast/stem cell growth factor receptor Kit
566	X1508	-0.144685	0.0879651	0.100012	43	5752	-0.0107477	0.0426879	0.801215	124	7760	-0.00622028	0.0379201	0.869702	167	13512	0.591267	0.938327	0.967891	1508	KITLG	Kit ligand
567	X1509	-0.235692	0.132662	0.0756295	39	5654	0.0754649	0.0790785	0.33993	124	7564	-0.0699071	0.071372	0.327345	163	13218	0.55525	0.765661	0.718875	1509	KLB	Beta-klotho
568	X151	0.0312599	0.080895	0.699181	34	4690	0.0281074	0.0465489	0.545959	100	6411	0.0274667	0.047271	0.561209	134	11101	0.932308	0.860305	0.852638	151	APOBR	Apolipoprotein B receptor
569	X1510	-0.138801	0.0793328	0.0801859	32	4671	-0.0207052	0.036824	0.57393	100	6372	-0.0675774	0.0355102	0.057035	132	11043	0.56529	0.869819	0.299844	1510	KLF4	Krueppel-like factor 4
570	X1511	-0.0531104	0.0735672	0.470338	36	4820	0.0243677	0.0540404	0.65205	102	6569	-0.038074	0.0403556	0.345444	138	11389	0.836596	0.891572	0.736779	1511	KLHL41	Kelch-like protein 41
571	X1512	0.163517	0.295435	0.579936	44	5708	0.130564	0.148362	0.378838	123	7662	0.0735456	0.118111	0.533494	167	13370	0.886502	0.790863	0.846288	1512	KLK1	Kallikrein-1
572	X1513	0.0977101	0.0662905	0.14049	44	5758	0.0328098	0.0397453	0.409087	123	7739	0.0567628	0.0303669	0.0615903	167	13497	0.634484	0.808196	0.312986	1513	KLK10	Kallikrein-10
573	X1514	0.0705697	0.0534522	0.186755	44	5726	0.0161041	0.0303334	0.595487	123	7702	0.0312349	0.024973	0.211026	167	13428	0.65826	0.87237	0.610309	1514	KLK11	Kallikrein-11
574	X1515	-0.0867474	0.48612	0.858371	41	5627	-0.0117207	0.147059	0.936476	122	7570	0.041141	0.135679	0.76172	163	13197	0.971778	0.977384	0.933227	1515	KLK12	Kallikrein-12
575	X1516	0.0198911	0.0771043	0.796425	42	5625	0.11141	0.0376425	0.00307944	120	7593	0.0655163	0.037435	0.0800956	162	13218	0.956427	0.0882235	0.358406	1516	KLK13	Kallikrein-13
576	X1517	-0.0347805	0.0779164	0.655321	43	5816	0.0626589	0.049774	0.208077	125	7811	0.082921	0.0576573	0.150385	168	13627	0.918936	0.641243	0.512617	1517	KLK14	Kallikrein-14
577	X1518	-0.0514357	0.10724	0.631491	36	4798	0.0997446	0.0546698	0.0680775	101	6533	0.0671352	0.052803	0.203576	137	11331	0.913403	0.412999	0.597918	1518	KLK15	Kallikrein-15
578	X1519	-0.533307	0.289389	0.0653475	36	4842	0.0936685	0.0592022	0.113609	104	6570	-0.189516	0.0824518	0.0215332	140	11412	0.533143	0.517364	0.163429	1519	KLK3	Prostate-specific antigen
579	X152	0.00534735	0.0553459	0.923031	34	4837	0.0578644	0.0386371	0.134227	105	6571	0.0497996	0.0408056	0.222308	139	11408	0.988603	0.546394	0.622804	152	APOC1	Apolipoprotein C-I
580	X1520	-0.132461	0.105954	0.211235	43	5816	0.00614524	0.0623259	0.921457	125	7811	-0.0692724	0.0538805	0.198559	168	13627	0.679987	0.975541	0.590826	1520	KLK4	Kallikrein-4
581	X1521	0.0156038	0.0508148	0.758788	44	5772	-0.00573385	0.0330654	0.862329	123	7765	-0.000244493	0.0281521	0.993071	167	13537	0.945966	0.951313	0.99826	1521	KLK6	Kallikrein-6
582	X1522	0.0641735	0.0855769	0.453319	33	4627	0.0738116	0.0421072	0.0796112	98	6276	0.0487735	0.0416878	0.242013	131	10903	0.832035	0.438087	0.644252	1522	KLK7	Kallikrein-7
583	X1523	-0.0930582	0.0650063	0.15228	43	5548	0.0182105	0.0437707	0.677378	121	7491	-0.0475502	0.0331001	0.150843	164	13039	0.639103	0.899131	0.512617	1523	KLK8	Kallikrein-8
584	X1524	0.0809212	0.036146	0.0251734	33	4752	0.0324895	0.0255145	0.202885	101	6444	0.0520617	0.0235568	0.0271014	134	11196	0.391259	0.637438	0.183338	1524	KLKB1	Plasma kallikrein
585	X1525	-0.0758826	0.0999579	0.447765	43	5822	0.0783431	0.0415591	0.059416	125	7830	0.0782895	0.03474	0.0242224	168	13652	0.82785	0.390774	0.175117	1525	KLRB1	Killer cell lectin-like receptor subfamily B member 1
586	X1526	0.0581963	0.214222	0.785881	32	4671	0.00704976	0.0688419	0.918435	100	6372	-0.0224381	0.0521245	0.666852	132	11043	0.952713	0.975304	0.89413	1526	KLRC1	NKG2-A/NKG2-B type II integral membrane protein
587	X1527	0.0458661	0.072635	0.527739	43	5822	0.089406	0.0462634	0.0532926	125	7830	0.0982141	0.0460889	0.0330915	168	13652	0.86028	0.366661	0.208391	1527	KLRD1	Natural killer cells antigen CD94
588	X1528	0.0322604	0.0638123	0.613171	32	4697	0.0183005	0.0342256	0.592856	101	6374	0.00386999	0.0319322	0.903538	133	11071	0.904648	0.87237	0.979514	1528	KLRF1	Killer cell lectin-like receptor subfamily F member 1
589	X1529	0.0309807	0.0708277	0.661814	35	4818	0.0979106	0.0514461	0.0570186	101	6574	0.0803544	0.0379959	0.0344453	136	11392	0.919554	0.381091	0.215388	1529	KLRK1	NKG2-D type II integral membrane protein
590	X153	-0.256554	0.169973	0.131202	32	4633	0.0126107	0.0612175	0.836793	100	6305	-0.0509252	0.0511489	0.319433	132	10938	0.620216	0.945717	0.709095	153	APOD	Apolipoprotein D
591	X1530	-0.0272232	0.0639948	0.670547	38	5491	-0.0119936	0.0278393	0.666602	118	7341	-0.0155974	0.0248707	0.530567	156	12832	0.922326	0.894954	0.844886	1530	KRT14	Keratin, type I cytoskeletal 14
592	X1531	0.134444	0.183241	0.463131	34	4664	-0.000164487	0.0544582	0.99759	102	6357	0.00188243	0.0454908	0.966993	136	11021	0.836252	0.999114	0.990727	1531	KRT17	Keratin, type I cytoskeletal 17
593	X1532	0.862611	0.237263	0.000277255	43	5721	0.232397	0.0894934	0.00940961	122	7724	0.440448	0.086474	3.51675e-07	165	13445	0.0450077	0.155892	7.33995e-05	1532	KRT18	Keratin, type I cytoskeletal 18
594	X1533	-0.0751934	0.110796	0.49735	43	5742	-0.0616815	0.0628211	0.326168	124	7732	-0.0723969	0.0570845	0.204712	167	13474	0.850853	0.758809	0.598766	1533	KRT19	Keratin, type I cytoskeletal 19
595	X1534	-0.332193	0.108172	0.00213356	39	5654	-0.0211565	0.0475487	0.656361	124	7564	-0.147355	0.0525612	0.0050552	163	13218	0.124918	0.893703	0.0586162	1534	KRT5	Keratin, type II cytoskeletal 5
596	X1535	-0.0381834	0.0529418	0.470766	34	4664	0.0241167	0.0506925	0.634256	102	6357	-0.021331	0.033911	0.52933	136	11021	0.836596	0.883139	0.844886	1535	KRT6C	Keratin, type II cytoskeletal 6C
597	X1536	0.132995	0.211779	0.530012	32	4671	0.102139	0.0995189	0.304737	100	6372	0.156326	0.0843682	0.0638968	132	11043	0.86028	0.745764	0.321999	1536	KRT8	Keratin, type II cytoskeletal 8
598	X1537	-0.0556509	0.0746455	0.455948	43	5740	0.00477921	0.0582749	0.934638	123	7746	-0.0267378	0.0472406	0.5714	166	13486	0.832329	0.977384	0.852638	1537	KYAT1	Kynurenine--oxoglutarate transaminase 1
599	X1538	0.234519	0.0981713	0.0169	43	5822	0.148809	0.0471432	0.0015966	125	7830	0.16126	0.0428073	0.00016514	168	13652	0.32488	0.0625007	0.00548341	1538	KYNU	Kynureninase
600	X1539	-0.0320619	0.0557327	0.565102	44	5785	-0.0588624	0.0294878	0.0459164	123	7777	-0.0420295	0.0264806	0.112472	167	13562	0.880038	0.340527	0.432997	1539	L1CAM	Neural cell adhesion molecule L1
601	X154	-0.000973765	0.0819548	0.99052	34	4846	0.0269487	0.0850294	0.751294	105	6590	0.0229212	0.0653585	0.725814	139	11436	0.997724	0.92424	0.918505	154	APOE	Apolipoprotein E
602	X1540	-4.64668	2.2961	0.0429983	36	4838	0.0795149	0.0904209	0.379192	103	6561	0.0261596	0.0805977	0.745507	139	11399	0.483234	0.790863	0.928427	1540	L3HYPDH	Trans-3-hydroxy-L-proline dehydratase
603	X1541	-0.0611185	0.0675028	0.365242	36	4796	-0.076251	0.0517682	0.14077	100	6531	-0.0811367	0.0402254	0.0436902	136	11327	0.787628	0.556613	0.253803	1541	LACRT	Extracellular glycoprotein lacritin
604	X1542	-0.0476913	0.131033	0.715884	43	5752	0.0254665	0.0684349	0.709798	124	7760	-0.0630792	0.059581	0.28973	167	13512	0.935446	0.911477	0.688499	1542	LACTB2	Endoribonuclease LACTB2
605	X1543	-0.142555	0.0994732	0.151831	43	5721	0.0827589	0.0440467	0.0602594	122	7724	0.00581231	0.0351516	0.868669	165	13445	0.639103	0.391285	0.967891	1543	LAG3	Lymphocyte activation gene 3 protein
606	X1544	0.100415	0.0657107	0.12648	45	5746	0.0471784	0.0369207	0.20131	124	7748	0.0794871	0.0335306	0.0177599	169	13494	0.616988	0.635922	0.141018	1544	LAIR1	Leukocyte-associated immunoglobulin-like receptor 1
607	X1545	0.47244	0.232792	0.0424122	42	5726	0.120655	0.102707	0.240096	123	7702	0.110489	0.0894252	0.216629	165	13428	0.483234	0.681128	0.61714	1545	LAIR2	Leukocyte-associated immunoglobulin-like receptor 2
608	X1546	-0.0949817	0.0569277	0.0952241	34	4664	0.012138	0.0651274	0.852152	102	6357	-0.0249969	0.0464993	0.590869	136	11021	0.585778	0.948928	0.863692	1546	LAMA1	Laminin subunit alpha-1
609	X1547	-0.00238679	0.069274	0.972515	45	5773	0.0225985	0.0372339	0.543895	124	7783	0.0194372	0.0280265	0.487978	169	13556	0.99589	0.860305	0.821461	1547	LAMA4	Laminin subunit alpha-4
610	X1548	0.107937	0.0691755	0.118679	34	4690	0.0411863	0.0299984	0.169768	100	6411	0.0538412	0.0269724	0.0459167	134	11101	0.607014	0.602929	0.260017	1548	LAMB1	Laminin subunit beta-1
611	X1549	-0.110888	0.0628237	0.0775525	35	4702	0.0244659	0.0448747	0.585613	102	6382	0.00702675	0.027184	0.79603	137	11084	0.559527	0.869819	0.944615	1549	LAMP1	Lysosome-associated membrane glycoprotein 1
612	X155	-0.158578	0.0468343	0.000709356	35	4833	-0.0333787	0.0244632	0.172427	105	6577	-0.0942248	0.0224768	2.76392e-05	140	11410	0.0727891	0.602929	0.00149559	155	APOF	Apolipoprotein F
613	X1550	0.00955668	0.0308375	0.756633	42	5599	0.0352031	0.0188168	0.0613678	117	7517	0.0284868	0.0162279	0.0791877	159	13116	0.945923	0.394971	0.356563	1550	LAMP2	Lysosome-associated membrane glycoprotein 2
614	X1551	-0.105769	0.116745	0.364946	43	5815	0.0349926	0.0539271	0.516412	124	7818	0.022672	0.0475062	0.63319	167	13633	0.787628	0.851971	0.883421	1551	LAMP3	Lysosome-associated membrane glycoprotein 3
615	X1552	-0.0833688	0.0670207	0.213527	36	4805	-0.0329384	0.0422947	0.436108	101	6542	-0.0411969	0.0316221	0.192648	137	11347	0.679987	0.821604	0.58394	1552	LAMTOR5	Ragulator complex protein LAMTOR5
616	X1553	0.0350408	0.0931323	0.706732	42	5685	-0.0423868	0.0581108	0.465749	122	7587	-0.00377267	0.0446355	0.932642	164	13272	0.935339	0.836753	0.985668	1553	LAP3	Cytosol aminopeptidase
617	X1554	-0.109395	0.0810099	0.176891	36	4805	-0.00868295	0.0540203	0.872302	101	6542	-0.0450383	0.0529795	0.395264	137	11347	0.652645	0.955706	0.771003	1554	LARP1	La-related protein 1
618	X1555	-0.0803869	0.132868	0.545169	43	5822	-0.00941324	0.0889455	0.915716	125	7830	-0.0383134	0.0657524	0.5601	168	13652	0.867639	0.975258	0.852638	1555	LAT	Linker for activation of T-cells family member 1
619	X1556	-0.0934901	0.213072	0.660826	43	5721	0.136016	0.132128	0.303276	122	7724	-0.0295408	0.108875	0.786138	165	13445	0.919554	0.745555	0.943228	1556	LAT2	Linker for activation of T-cells family member 2
620	X1557	-0.627779	0.409003	0.124808	32	4697	0.0694055	0.102773	0.499469	101	6374	-0.0195475	0.0755924	0.795951	133	11071	0.613253	0.843984	0.944615	1557	LATS1	Serine/threonine-protein kinase LATS1
621	X1558	-0.026862	0.059765	0.6531	42	5717	0.0416129	0.0339038	0.219679	123	7688	-0.00311857	0.0296893	0.916344	165	13405	0.917039	0.651059	0.98259	1558	LAYN	Layilin
622	X1559	0.0835918	0.116112	0.471574	43	5790	0.0489364	0.0623685	0.432668	123	7781	0.0519138	0.0556475	0.35087	166	13571	0.836596	0.820946	0.740513	1559	LBP	Lipopolysaccharide-binding protein
623	X156	-0.10625	0.0572426	0.063434	44	5760	-0.0261579	0.0343436	0.446266	125	7754	-0.0573702	0.0325797	0.0782515	169	13514	0.533143	0.8259	0.35604	156	APOH	Beta-2-glycoprotein 1
624	X1560	0.0621605	0.124896	0.618698	43	5830	0.0370206	0.0712499	0.603351	124	7835	-0.00734078	0.0563636	0.896377	167	13665	0.906638	0.874035	0.979145	1560	LBR	Delta(14)-sterol reductase LBR
625	X1561	0.0970587	0.0329588	0.0032311	35	4833	0.0820728	0.0259386	0.00155556	105	6577	0.108677	0.0217532	5.85651e-07	140	11410	0.156939	0.0625007	0.000100663	1561	LCAT	Phosphatidylcholine-sterol acyltransferase
626	X1562	-0.00971559	0.0873191	0.911406	36	4820	0.15713	0.079046	0.0468307	102	6569	0.0624204	0.0544465	0.251607	138	11389	0.986709	0.343817	0.654991	1562	LCN15	Lipocalin-15
627	X1563	0.0126403	0.0738981	0.864184	43	5590	0.0763158	0.0377651	0.0433005	120	7513	0.0244876	0.0351187	0.485626	163	13103	0.972786	0.32728	0.820231	1563	LCN2	Neutrophil gelatinase-associated lipocalin
628	X1564	0.116796	0.0843834	0.166325	36	4842	-0.0253682	0.0542943	0.640332	104	6570	0.038996	0.0442179	0.377828	140	11412	0.645419	0.885997	0.759968	1564	LCP1	Plastin-2
629	X1565	0.314186	0.0897835	0.000466352	44	5770	0.230901	0.0646702	0.000356388	123	7787	0.255628	0.053884	2.09501e-06	167	13557	0.0648895	0.028145	0.000255068	1565	LDLR	Low-density lipoprotein receptor
630	X1566	-0.136467	0.120124	0.255937	36	4820	0.000230036	0.106672	0.998279	102	6569	-0.0557446	0.0810221	0.491442	138	11389	0.716932	0.999114	0.822483	1566	LDLRAP1	Low density lipoprotein receptor adapter protein 1
631	X1567	0.13355	0.133581	0.317422	36	4838	0.0483147	0.0782231	0.536804	103	6561	0.145219	0.0583089	0.0127557	139	11399	0.755555	0.860305	0.110065	1567	LECT2	Leukocyte cell-derived chemotaxin-2
632	X1568	0.112611	0.083644	0.178203	43	5810	0.0862802	0.061145	0.158223	125	7801	0.101812	0.0484515	0.0356125	168	13611	0.652645	0.589703	0.221876	1568	LEFTY2	Left-right determination factor 2
633	X1569	0.0532339	0.147558	0.718274	33	4587	-0.138027	0.0817124	0.0911842	96	6196	-0.0841397	0.081129	0.299685	129	10783	0.935709	0.46489	0.693196	1569	LEG1	Protein LEG1 homolog
634	X157	-0.0145785	0.0849485	0.86374	35	4833	-0.0602745	0.0673236	0.370629	105	6577	-0.0236552	0.0520799	0.649678	140	11410	0.972786	0.784242	0.887047	157	APOL1	Apolipoprotein L1
635	X1570	-0.184496	0.106319	0.0826885	32	4671	0.0662757	0.0892629	0.457798	100	6372	-0.0170041	0.0620122	0.783927	132	11043	0.569086	0.831935	0.942965	1570	LELP1	Late cornified envelope-like proline-rich protein 1
636	X1571	-0.0144055	0.040027	0.718926	36	4820	-0.00807756	0.0185186	0.662702	102	6569	-0.00648653	0.0172752	0.707302	138	11389	0.936142	0.894954	0.913622	1571	LEO1	RNA polymerase-associated protein LEO1
637	X1572	0.765684	0.127344	1.82436e-09	43	5752	0.504667	0.10952	4.06577e-06	124	7760	0.501764	0.0751001	2.36884e-11	167	13512	5.33077e-06	0.00148502	6.92175e-08	1572	LEP	Leptin
638	X1573	-0.162166	0.0600855	0.00695657	43	5752	-0.00148728	0.0311619	0.961933	124	7760	-0.0402952	0.0319296	0.206947	167	13512	0.218536	0.986235	0.601719	1573	LEPR	Leptin receptor
639	X1574	-0.0950819	0.0768986	0.216288	36	4820	0.037252	0.0598925	0.533954	102	6569	0.000267764	0.0539139	0.996037	138	11389	0.682156	0.860226	0.998772	1574	LETM1	Mitochondrial proton/calcium exchanger protein
640	X1575	-0.0560121	0.0780572	0.473017	43	5752	0.0898971	0.0392553	0.0220176	124	7760	0.0302165	0.0364844	0.407555	167	13512	0.836596	0.2374	0.77698	1575	LGALS1	Galectin-1
641	X1576	0.0134693	0.0405297	0.739639	44	5772	0.0537887	0.0359964	0.135103	122	7788	0.0566436	0.0255821	0.0268161	166	13560	0.941129	0.546394	0.183338	1576	LGALS3	Galectin-3
642	X1577	3.47482	2.04257	0.0889054	34	4846	0.0280026	0.0309071	0.364923	105	6590	0.0907474	0.0314627	0.00392301	139	11436	0.584888	0.782988	0.0491976	1577	LGALS3BP	Galectin-3-binding protein
643	X1578	0.150556	0.108712	0.166081	45	5746	0.155911	0.0555594	0.0050128	124	7748	0.127807	0.0535146	0.0169286	169	13494	0.645419	0.112161	0.136268	1578	LGALS4	Galectin-4
644	X1579	-0.0755066	0.0716658	0.29207	42	5752	0.0308111	0.0408733	0.450957	122	7728	0.00256172	0.0364188	0.943923	164	13480	0.734786	0.826142	0.987688	1579	LGALS7_LGALS7B	Galectin-7
645	X158	-0.04757	0.0516815	0.35734	43	5781	0.0124559	0.0292187	0.66989	123	7769	-0.00636226	0.0257828	0.805091	166	13550	0.783328	0.896417	0.947052	158	APOM	Apolipoprotein M
646	X1580	-0.0784322	0.0871512	0.368144	43	5830	0.068852	0.0668419	0.302976	124	7835	0.0228808	0.0543088	0.67353	167	13665	0.78876	0.745555	0.895791	1580	LGALS8	Galectin-8
647	X1581	0.0957244	0.0518466	0.0648484	45	5743	0.149869	0.0367204	4.47728e-05	123	7743	0.143722	0.0315598	5.26481e-06	168	13486	0.533143	0.00872174	0.000427327	1581	LGALS9	Galectin-9
648	X1582	-0.0477542	0.0542228	0.378478	45	5773	0.00658416	0.0321739	0.837851	124	7783	0.00447545	0.0301219	0.881886	169	13556	0.790606	0.945717	0.974611	1582	LGMN	Legumain
649	X1583	0.0403461	0.200611	0.840608	41	5627	-0.0642273	0.0780235	0.410406	122	7570	0.0504087	0.0825429	0.5414	163	13197	0.967239	0.808196	0.849176	1583	LHB	Lutropin subunit beta
650	X1584	-0.0257624	0.0916479	0.778632	45	5760	-0.0240828	0.0617584	0.696572	124	7759	-0.00593912	0.0468408	0.899103	169	13519	0.951119	0.910147	0.979514	1584	LHPP	Phospholysine phosphohistidine inorganic pyrophosphate phosphatase
651	X1585	-0.0278387	0.100653	0.782101	39	5654	0.0117132	0.0412949	0.77668	124	7564	-0.0064936	0.0394555	0.869274	163	13218	0.952208	0.93355	0.967891	1585	LIF	Leukemia inhibitory factor
652	X1586	-0.0163446	0.0443077	0.712211	43	5754	0.0292295	0.0237914	0.219231	125	7741	0.0169288	0.021032	0.420873	168	13495	0.935446	0.651059	0.7875	1586	LIFR	Leukemia inhibitory factor receptor
653	X1587	0.0357502	0.0672516	0.595011	44	5760	0.0810667	0.0341997	0.0177693	125	7754	0.0749548	0.0332481	0.0241706	169	13514	0.893434	0.208522	0.175117	1587	LILRA2	Leukocyte immunoglobulin-like receptor subfamily A member 2
654	X1588	-0.0260174	0.277418	0.925281	36	4842	-0.162439	0.213307	0.446342	104	6570	-0.00693168	0.158458	0.965108	140	11412	0.988603	0.8259	0.990079	1588	LILRA3	Leukocyte immunoglobulin-like receptor subfamily A member 3
655	X1589	-0.103301	0.079596	0.194351	34	4664	0.0146542	0.056754	0.796248	102	6357	-0.0201769	0.0444596	0.649955	136	11021	0.668075	0.938327	0.887047	1589	LILRA4	Leukocyte immunoglobulin-like receptor subfamily A member 4
656	X159	-0.0458944	0.109242	0.674401	44	5748	-0.0239216	0.0687502	0.727878	125	7746	-0.00902633	0.0626887	0.885511	169	13494	0.923453	0.919127	0.975665	159	APP	Amyloid-beta precursor protein
657	X1590	0.0391815	0.051694	0.44848	43	5743	0.127589	0.0380308	0.000793958	124	7748	0.0861454	0.0309823	0.00542802	167	13491	0.82785	0.042962	0.0621987	1590	LILRA5	Leukocyte immunoglobulin-like receptor subfamily A member 5
658	X1591	0.0821584	0.111392	0.460783	36	4838	-0.0295463	0.0847981	0.727516	103	6561	-0.0038555	0.071561	0.957033	139	11399	0.835759	0.919068	0.989955	1591	LILRA6	Leukocyte immunoglobulin-like receptor subfamily A member 6
659	X1592	0.0913412	0.051015	0.0733771	44	5829	0.0758052	0.0262758	0.00391433	125	7856	0.059396	0.0226787	0.00881821	169	13685	0.548681	0.0994579	0.0858894	1592	LILRB1	Leukocyte immunoglobulin-like receptor subfamily B member 1
660	X1593	0.0758005	0.0608157	0.212619	44	5800	0.0340828	0.0373385	0.361344	124	7815	0.0595244	0.0325429	0.0673841	168	13615	0.679987	0.779304	0.328685	1593	LILRB2	Leukocyte immunoglobulin-like receptor subfamily B member 2
661	X1594	0.121436	0.0971772	0.211432	42	5685	0.212716	0.0434831	9.98533e-07	122	7587	0.136865	0.0379854	0.000314445	164	13272	0.679987	0.000972572	0.00900791	1594	LILRB4	Leukocyte immunoglobulin-like receptor subfamily B member 4
662	X1595	0.148449	0.131369	0.258469	44	5829	0.01977	0.081365	0.808021	125	7856	0.0608259	0.0676034	0.368255	169	13685	0.716932	0.939212	0.753004	1595	LILRB5	Leukocyte immunoglobulin-like receptor subfamily B member 5
663	X1596	0.183007	0.14974	0.221646	34	4690	-0.0225174	0.0634135	0.722523	100	6411	-0.0115577	0.0587786	0.844117	134	11101	0.686798	0.91693	0.964961	1596	LIPF	Gastric triacylglycerol lipase
664	X1597	-0.127047	0.110908	0.251996	35	4799	-0.0783979	0.0468617	0.0943347	100	6532	-0.0755085	0.0384056	0.0492892	135	11331	0.716932	0.472645	0.271186	1597	LMNB1	Lamin-B1
665	X1598	0.0139325	0.0493479	0.777688	35	4818	0.0482904	0.0232071	0.037448	101	6574	0.0591052	0.0240125	0.0138381	136	11392	0.951119	0.308234	0.116864	1598	LMNB2	Lamin-B2
666	X1599	-0.0339019	0.0483473	0.483168	36	4820	0.0228228	0.0345255	0.508586	102	6569	-0.00251848	0.0275866	0.927259	138	11389	0.841702	0.847256	0.984825	1599	LMOD1	Leiomodin-1
667	X16	0.0574395	0.189239	0.761486	35	4810	0.0819057	0.113868	0.471955	101	6544	-0.0326261	0.101273	0.747332	136	11354	0.94664	0.837939	0.929235	16	ACOT13	Acyl-coenzyme A thioesterase 13
668	X160	0.0417371	0.176894	0.813477	35	4728	0.110998	0.127107	0.382519	102	6431	-0.0363506	0.106661	0.73325	137	11159	0.960007	0.794238	0.920475	160	APPL2	DCC-interacting protein 13-beta
669	X1600	0.0271156	0.104342	0.794962	32	4671	-0.0281226	0.0651931	0.666197	100	6372	-0.0285249	0.0523404	0.585762	132	11043	0.956427	0.894954	0.860531	1600	LMOD2	Leiomodin-2
670	X1601	0.270211	0.195761	0.167491	34	4690	0.056323	0.0909807	0.535873	100	6411	0.011279	0.0696193	0.871298	134	11101	0.64609	0.860305	0.967891	1601	LONP1	Lon protease homolog, mitochondrial
671	X1602	0.827726	0.587786	0.159069	34	4725	0.243089	0.191933	0.205322	100	6420	0.300909	0.146726	0.0402839	134	11145	0.639103	0.64029	0.242201	1602	LPA	Apolipoprotein(a)
672	X1603	-0.00652691	0.0520963	0.900298	43	5721	-0.0234567	0.0297627	0.430624	122	7724	-0.0212724	0.0273781	0.437167	165	13445	0.982697	0.818569	0.796503	1603	LPCAT2	Lysophosphatidylcholine acyltransferase 2
673	X1604	-0.275849	0.0719976	0.000127438	43	5752	-0.00941793	0.0472709	0.842081	124	7760	-0.0967912	0.036177	0.00746198	167	13512	0.0321703	0.945717	0.0781905	1604	LPL	Lipoprotein lipase
674	X1605	0.0247708	0.111835	0.824708	42	5575	-0.0335747	0.0637878	0.598644	121	7507	-0.0317403	0.0571373	0.578546	163	13082	0.962585	0.87237	0.857258	1605	LPO	Lactoperoxidase
675	X1606	-0.0370677	0.190788	0.845951	34	4664	-0.00102199	0.0740747	0.988992	102	6357	-0.0434348	0.0523276	0.406508	136	11021	0.968221	0.996052	0.77698	1606	LPP	Lipoma-preferred partner
676	X1607	0.100414	0.143879	0.485239	34	4664	-0.045002	0.0677912	0.506798	102	6357	-0.00535202	0.056076	0.923964	136	11021	0.841702	0.846208	0.984618	1607	LRCH4	Leucine-rich repeat and calponin homology domain-containing protein 4
677	X1608	-0.184336	0.0976726	0.0591225	35	4694	-0.0226937	0.0485789	0.640392	95	6411	-0.0927944	0.039397	0.0185045	130	11105	0.527575	0.885997	0.14535	1608	LRFN2	Leucine-rich repeat and fibronectin type-III domain-containing protein 2
678	X1609	-0.0899208	0.0852553	0.291552	34	4846	0.0399299	0.0242064	0.0990336	105	6590	0.00833434	0.0319792	0.794388	139	11436	0.734786	0.480079	0.944345	1609	LRG1	Leucine-rich alpha-2-glycoprotein
679	X161	-0.176487	0.0924399	0.0562347	42	5720	0.052998	0.0524982	0.312725	123	7696	-0.0729689	0.0463324	0.11528	165	13416	0.52573	0.748388	0.439175	161	APRT	Adenine phosphoribosyltransferase
680	X1610	0.0197058	0.0659879	0.765224	43	5805	0.127205	0.0330943	0.000121195	125	7793	0.089819	0.0308478	0.00359485	168	13598	0.94705	0.0139896	0.0462738	1610	LRIG1	Leucine-rich repeats and immunoglobulin-like domains protein 1
681	X1611	0.0650846	0.0637584	0.307349	32	4683	0.0870499	0.0324625	0.00732813	100	6347	0.0687566	0.0293487	0.0191424	132	11030	0.747868	0.134672	0.149158	1611	LRIG3	Leucine-rich repeats and immunoglobulin-like domains protein 3
682	X1612	0.00907594	0.053647	0.865656	43	5721	0.00287142	0.0285778	0.919966	122	7724	0.0631108	0.03725	0.0902174	165	13445	0.972864	0.975304	0.386533	1612	LRP1	Prolow-density lipoprotein receptor-related protein 1
683	X1613	-0.0217939	0.120765	0.856787	43	5752	0.105845	0.0315325	0.000788809	124	7760	0.134916	0.0364555	0.000214885	167	13512	0.971601	0.042962	0.00654056	1613	LRP11	Low-density lipoprotein receptor-related protein 11
684	X1614	-0.0981161	0.0481711	0.0416676	35	4694	-0.0155634	0.0377768	0.680352	95	6411	-0.0342166	0.030246	0.25794	130	11105	0.483234	0.900765	0.661795	1614	LRP2	Low-density lipoprotein receptor-related protein 2
685	X1615	0.0915665	0.138709	0.509169	35	4694	0.130999	0.124548	0.292896	95	6411	0.133764	0.0928324	0.149607	130	11105	0.85358	0.732013	0.511888	1615	LRP2BP	LRP2-binding protein
686	X1616	0.0920682	0.125984	0.464907	43	5830	0.0536269	0.0535134	0.316285	124	7835	0.0366557	0.0576719	0.525043	167	13665	0.836596	0.749121	0.844811	1616	LRPAP1	Alpha-2-macroglobulin receptor-associated protein
687	X1617	0.147611	0.0851291	0.0829243	43	5721	0.0766177	0.0392581	0.050981	122	7724	0.134796	0.0346767	0.000101404	165	13445	0.569086	0.355529	0.00384807	1617	LRRC25	Leucine-rich repeat-containing protein 25
688	X1618	0.184769	0.211294	0.381865	35	4810	-0.0519485	0.0512468	0.31073	101	6544	-0.054654	0.0397664	0.169325	136	11354	0.792478	0.748388	0.548521	1618	LRRC37A2	Leucine-rich repeat-containing protein 37A2
689	X1619	-0.111926	0.0633917	0.0774595	35	4694	0.0650387	0.0482565	0.177732	95	6411	-0.0458374	0.0374968	0.221544	130	11105	0.559527	0.60926	0.622792	1619	LRRC38	Leucine-rich repeat-containing protein 38
690	X162	-0.107928	0.0998418	0.2797	35	4734	-0.0104252	0.0743332	0.888463	99	6463	-0.00381321	0.0629007	0.95166	134	11197	0.727981	0.962584	0.988246	162	ARAF	Serine/threonine-protein kinase A-Raf
691	X1620	0.0363646	0.0887103	0.681861	36	4838	0.00115526	0.0496128	0.981423	103	6561	0.0576087	0.0488341	0.238127	139	11399	0.925942	0.993095	0.644136	1620	LRRC59	Leucine-rich repeat-containing protein 59
692	X1621	-0.324177	0.152205	0.0331828	36	4805	-0.0293589	0.0460094	0.523405	101	6542	-0.0456186	0.0398505	0.252315	137	11347	0.456267	0.855457	0.655346	1621	LRRFIP1	Leucine-rich repeat flightless-interacting protein 1
693	X1622	-0.0832277	0.0677567	0.219322	42	5685	0.0019929	0.0430573	0.963083	122	7587	-0.0154849	0.0355082	0.662768	164	13272	0.684664	0.986721	0.89413	1622	LRRN1	Leucine-rich repeat neuronal protein 1
694	X1623	-0.215511	0.0714484	0.00255863	35	4694	-0.0371574	0.0343443	0.279292	95	6411	-0.0937698	0.0308155	0.00234279	130	11105	0.136414	0.71602	0.0356544	1623	LRTM1	Leucine-rich repeat and transmembrane domain-containing protein 1
695	X1624	-0.00330807	0.0496523	0.94688	36	4820	-0.0357304	0.0286166	0.211815	102	6569	-0.0190728	0.0252805	0.450581	138	11389	0.991324	0.64404	0.804207	1624	LRTM2	Leucine-rich repeat and transmembrane domain-containing protein 2
696	X1625	0.232301	0.152664	0.128098	41	5627	0.088657	0.0779238	0.255229	122	7570	0.0867906	0.0639099	0.174459	163	13197	0.617659	0.693639	0.555909	1625	LSM1	U6 snRNA-associated Sm-like protein LSm1
697	X1626	-0.179957	0.131383	0.170775	35	4734	0.240298	0.121136	0.0472884	99	6463	0.0500864	0.093898	0.593748	134	11197	0.648155	0.34458	0.863855	1626	LSM8	U6 snRNA-associated Sm-like protein LSm8
698	X1627	0.019331	0.0627803	0.758148	43	5754	0.0140394	0.0365944	0.701239	125	7741	0.0364685	0.0345198	0.290762	168	13495	0.945966	0.910147	0.688499	1627	LSP1	Lymphocyte-specific protein 1
699	X1628	0.121855	0.0684587	0.0750801	43	5754	0.103325	0.031744	0.00113413	125	7741	0.0613304	0.0302016	0.0422853	168	13495	0.554	0.0523282	0.248607	1628	LTA	Lymphotoxin-alpha
700	X1629	-0.214702	0.100149	0.0320467	43	5816	-0.10506	0.0578039	0.0691367	125	7811	-0.0976864	0.053903	0.0699458	168	13627	0.452311	0.414949	0.333284	1629	LTA4H	Leukotriene A-4 hydrolase
701	X163	-0.00102769	0.082171	0.990021	43	5721	0.050705	0.0454608	0.264698	122	7724	0.0352344	0.040742	0.387139	165	13445	0.997724	0.704416	0.76914	163	AREG	Amphiregulin
702	X1630	-0.119569	0.0697609	0.0865329	36	4805	0.036201	0.0334799	0.279574	101	6542	-0.0018201	0.0250746	0.942134	137	11347	0.574006	0.71602	0.987688	1630	LTB	Lymphotoxin-beta
703	X1631	-0.0589047	0.056412	0.296399	44	5829	-0.0196603	0.0311209	0.527557	125	7856	-0.0283374	0.02735	0.300156	169	13685	0.740541	0.857139	0.693196	1631	LTBP2	Latent-transforming growth factor beta-binding protein 2
704	X1632	0.250848	0.0926629	0.00678725	41	5627	0.0983308	0.0601928	0.102344	122	7570	0.179205	0.0519328	0.000559118	163	13197	0.218536	0.490457	0.0139636	1632	LTBP3	Latent-transforming growth factor beta-binding protein 3
705	X1633	0.0532741	0.0574306	0.353601	45	5717	0.0308586	0.027276	0.257909	123	7712	0.0485747	0.0271326	0.0734104	168	13429	0.781271	0.695855	0.342113	1633	LTBR	Tumor necrosis factor receptor superfamily member 3
706	X1634	-0.0206212	0.0636553	0.745976	42	5685	0.034656	0.0519263	0.504512	122	7587	-0.00821746	0.0362284	0.820561	164	13272	0.943584	0.843984	0.955631	1634	LTO1	Protein LTO1 homolog
707	X1635	-0.0477942	0.10741	0.656343	36	4805	0.056083	0.0412482	0.173942	101	6542	0.0118931	0.0403764	0.768333	137	11347	0.918943	0.604153	0.935835	1635	LUZP2	Leucine zipper protein 2
708	X1636	-0.304848	0.151661	0.0444246	42	5698	0.00165886	0.077869	0.983004	123	7669	-0.126387	0.0648853	0.0514326	165	13367	0.489844	0.993544	0.279342	1636	LXN	Latexin
709	X1637	-0.0628733	0.0655478	0.337459	45	5721	0.0576774	0.0386391	0.13551	122	7709	-0.000191442	0.0322623	0.995265	167	13430	0.771454	0.546394	0.998772	1637	LY6D	Lymphocyte antigen 6D
710	X1638	0.0975811	0.0601283	0.104615	43	5754	0.0528955	0.0392813	0.178114	125	7741	0.0934912	0.0298788	0.00175394	168	13495	0.591267	0.60926	0.028664	1638	LY75	Lymphocyte antigen 75
711	X1639	-0.00994342	0.0544253	0.855035	43	5685	0.0436637	0.0301526	0.147591	122	7664	0.0244651	0.0239799	0.307619	165	13349	0.970687	0.567449	0.697946	1639	LY9	T-lymphocyte surface antigen Ly-9
712	X164	-0.341439	0.220711	0.121864	35	4810	0.0376954	0.159659	0.813355	101	6544	-0.163248	0.106617	0.125729	136	11354	0.61015	0.941123	0.465197	164	ARF6	ADP-ribosylation factor 6
713	X1640	0.125384	0.0945859	0.18497	42	5726	0.0880939	0.0337812	0.00911317	123	7702	0.065345	0.031701	0.0392752	165	13428	0.656724	0.153923	0.237603	1640	LY96	Lymphocyte antigen 96
714	X1641	0.0890405	0.0803409	0.267739	41	5627	-0.037786	0.0502683	0.452239	122	7570	-0.0095339	0.0571104	0.867419	163	13197	0.720561	0.827453	0.967891	1641	LYAR	Cell growth-regulating nucleolar protein
715	X1642	-0.124778	0.146967	0.395867	43	5721	0.08956	0.0851088	0.292662	122	7724	-0.00783788	0.0709167	0.911995	165	13445	0.800747	0.732013	0.98034	1642	LYN	Tyrosine-protein kinase Lyn
716	X1643	0.0975621	0.1252	0.435833	39	5654	0.139682	0.105271	0.184549	124	7564	0.0855238	0.0710611	0.228773	163	13218	0.821615	0.619509	0.632421	1643	LYPD1	Ly6/PLAUR domain-containing protein 1
717	X1644	0.078001	0.0577415	0.176739	44	5738	-0.0429655	0.0313961	0.171157	123	7710	-0.000562364	0.0281119	0.98404	167	13448	0.652645	0.602929	0.995625	1644	LYPD3	Ly6/PLAUR domain-containing protein 3
718	X1645	0.090525	0.108104	0.402373	41	5627	0.00804548	0.0461468	0.861594	122	7570	0.00734133	0.0456847	0.872333	163	13197	0.806956	0.951106	0.967891	1645	LYPD8	Ly6/PLAUR domain-containing protein 8
719	X1646	-0.118412	0.147367	0.421676	32	4671	0.0133684	0.120239	0.911472	100	6372	-0.000780396	0.0925805	0.993274	132	11043	0.817609	0.973792	0.99826	1646	LYPLA2	Acyl-protein thioesterase 2
720	X1647	-0.0591541	0.179282	0.741437	35	4694	-0.130457	0.0900633	0.147476	95	6411	-0.0311417	0.0867468	0.719598	130	11105	0.941129	0.567449	0.916195	1647	LYSMD3	LysM and putative peptidoglycan-binding domain-containing protein 3
721	X1648	-0.0153233	0.044206	0.728866	34	4846	0.00203011	0.0209622	0.922849	105	6590	0.0121782	0.0185211	0.510838	139	11436	0.939041	0.975541	0.836229	1648	LYVE1	Lymphatic vessel endothelial hyaluronic acid receptor 1
722	X1649	-0.0257539	0.059697	0.66617	35	4658	0.0526952	0.0405162	0.193397	98	6332	0.0102861	0.0372955	0.782702	133	10990	0.919561	0.627896	0.942268	1649	LYZL2	Lysozyme-like protein 2
723	X165	-0.262733	0.121373	0.0304124	36	4820	-0.050058	0.0677759	0.460161	102	6569	-0.165153	0.0613492	0.00710231	138	11389	0.437759	0.831935	0.0765792	165	ARFIP1	Arfaptin-1
724	X1650	-0.050455	0.12025	0.67479	35	4728	0.0996135	0.0767607	0.194385	102	6431	-0.061946	0.0691643	0.370448	137	11159	0.923453	0.629007	0.754319	1650	LZTFL1	Leucine zipper transcription factor-like protein 1
725	X1651	-0.0565552	0.0491011	0.249399	34	4690	-0.0128081	0.0399355	0.748424	100	6411	-0.0296873	0.0316056	0.347575	134	11101	0.716108	0.923909	0.738849	1651	M6PR	Cation-dependent mannose-6-phosphate receptor
726	X1652	-0.0236087	0.0814698	0.771981	42	5708	0.0717515	0.0441453	0.104088	123	7678	0.0284663	0.0457478	0.533781	165	13386	0.949799	0.494545	0.846288	1652	MAD1L1	Mitotic spindle assembly checkpoint protein MAD1
727	X1653	0.00653539	0.0678085	0.923219	41	5627	0.0418206	0.0408505	0.305954	122	7570	0.0190192	0.0310778	0.540547	163	13197	0.988603	0.746241	0.849176	1653	MAEA	E3 ubiquitin-protein transferase MAEA
728	X1654	-0.0372433	0.0933411	0.689892	35	4694	0.0493051	0.0513273	0.336752	95	6411	0.00402069	0.0436416	0.926595	130	11105	0.92977	0.765154	0.984825	1654	MAG	Myelin-associated glycoprotein
729	X1655	-0.070297	0.109717	0.521708	35	4734	-0.0122431	0.0738246	0.868283	99	6463	-0.145945	0.0791971	0.0653577	134	11197	0.859929	0.952883	0.325925	1655	MAGEA3	Melanoma-associated antigen 3
730	X1656	-0.0599513	0.0947822	0.527049	41	5627	0.0401329	0.0457063	0.379911	122	7570	-0.0189359	0.0413247	0.646792	163	13197	0.86028	0.791232	0.887047	1656	MAGED1	Melanoma-associated antigen D1
731	X1657	0.0761842	0.0714629	0.286393	36	4838	0.0667141	0.0316075	0.0347978	103	6561	0.0512223	0.0282997	0.0702969	139	11399	0.729538	0.294723	0.333284	1657	MAMDC2	MAM domain-containing protein 2
732	X1658	-0.0286118	0.143385	0.841836	36	4805	-0.137018	0.0591513	0.0205368	101	6542	-0.0850571	0.0556323	0.126285	137	11347	0.967239	0.226887	0.465915	1658	MAMDC4	Apical endosomal glycoprotein
733	X1659	0.0960508	0.0517867	0.0636335	34	4690	0.00766339	0.0305369	0.801849	100	6411	0.0622107	0.027414	0.02325	134	11101	0.533143	0.938327	0.171723	1659	MAN1A2	Mannosyl-oligosaccharide 1,2-alpha-mannosidase IB
734	X166	-0.00544576	0.0733958	0.940854	42	5740	-0.0534	0.0681846	0.433529	123	7710	-0.0245252	0.0431522	0.569803	165	13450	0.991214	0.821511	0.852638	166	ARG1	Arginase-1
735	X1660	0.0606307	0.139465	0.663753	36	4838	0.0243059	0.05992	0.685007	103	6561	0.0477497	0.0542461	0.378728	139	11399	0.919561	0.903653	0.760407	1660	MAN2B2	Epididymis-specific alpha-mannosidase
736	X1661	0.226285	0.205186	0.2701	35	4658	-0.0939053	0.056934	0.0990718	98	6332	-0.0579967	0.0444355	0.191829	133	10990	0.722034	0.480079	0.582701	1661	MANEAL	Glycoprotein endo-alpha-1,2-mannosidase-like protein
737	X1662	-0.102961	0.174541	0.55526	45	5773	-0.00862659	0.139451	0.950673	124	7783	0.0760585	0.121283	0.530584	169	13556	0.874175	0.984013	0.844886	1662	MANF	Mesencephalic astrocyte-derived neurotrophic factor
738	X1663	-0.0539133	0.0634487	0.395484	44	5785	0.036786	0.0257652	0.153367	123	7777	0.00776603	0.023386	0.739829	167	13562	0.800747	0.578243	0.924846	1663	MANSC1	MANSC domain-containing protein 1
739	X1664	-0.221346	0.334649	0.508339	34	4664	0.126016	0.0695364	0.0699495	102	6357	0.14094	0.0630621	0.0254217	136	11021	0.853471	0.415431	0.177708	1664	MANSC4	MANSC domain-containing protein 4
740	X1665	-0.144335	0.0617923	0.0195013	32	4671	-0.0315952	0.0378192	0.403477	100	6372	-0.0789832	0.038996	0.0428244	132	11043	0.349588	0.806146	0.250266	1665	MAP1LC3A	Microtubule-associated proteins 1A/1B light chain 3A
741	X1666	0.0234579	0.109181	0.829881	34	4664	0.0618984	0.0630029	0.325869	102	6357	-0.0202581	0.0412237	0.62313	136	11021	0.962585	0.758717	0.877961	1666	MAP1LC3B2	Microtubule-associated proteins 1A/1B light chain 3 beta 2
742	X1667	-0.0863712	0.060831	0.15565	35	4818	-0.0661198	0.0708562	0.35074	101	6574	0.0111685	0.0443172	0.801031	136	11392	0.639103	0.770573	0.946845	1667	MAP2	Microtubule-associated protein 2
743	X1668	0.013214	0.150935	0.930236	35	4810	-0.054731	0.0824461	0.506793	101	6544	-0.0713009	0.0624666	0.253694	136	11354	0.989905	0.846208	0.656592	1668	MAP2K1	Dual specificity mitogen-activated protein kinase kinase 1
744	X1669	-0.0992393	0.15107	0.511238	43	5754	0.0348584	0.103302	0.735783	125	7741	-0.0375387	0.0825231	0.649191	168	13495	0.85411	0.9214	0.887047	1669	MAP2K6	Dual specificity mitogen-activated protein kinase kinase 6
745	X167	0.0053725	0.079464	0.946097	36	4805	0.06054	0.0670705	0.366721	101	6542	0.0462783	0.0492201	0.347099	137	11347	0.991214	0.783304	0.738691	167	ARG2	Arginase-2, mitochondrial
746	X1670	0.125361	0.194782	0.519838	41	5627	0.0762594	0.110307	0.489352	122	7570	0.0590644	0.102544	0.564623	163	13197	0.859929	0.842174	0.852638	1670	MAP3K5	Mitogen-activated protein kinase kinase kinase 5
747	X1671	-0.417166	0.299205	0.163243	42	5717	0.116426	0.112581	0.301064	123	7688	-0.0203659	0.092852	0.826387	165	13405	0.643818	0.744117	0.957077	1671	MAP4K5	Mitogen-activated protein kinase kinase kinase kinase 5
748	X1672	-0.0943536	0.119029	0.427956	35	4658	0.00687592	0.0351139	0.844753	98	6332	-0.05783	0.0325703	0.0758077	133	10990	0.820533	0.945717	0.351046	1672	MAPK13	Mitogen-activated protein kinase 13
749	X1673	-0.0907809	0.0882868	0.303832	43	5754	0.0584364	0.0515661	0.257116	125	7741	-0.0342709	0.0427349	0.422587	168	13495	0.747868	0.694356	0.7875	1673	MAPK9	Mitogen-activated protein kinase 9
750	X1674	0.660466	0.411428	0.108428	35	4734	-0.0217003	0.0840597	0.796289	99	6463	-0.0283887	0.075778	0.707936	134	11197	0.598928	0.938327	0.913687	1674	MAPKAPK2	MAP kinase-activated protein kinase 2
751	X1675	-0.111578	0.383354	0.771007	35	4658	0.190846	0.201755	0.344184	98	6332	0.21834	0.160909	0.174808	133	10990	0.949664	0.767715	0.556415	1675	MAPRE3	Microtubule-associated protein RP/EB family member 3
752	X1676	-0.00340516	0.11078	0.975478	39	5654	-0.0469109	0.0543688	0.388232	124	7564	-0.0498062	0.0474112	0.293481	163	13218	0.996437	0.796111	0.689897	1676	MAPT	Microtubule-associated protein tau
753	X1677	0.0863801	0.041529	0.0375262	43	5752	0.0602669	0.0257711	0.0193587	124	7760	0.075764	0.0216619	0.000469517	167	13512	0.476745	0.221827	0.0120345	1677	MARCO	Macrophage receptor MARCO
754	X1678	-0.159329	0.125091	0.202768	35	4717	0.144181	0.115344	0.211297	102	6418	0.0165462	0.0823121	0.840684	137	11135	0.67328	0.643805	0.96257	1678	MARS1	Methionine--tRNA ligase, cytoplasmic
755	X1679	0.0631955	0.0740073	0.393156	42	5717	0.022492	0.0240073	0.34882	123	7688	0.0101235	0.0212251	0.63339	165	13405	0.800747	0.770097	0.883421	1679	MASP1	Mannan-binding lectin serine protease 1
756	X168	-0.0550899	0.0842811	0.513341	41	5627	-0.0589969	0.0489519	0.228125	122	7570	-0.0681202	0.0388859	0.0798084	163	13197	0.856643	0.663926	0.357669	168	ARHGAP1	Rho GTPase-activating protein 1
757	X1680	-6.23998e-05	0.0613696	0.999189	45	5754	0.0584643	0.0310238	0.0594974	124	7761	-0.00919652	0.0305143	0.763122	169	13515	0.999531	0.390774	0.933567	1680	MATN2	Matrilin-2
758	X1681	-0.142527	0.0729731	0.050802	42	5716	0.00961105	0.0323821	0.766618	123	7690	-0.0617737	0.0287451	0.0316327	165	13406	0.515491	0.929485	0.20199	1681	MATN3	Matrilin-3
759	X1682	-0.0580428	0.147745	0.694424	41	5627	0.0805495	0.105009	0.443039	122	7570	-0.0414276	0.0808848	0.608525	163	13197	0.930199	0.824628	0.871579	1682	MAVS	Mitochondrial antiviral-signaling protein
760	X1683	-0.158802	0.186976	0.395706	39	5654	0.0410137	0.126093	0.74498	124	7564	-0.0491154	0.100882	0.626357	163	13218	0.800747	0.922938	0.878672	1683	MAX	Protein max
761	X1684	-0.00370194	0.109459	0.97302	44	5829	-0.0250218	0.0508922	0.622958	125	7856	-0.0238952	0.0467388	0.609176	169	13685	0.99589	0.878703	0.8717	1684	MB	Myoglobin
762	X1685	0.310566	0.177056	0.0794212	34	4774	-0.0288812	0.13217	0.827028	103	6472	0.0307347	0.0912058	0.73613	137	11246	0.56529	0.945248	0.923164	1685	MBL2	Mannose-binding protein C
763	X1686	-0.0593232	0.0811836	0.464945	43	5790	-0.0857061	0.0395545	0.0302513	123	7781	-0.0842369	0.0312802	0.00708171	166	13571	0.836596	0.275072	0.0765792	1686	MCAM	Cell surface glycoprotein MUC18
764	X1687	-0.0289675	0.0983387	0.768323	36	4820	-0.026924	0.0445884	0.545955	102	6569	-0.0518173	0.0419797	0.217075	138	11389	0.948075	0.860305	0.61714	1687	MCEE	Methylmalonyl-CoA epimerase, mitochondrial
765	X1688	0.754837	0.296426	0.0108823	32	4697	-0.0566963	0.107984	0.599554	101	6374	0.052817	0.095173	0.578923	133	11071	0.26721	0.87237	0.857382	1688	MCEMP1	Mast cell-expressed membrane protein 1
766	X1689	-0.0408725	0.0628052	0.515187	43	5720	0.0431467	0.0467082	0.355616	124	7724	0.00174956	0.0376905	0.962976	167	13444	0.858327	0.773723	0.989955	1689	MCFD2	Multiple coagulation factor deficiency protein 2
767	X169	-0.145901	0.142094	0.30452	41	5627	-0.0135351	0.0557191	0.808069	122	7570	-0.0707784	0.0467605	0.130118	163	13197	0.747868	0.939212	0.474071	169	ARHGAP25	Rho GTPase-activating protein 25
768	X1690	0.108715	0.0676987	0.108305	35	4810	-0.0195298	0.0245365	0.426063	101	6544	-0.0186602	0.0197161	0.343923	136	11354	0.598928	0.817973	0.735928	1690	MCTS1	Malignant T-cell-amplified sequence 1
769	X1691	-0.313891	0.227466	0.167603	42	5726	0.0504125	0.0780745	0.518475	123	7702	-0.00335116	0.0704542	0.962063	165	13428	0.64609	0.851971	0.989955	1691	MDGA1	MAM domain-containing glycosylphosphatidylinositol anchor protein 1
770	X1692	-0.0561399	0.0696304	0.420095	35	4808	0.0188402	0.0415931	0.650573	104	6533	-0.0218323	0.0350571	0.533439	139	11341	0.817448	0.891572	0.846288	1692	MDH1	Malate dehydrogenase, cytoplasmic
771	X1693	0.01213	0.166223	0.941827	44	5754	0.0552605	0.0527202	0.294553	123	7750	0.0157208	0.05176	0.761338	167	13504	0.991214	0.734999	0.93315	1693	MDK	Midkine
772	X1694	-0.0944323	0.0452234	0.0367864	35	4694	-0.00112119	0.0317798	0.971856	95	6411	-0.0167359	0.0288505	0.561854	130	11105	0.475075	0.98957	0.852638	1694	MDM1	Nuclear protein MDM1
773	X1695	0.198811	0.161702	0.218889	34	4690	0.0464582	0.0925164	0.615553	100	6411	0.0231361	0.0877405	0.79202	134	11101	0.684664	0.878319	0.943318	1695	MECR	Enoyl-[acyl-carrier-protein] reductase, mitochondrial
774	X1696	-0.0973907	0.125935	0.439322	41	5627	0.0401758	0.0818164	0.623392	122	7570	-0.00810149	0.0705272	0.908548	163	13197	0.823204	0.878703	0.979514	1696	MED18	Mediator of RNA polymerase II transcription subunit 18
775	X1697	0.193744	0.130766	0.138442	34	4664	0.129754	0.0816626	0.112081	102	6357	0.178447	0.0712949	0.0123167	136	11021	0.632076	0.515056	0.108076	1697	MED21	Mediator of RNA polymerase II transcription subunit 21
776	X1698	-0.191575	0.0717342	0.00757123	45	5746	-0.102928	0.0463168	0.026266	124	7748	-0.108483	0.0341555	0.00149242	169	13494	0.221647	0.254136	0.0266064	1698	MEGF10	Multiple epidermal growth factor-like domains protein 10
777	X1699	-0.0693304	0.0451773	0.124875	34	4664	0.0326303	0.0302921	0.281395	102	6357	-0.00012388	0.0233992	0.995776	136	11021	0.613253	0.71811	0.998772	1699	MEGF11	Multiple epidermal growth factor-like domains protein 11
778	X17	-0.0433079	0.104749	0.67928	43	5752	0.0123129	0.0523993	0.814223	124	7760	-0.0402354	0.0442825	0.363558	167	13512	0.925268	0.941123	0.749165	17	ACOX1	Peroxisomal acyl-coenzyme A oxidase 1
779	X170	0.0122339	0.0776574	0.874822	35	4734	0.0309223	0.0442255	0.484429	99	6463	0.0207771	0.0367723	0.572059	134	11197	0.973527	0.838735	0.852638	170	ARHGAP30	Rho GTPase-activating protein 30
780	X1700	0.123928	0.0591555	0.0361758	44	5807	0.0201215	0.0231941	0.385653	124	7830	0.0385676	0.0204077	0.0587777	168	13637	0.475075	0.794462	0.305602	1700	MEGF9	Multiple epidermal growth factor-like domains protein 9
781	X1701	0.0749287	0.0682598	0.272336	36	4838	-0.0108389	0.0289421	0.708031	103	6561	0.00468967	0.022593	0.835563	139	11399	0.722767	0.911421	0.962	1701	MELTF	Melanotransferrin
782	X1702	0.0169887	0.051058	0.739336	35	4728	0.0357743	0.0247917	0.149021	102	6431	0.0134972	0.0198549	0.496634	137	11159	0.941129	0.569202	0.827625	1702	MENT	Protein MENT
783	X1703	0.200705	0.128624	0.118666	35	4810	0.163911	0.0790908	0.0382248	101	6544	0.285634	0.0765333	0.00018985	136	11354	0.607014	0.311991	0.00596498	1703	MEP1A	Meprin A subunit alpha
784	X1704	0.189201	0.199189	0.342185	43	5752	0.0768296	0.126385	0.543253	124	7760	0.0782488	0.104999	0.456132	167	13512	0.773889	0.860305	0.806791	1704	MEP1B	Meprin A subunit beta
785	X1705	-0.0220653	0.0464182	0.634531	45	5746	0.0334637	0.0311305	0.282398	124	7748	0.0119935	0.0225702	0.59515	169	13494	0.914725	0.718787	0.864406	1705	MEPE	Matrix extracellular phosphoglycoprotein
786	X1706	0.0519152	0.0494885	0.294162	43	5822	0.0782788	0.0252318	0.00191971	125	7830	0.0623966	0.0248055	0.0118886	168	13652	0.737317	0.0684071	0.10495	1706	MERTK	Tyrosine-protein kinase Mer
787	X1707	-0.259213	0.162194	0.110006	44	5760	0.0254377	0.127742	0.842158	125	7754	-0.151557	0.104361	0.146437	169	13514	0.600528	0.945717	0.504645	1707	MESD	LRP chaperone MESD
788	X1708	-0.0282094	0.0424925	0.506776	42	5765	-0.0493035	0.0222372	0.0266122	124	7793	-0.0327009	0.0211072	0.121316	166	13558	0.852994	0.255792	0.451572	1708	MET	Hepatocyte growth factor receptor
789	X1709	0.0517109	0.106648	0.627767	39	5654	-0.048118	0.0302271	0.111411	124	7564	-0.0138477	0.0393169	0.724683	163	13218	0.909889	0.514484	0.918267	1709	METAP1	Methionine aminopeptidase 1
790	X171	-0.143223	0.105405	0.174213	35	4728	0.113925	0.0923315	0.217252	102	6431	-0.0629083	0.0758575	0.406937	137	11159	0.651794	0.64947	0.77698	171	ARHGAP45	Rho GTPase-activating protein 45
791	X1710	-0.0299172	0.146713	0.838419	43	5754	0.142606	0.0925176	0.123221	125	7741	-0.0266861	0.0741784	0.71903	168	13495	0.966405	0.534995	0.916195	1710	METAP1D	Methionine aminopeptidase 1D, mitochondrial
792	X1711	-0.0245311	0.0875774	0.779395	43	5810	0.0511423	0.0596698	0.391396	125	7801	0.0352111	0.0515744	0.494781	168	13611	0.951119	0.79753	0.826142	1711	METAP2	Methionine aminopeptidase 2
793	X1712	0.030746	0.0858018	0.720091	42	5655	0.0763013	0.0614104	0.214059	119	7607	0.0832419	0.0551344	0.131094	161	13262	0.936464	0.645492	0.475847	1712	MFAP3	Microfibril-associated glycoprotein 3
794	X1713	0.0733314	0.198464	0.711758	35	4694	-0.115849	0.0482469	0.0163424	95	6411	-0.0630971	0.0579166	0.275957	130	11105	0.935446	0.198155	0.67432	1713	MFAP3L	Microfibrillar-associated protein 3-like
795	X1714	0.112523	0.0809003	0.164261	35	4728	0.00371973	0.0361826	0.918118	102	6431	0.0197569	0.0298674	0.5083	137	11159	0.645419	0.975304	0.834881	1714	MFAP4	Microfibril-associated glycoprotein 4
796	X1715	0.177599	0.11473	0.121628	44	5829	0.10389	0.0486914	0.0328719	125	7856	0.0690181	0.0436113	0.113518	169	13685	0.61015	0.286705	0.435142	1715	MFAP5	Microfibrillar-associated protein 5
797	X1716	0.127163	0.0867349	0.142617	44	5760	0.0230303	0.0409662	0.573994	125	7754	0.0544479	0.042464	0.199768	169	13514	0.638423	0.869819	0.592009	1716	MFGE8	Lactadherin
798	X1717	-0.191724	0.126308	0.129038	45	5764	0.0315021	0.0964167	0.743873	124	7769	-0.0457112	0.0801675	0.568545	169	13533	0.619638	0.922938	0.852638	1717	MGLL	Monoglyceride lipase
799	X1718	-0.202117	0.207679	0.330445	43	5754	-0.0756232	0.133634	0.571463	125	7741	-0.0794783	0.110478	0.471892	168	13495	0.764498	0.869819	0.810421	1718	MGMT	Methylated-DNA--protein-cysteine methyltransferase
800	X1719	-0.172802	0.0563461	0.0021636	44	5785	0.0764006	0.0415501	0.065951	123	7777	-0.0254125	0.031943	0.426289	167	13562	0.124918	0.411034	0.790365	1719	MIA	Melanoma-derived growth regulatory protein
801	X172	0.0114676	0.168613	0.945777	35	4658	0.100746	0.0716775	0.159858	98	6332	0.108809	0.0617787	0.0781932	133	10990	0.991214	0.589826	0.35604	172	ARHGAP5	Rho GTPase-activating protein 5
802	X1720	-0.276188	0.11258	0.0141565	35	4694	-0.00789117	0.0849388	0.92598	95	6411	-0.0361846	0.0681353	0.59537	130	11105	0.299748	0.976803	0.864406	1720	MICALL2	MICAL-like protein 2
803	X1721	-0.0218886	0.299162	0.941674	43	5754	0.338261	0.141666	0.0169529	125	7741	0.172128	0.146105	0.238752	168	13495	0.991214	0.201912	0.644136	1721	MICB_MICA	MHC class I polypeptide-related sequence A_MHC class I polypeptide-related sequence B
804	X1722	-0.013417	0.104478	0.897818	44	5745	0.0742083	0.0808966	0.358974	125	7739	-0.0346177	0.0603601	0.566293	169	13484	0.982697	0.778709	0.852638	1722	MIF	Macrophage migration inhibitory factor
805	X1723	-0.0983828	0.122606	0.422303	42	5685	0.0701267	0.0547492	0.200238	122	7587	0.0445458	0.0494441	0.367624	164	13272	0.817771	0.635283	0.752493	1723	MILR1	Allergin-1
806	X1724	-0.266462	0.161969	0.0999395	36	4805	0.061367	0.123213	0.618446	101	6542	-0.0198483	0.0928632	0.830752	137	11347	0.591267	0.878703	0.960608	1724	MINDY1	Ubiquitin carboxyl-terminal hydrolase MINDY-1
807	X1725	-0.101044	0.132417	0.44542	35	4818	-0.000955682	0.105362	0.992763	101	6574	-0.00876041	0.084702	0.917625	136	11392	0.82741	0.99692	0.983241	1725	MINK1	Misshapen-like kinase 1
808	X1726	-0.113232	0.134264	0.399031	42	5726	0.117753	0.100621	0.241894	123	7702	0.0777612	0.104282	0.455861	165	13428	0.804116	0.681798	0.806791	1726	MITD1	MIT domain-containing protein 1
809	X1727	0.212443	0.150548	0.158206	32	4697	-0.0503997	0.0328032	0.124434	101	6374	0.0310214	0.0474338	0.513116	133	11071	0.639103	0.535828	0.837882	1727	MKI67	Proliferation marker protein Ki-67
810	X1728	-0.127832	0.0972822	0.188837	35	4658	-0.0389986	0.0703813	0.579507	98	6332	-0.0450254	0.0550904	0.413756	133	10990	0.663199	0.869819	0.783284	1728	MLLT1	Protein ENL
811	X1729	-0.217766	0.197165	0.269381	43	5754	-0.0173815	0.0965869	0.857186	125	7741	-0.0710334	0.0788647	0.367748	168	13495	0.721905	0.95021	0.752493	1729	MLN	Promotilin
812	X173	-0.0497125	0.165258	0.763553	35	4818	0.085688	0.0973967	0.378977	101	6574	0.0220615	0.0752549	0.769402	136	11392	0.946831	0.790863	0.935968	173	ARHGEF1	Rho guanine nucleotide exchange factor 1
813	X1730	0.200651	0.667593	0.763751	43	5721	0.0807796	0.0921744	0.380825	122	7724	0.164505	0.0820224	0.0448981	165	13445	0.946831	0.792007	0.257745	1730	MME	Neprilysin
814	X1731	0.140142	0.194022	0.47011	42	5557	-0.0661317	0.0935702	0.479715	118	7453	0.0804493	0.0940774	0.392474	160	13010	0.836596	0.837939	0.771003	1731	MMP1	Interstitial collagenase
815	X1732	-0.339094	0.0932578	0.000276804	45	5732	-0.0992884	0.0670586	0.138708	123	7734	-0.138841	0.0571881	0.0151908	168	13466	0.0450077	0.551951	0.124969	1732	MMP10	Stromelysin-2
816	X1733	0.119407	0.0893636	0.181486	43	5772	0.081412	0.0490241	0.0967828	125	7748	0.105907	0.0471074	0.0245627	168	13520	0.65434	0.477232	0.175117	1733	MMP12	Macrophage metalloelastase
817	X1734	-0.0444255	0.0708912	0.530874	39	5654	-0.0311767	0.0438219	0.476812	124	7564	-0.0482754	0.0392531	0.218754	163	13218	0.86028	0.837939	0.618907	1734	MMP13	Collagenase 3
818	X1735	-0.0621055	0.0394293	0.115231	36	4838	-0.0260002	0.0408149	0.524108	103	6561	-0.0363762	0.0310287	0.241061	139	11399	0.603399	0.855457	0.644201	1735	MMP15	Matrix metalloproteinase-15
819	X1736	-0.212689	0.0871663	0.0146858	44	5760	-0.054504	0.0474027	0.250224	125	7754	-0.110996	0.0423235	0.00872737	169	13514	0.303142	0.690792	0.0855492	1736	MMP3	Stromelysin-1
820	X1737	0.128022	0.136074	0.346792	42	5652	0.105867	0.05076	0.0370121	119	7596	0.168318	0.0475389	0.000399161	161	13248	0.7782	0.307343	0.0107004	1737	MMP7	Matrilysin
821	X1738	0.0593517	0.102027	0.560752	43	5823	0.087737	0.0747914	0.24076	124	7824	0.0582769	0.06762	0.388782	167	13647	0.87667	0.681798	0.76914	1738	MMP8	Neutrophil collagenase
822	X1739	0.0126639	0.130145	0.922483	44	5750	0.10819	0.0610362	0.0763026	125	7736	0.0687382	0.0623985	0.270635	169	13486	0.988603	0.433016	0.67297	1739	MMP9	Matrix metalloproteinase-9
823	X174	0.109863	0.126309	0.384413	36	4820	-0.13092	0.0978873	0.181073	102	6569	-0.0362696	0.0765921	0.635826	138	11389	0.793566	0.613281	0.88488	174	ARHGEF10	Rho guanine nucleotide exchange factor 10
824	X1740	-0.0111056	0.135947	0.934893	34	4664	-0.0223866	0.0492785	0.649622	102	6357	-0.0267435	0.0693994	0.699974	136	11021	0.991214	0.890754	0.911057	1740	MMUT	Methylmalonyl-CoA mutase, mitochondrial
825	X1741	-0.0984149	0.0885344	0.26631	35	4694	-0.00690819	0.0594167	0.907441	95	6411	-0.0288464	0.0472045	0.541137	130	11105	0.719454	0.971578	0.849176	1741	MN1	Transcriptional activator MN1
826	X1742	0.00468406	0.0828961	0.954939	35	4734	0.0257525	0.0493263	0.601611	99	6463	0.0152613	0.0400057	0.702848	134	11197	0.992603	0.872843	0.913622	1742	MNAT1	CDK-activating kinase assembly factor MAT1
827	X1743	0.0384108	0.179318	0.830388	43	5738	-0.0313942	0.0847341	0.711008	124	7747	0.0474952	0.0721013	0.51007	167	13485	0.962585	0.912414	0.836229	1743	MNDA	Myeloid cell nuclear differentiation antigen
828	X1744	-0.0621482	0.114666	0.587823	35	4728	0.0929186	0.0780819	0.23404	102	6431	0.00441561	0.0571721	0.938438	137	11159	0.888117	0.671115	0.986372	1744	MOCS2	Molybdopterin synthase catalytic subunit
829	X1745	-0.00318765	0.0738127	0.965553	43	5816	-0.00047551	0.0356771	0.989366	125	7811	0.018949	0.0337956	0.575006	168	13627	0.994132	0.996052	0.855724	1745	MOG	Myelin-oligodendrocyte glycoprotein
830	X1746	-0.0360505	0.042155	0.392446	35	4818	-0.00902876	0.0269562	0.737669	101	6574	-0.0290194	0.019619	0.139101	136	11392	0.800747	0.921782	0.494472	1746	MORC3	MORC family CW-type zinc finger protein 3
831	X1747	0.0432828	0.0791391	0.584434	35	4734	-0.0427844	0.0325058	0.188104	99	6463	-0.0598053	0.035728	0.0941487	134	11197	0.888096	0.619509	0.392443	1747	MORF4L1	Mortality factor 4-like protein 1
832	X1748	0.0372279	0.0800177	0.641756	35	4658	0.00463214	0.0371221	0.900697	98	6332	-0.0206035	0.0360328	0.567458	133	10990	0.916811	0.969012	0.852638	1748	MORF4L2	Mortality factor 4-like protein 2
833	X1749	-0.158159	0.111502	0.156064	35	4658	-0.0985729	0.074894	0.188118	98	6332	-0.128787	0.0523919	0.0139653	133	10990	0.639103	0.619509	0.117598	1749	MORN4	MORN repeat-containing protein 4
834	X175	-0.0653268	0.142405	0.646422	43	5754	0.0884345	0.111835	0.429085	125	7741	0.0462892	0.0868239	0.593937	168	13495	0.917039	0.818311	0.863855	175	ARHGEF12	Rho guanine nucleotide exchange factor 12
835	X1750	-0.0305207	0.126869	0.80989	42	5655	0.0647812	0.0779501	0.40594	119	7607	0.00419503	0.0620653	0.946112	161	13262	0.959238	0.807458	0.987688	1750	MPHOSPH8	M-phase phosphoprotein 8
836	X1751	-0.259504	0.13374	0.0523351	43	5721	0.0294949	0.0874764	0.735985	122	7724	-0.0582678	0.0696401	0.402762	165	13445	0.520147	0.9214	0.775943	1751	MPI	Mannose-6-phosphate isomerase
837	X1752	0.00542991	0.118801	0.963544	45	5764	0.0548626	0.0772366	0.477507	124	7769	0.0206096	0.0613306	0.73684	169	13533	0.993686	0.837939	0.923261	1752	MPIG6B	Megakaryocyte and platelet inhibitory receptor G6b
838	X1753	-0.0619414	0.151012	0.681677	44	5760	0.0108495	0.0428675	0.800195	125	7754	0.00674154	0.0370575	0.855645	169	13514	0.925942	0.938327	0.966385	1753	MPO	Myeloperoxidase
839	X1754	0.0616638	0.0719541	0.391451	36	4800	0.0658601	0.0484793	0.174299	99	6533	0.0677034	0.0401027	0.0913631	135	11333	0.800747	0.604153	0.389326	1754	MPRIP	Myosin phosphatase Rho-interacting protein
840	X1755	0.0817877	0.0541067	0.130635	35	4833	0.037188	0.0335108	0.267114	105	6577	0.0774548	0.0275498	0.00493191	140	11410	0.620216	0.706577	0.0578756	1755	MRC1	Macrophage mannose receptor 1
841	X1756	-0.101681	0.131555	0.439573	35	4694	0.0147517	0.0667981	0.825216	95	6411	-0.0569295	0.0607741	0.348893	130	11105	0.823204	0.94486	0.739655	1756	MRI1	Methylthioribose-1-phosphate isomerase
842	X1757	0.330441	0.160983	0.0401067	34	4664	-0.0717679	0.0332527	0.030908	102	6357	0.0384114	0.0336468	0.253618	136	11021	0.483234	0.276187	0.656592	1757	MRPL24	39S ribosomal protein L24, mitochondrial
843	X1758	0.00224406	0.0579692	0.969121	36	4820	-0.0285193	0.0323348	0.377776	102	6569	-0.0176172	0.0270347	0.514627	138	11389	0.995	0.790533	0.838232	1758	MRPL28	39S ribosomal protein L28, mitochondrial
844	X1759	-0.0306657	0.0488847	0.530459	39	5654	-0.00648204	0.0248758	0.794419	124	7564	-0.00777544	0.0217568	0.720808	163	13218	0.86028	0.938327	0.916936	1759	MRPL46	39S ribosomal protein L46, mitochondrial
845	X176	0.183813	0.161748	0.255784	32	4671	-0.0418657	0.0837448	0.617131	100	6372	-0.00995457	0.077557	0.897871	132	11043	0.716932	0.878703	0.979514	176	ARHGEF5	Rho guanine nucleotide exchange factor 5
846	X1760	-0.151839	0.14079	0.280819	34	4645	-0.00953329	0.0281408	0.734782	98	6317	-0.0311912	0.0253643	0.218799	132	10962	0.727981	0.9214	0.618907	1760	MRPL52	39S ribosomal protein L52, mitochondrial
847	X1761	0.241989	0.214651	0.25959	36	4820	-0.0349416	0.0806083	0.66467	102	6569	0.00798784	0.0763908	0.916721	138	11389	0.716932	0.894954	0.982633	1761	MRPL58	Peptidyl-tRNA hydrolase ICT1, mitochondrial
848	X1762	-0.0721829	0.0435565	0.0974746	32	4697	0.014836	0.0230245	0.519343	101	6374	-0.00985271	0.0212998	0.643671	133	11071	0.591267	0.852539	0.886336	1762	MRPS16	28S ribosomal protein S16, mitochondrial
849	X1763	0.0298149	0.107064	0.780647	43	5713	0.0568584	0.0605252	0.347516	122	7706	0.051528	0.0532896	0.333573	165	13419	0.951119	0.770097	0.728293	1763	MSLN	Mesothelin
850	X1764	-0.0335011	0.0627982	0.593707	35	4694	0.0370187	0.0395796	0.349634	95	6411	-0.0103858	0.0372541	0.780412	130	11105	0.892597	0.77046	0.940979	1764	MSLNL	Mesothelin-like protein
851	X1765	-0.0980377	0.12527	0.433855	44	5747	0.07352	0.0759386	0.33297	123	7730	0.0299455	0.0607437	0.622025	167	13477	0.820533	0.761621	0.877442	1765	MSMB	Beta-microseminoprotein
852	X1766	0.224386	0.0799122	0.00498643	43	5830	0.110941	0.0462032	0.0163433	124	7835	0.160518	0.043096	0.000195573	167	13665	0.185836	0.198155	0.0060794	1766	MSR1	Macrophage scavenger receptor types I and II
853	X1767	-0.08444	0.115734	0.465631	44	5785	0.0652904	0.0816394	0.42386	123	7777	-0.0199078	0.0610342	0.744293	167	13562	0.836596	0.815889	0.92743	1767	MSRA	Mitochondrial peptide methionine sulfoxide reductase
854	X1768	-0.0676097	0.203608	0.739846	35	4776	0.00695475	0.0861155	0.935632	100	6467	0.0963031	0.0557548	0.0841207	135	11243	0.941129	0.977384	0.369133	1768	MST1	Hepatocyte growth factor-like protein
855	X1769	0.0935551	0.0942872	0.321083	42	5655	-0.100759	0.0523365	0.0542026	119	7607	-0.0188038	0.0483231	0.697183	161	13262	0.756266	0.370914	0.90864	1769	MSTN	Growth/differentiation factor 8
856	X177	0.0224496	0.0818956	0.783989	32	4671	0.0562656	0.0435792	0.196666	100	6372	0.0492537	0.0369478	0.182511	132	11043	0.952381	0.632186	0.568977	177	ARID3A	AT-rich interactive domain-containing protein 3A
857	X1770	-0.127814	0.143791	0.374062	32	4697	0.124268	0.0945398	0.188694	101	6374	0.0386079	0.0825397	0.639964	133	11071	0.790318	0.619509	0.886006	1770	MTDH	Protein LYRIC
858	X1771	0.039749	0.0632725	0.52986	35	4818	-0.00482727	0.0276148	0.861231	101	6574	0.0122952	0.0293147	0.674908	136	11392	0.86028	0.951065	0.896087	1771	MTHFD2	Bifunctional methylenetetrahydrofolate dehydrogenase/cyclohydrolase, mitochondrial
859	X1772	0.205747	0.194135	0.289231	35	4734	0.167015	0.115663	0.148745	99	6463	0.142152	0.0965662	0.141002	134	11197	0.732986	0.569102	0.49709	1772	MTHFSD	Methenyltetrahydrofolate synthase domain-containing protein
860	X1773	-0.0630815	0.129487	0.626142	35	4810	-0.00379713	0.0905507	0.966551	101	6544	-0.0189091	0.0725532	0.794383	136	11354	0.908886	0.988447	0.944345	1773	MTIF3	Translation initiation factor IF-3, mitochondrial
861	X1774	-0.0548953	0.0349022	0.115757	42	5655	0.0154764	0.0336392	0.645466	119	7607	-0.0179266	0.0249276	0.472052	161	13262	0.604004	0.888535	0.810421	1774	MTPN	Myotrophin
862	X1775	0.422277	0.325836	0.194982	34	4664	0.0350373	0.0699951	0.616675	102	6357	-0.00329136	0.051521	0.949063	136	11021	0.668075	0.878703	0.987945	1775	MTR	Methionine synthase
863	X1776	0.0467723	0.136572	0.731995	35	4810	0.0100906	0.116606	0.93104	101	6544	0.0042413	0.0870153	0.961125	136	11354	0.941129	0.977208	0.989955	1776	MTSS1	Protein MTSS 1
864	X1777	-0.207878	0.207451	0.316317	36	4805	0.0433946	0.0953462	0.649018	101	6542	-0.0158691	0.078367	0.839528	137	11347	0.754512	0.890754	0.962	1777	MTSS2	Protein MTSS 2
865	X1778	0.0567063	0.139864	0.685155	35	4734	0.0215337	0.0631537	0.733124	99	6463	0.0320715	0.0561542	0.56791	134	11197	0.926109	0.9214	0.852638	1778	MTUS1	Microtubule-associated tumor suppressor 1
866	X1779	-0.0362139	0.0773561	0.63968	39	5654	0.0103223	0.0570872	0.856511	124	7564	0.0251111	0.0443548	0.571297	163	13218	0.916186	0.950162	0.852638	1779	MUC13	Mucin-13
867	X178	-0.0351211	0.0654938	0.591785	39	5654	-0.047194	0.0304754	0.12148	124	7564	-0.0484945	0.0273707	0.0764333	163	13218	0.891338	0.531385	0.352825	178	ARID4B	AT-rich interactive domain-containing protein 4B
868	X1780	0.0396101	0.372829	0.91539	43	5721	0.19386	0.18887	0.304694	122	7724	0.17179	0.196495	0.381971	165	13445	0.988239	0.745764	0.763288	1780	MUC16	Mucin-16
869	X1781	0.0330822	0.222063	0.881572	36	4842	-0.162563	0.0995252	0.102388	104	6570	-0.0415628	0.0885437	0.638781	140	11412	0.975527	0.490457	0.885198	1781	MUC2	Mucin-2
870	X1782	-0.114166	0.0632811	0.0712131	35	4658	-0.0558358	0.0364197	0.125247	98	6332	-0.0836415	0.0311166	0.0071881	133	10990	0.544245	0.535828	0.0769364	1782	MUCL3	Mucin-like protein 3
871	X1783	-0.221992	0.28165	0.430588	42	5685	0.103746	0.0767702	0.176575	122	7587	0.142243	0.0773914	0.0660672	164	13272	0.820533	0.608824	0.327201	1783	MVK	Mevalonate kinase
872	X1784	-0.136724	0.0548104	0.0126135	35	4728	-0.0680828	0.036905	0.0650649	102	6431	-0.0825793	0.0327142	0.011594	137	11159	0.285581	0.408276	0.103601	1784	MXRA8	Matrix remodeling-associated protein 8
873	X1785	0.0218414	0.141173	0.877047	36	4838	-0.136925	0.0570856	0.0164582	103	6561	-0.029094	0.0619421	0.638572	139	11399	0.973682	0.198722	0.885198	1785	MYBPC1	Myosin-binding protein C, slow-type
874	X1786	-0.00154912	0.159519	0.992252	34	4690	-0.0823285	0.0691293	0.233679	100	6411	-0.0291894	0.0639127	0.647882	134	11101	0.997724	0.671115	0.887047	1786	MYBPC2	Myosin-binding protein C, fast-type
875	X1787	0.154243	0.118377	0.192582	36	4820	-0.0341402	0.0663693	0.606974	102	6569	0.0165091	0.0579299	0.775656	138	11389	0.666711	0.875912	0.940443	1787	MYCBP2	E3 ubiquitin-protein ligase MYCBP2
876	X1788	-0.0513183	0.159394	0.747485	36	4838	-0.00256711	0.110946	0.98154	103	6561	-0.0378446	0.085471	0.657927	139	11399	0.944161	0.993095	0.89307	1788	MYDGF	Myeloid-derived growth factor
877	X1789	0.203367	0.139538	0.144998	34	4664	-0.0119151	0.0404424	0.768285	102	6357	0.0534727	0.0636029	0.400501	136	11021	0.639103	0.930733	0.774497	1789	MYH4	Myosin-4
878	X179	-0.279847	0.112302	0.0127055	34	4664	0.013246	0.0674708	0.844358	102	6357	-0.068701	0.0542066	0.205015	136	11021	0.285581	0.945717	0.599053	179	ARL13B	ADP-ribosylation factor-like protein 13B
879	X1790	-0.134398	0.0773962	0.0824756	35	4658	-0.0216191	0.0392173	0.581453	98	6332	-0.0525991	0.0396078	0.184179	133	10990	0.569086	0.869819	0.571914	1790	MYH7B	Myosin-7B
880	X1791	0.164338	0.185805	0.376445	36	4842	-0.0284182	0.117316	0.808597	104	6570	0.0573734	0.106367	0.589618	140	11412	0.790606	0.939452	0.862294	1791	MYH9	Myosin-9
881	X1792	-0.0396935	0.0631164	0.529419	34	4664	-0.0305655	0.0398439	0.443003	102	6357	-0.0235331	0.0359214	0.512386	136	11021	0.86028	0.824628	0.837355	1792	MYL1	Myosin light chain 1/3, skeletal muscle isoform
882	X1793	-0.357999	0.240742	0.136998	34	4690	-0.108369	0.0716567	0.130447	100	6411	-0.0616786	0.0731577	0.399178	134	11101	0.631051	0.546394	0.773987	1793	MYL3	Myosin light chain 3
883	X1794	0.0797086	0.0920843	0.386707	34	4690	-0.00540157	0.0559759	0.923125	100	6411	-0.036919	0.0432229	0.39302	134	11101	0.795745	0.975541	0.771003	1794	MYL4	Myosin light chain 4
884	X1795	-0.0276086	0.196676	0.888363	35	4694	0.00437806	0.0858358	0.959321	95	6411	-0.000312001	0.0809794	0.996926	130	11105	0.978124	0.985592	0.999011	1795	MYL6B	Myosin light chain 6B
885	X1796	0.00813413	0.0872534	0.925725	35	4694	-0.055332	0.0351291	0.115232	95	6411	-0.031673	0.0378185	0.402311	130	11105	0.988659	0.519732	0.775943	1796	MYLPF	Myosin regulatory light chain 2, skeletal muscle isoform
886	X1797	-0.0964006	0.0440915	0.0287882	36	4820	-0.00131743	0.0380122	0.972352	102	6569	-0.0411088	0.0286232	0.150944	138	11389	0.421214	0.989625	0.512617	1797	MYO6	Unconventional myosin-VI
887	X1798	-0.276724	0.181745	0.127861	42	5685	0.122357	0.0735406	0.0961515	122	7587	0.0323386	0.0546809	0.554249	164	13272	0.617535	0.476765	0.851817	1798	MYO9B	Unconventional myosin-IXb
888	X1799	-0.265989	0.119585	0.0261301	44	5760	-0.0834213	0.0424968	0.049646	125	7754	-0.152436	0.0463852	0.00101507	169	13514	0.401853	0.352958	0.0212595	1799	MYOC	Myocilin
889	X18	-0.00810206	0.0905454	0.9287	32	4697	-0.0678482	0.0458392	0.138838	101	6374	-0.0526624	0.040889	0.197768	133	11071	0.989905	0.551951	0.589884	18	ACP1	Low molecular weight phosphotyrosine protein phosphatase
890	X180	-0.117177	0.0699019	0.0936781	34	4664	1.92528e-05	0.0419443	0.999634	102	6357	-0.0394696	0.0386662	0.307359	136	11021	0.585778	0.999634	0.697946	180	ARL2BP	ADP-ribosylation factor-like protein 2-binding protein
891	X1800	-0.0123735	0.0590677	0.834074	32	4671	-0.0124813	0.0558774	0.823247	100	6372	0.0172091	0.0461362	0.709145	132	11043	0.964068	0.944456	0.913774	1800	MYOM1	Myomesin-1
892	X1801	-0.131634	0.097706	0.177901	34	4664	-0.103991	0.0430803	0.0157832	102	6357	-0.0764589	0.0452425	0.0910319	136	11021	0.652645	0.197616	0.389326	1801	MYOM2	Myomesin-2
893	X1802	-0.257501	0.179046	0.150383	35	4728	-0.319624	0.100263	0.00143341	102	6431	-0.256682	0.0950111	0.00690061	137	11159	0.639103	0.0607016	0.0749576	1802	MYOM3	Myomesin-3
894	X1803	-0.0820804	0.0870224	0.345574	45	5763	0.0375266	0.0532771	0.481204	124	7775	-0.0238567	0.0456922	0.601588	169	13538	0.777823	0.837939	0.867641	1803	MZB1	Marginal zone B- and B1-cell-specific protein
895	X1804	-0.0909082	0.085898	0.289906	41	5627	0.027342	0.0573683	0.633644	122	7570	-0.023946	0.0483183	0.620184	163	13197	0.733492	0.883139	0.876295	1804	MZT1	Mitotic-spindle organizing protein 1
896	X1805	-0.0425651	0.0779159	0.584863	34	4664	0.0273095	0.0530944	0.607001	102	6357	0.0133605	0.0480696	0.781058	136	11021	0.888096	0.875912	0.940979	1805	NAA10	N-alpha-acetyltransferase 10
897	X1806	-0.0923457	0.166946	0.580162	35	4694	0.0838198	0.127319	0.510318	95	6411	-0.0284916	0.106638	0.789329	130	11105	0.886502	0.848557	0.943318	1806	NAA80	N-alpha-acetyltransferase 80
898	X1807	-0.0706885	0.13507	0.600733	42	5699	0.0355867	0.0531588	0.503215	123	7657	0.0127934	0.0628606	0.838729	165	13356	0.897873	0.843984	0.962	1807	NAAA	N-acylethanolamine-hydrolyzing acid amidase
899	X1808	-0.0474676	0.0671031	0.479329	36	4805	0.0530686	0.077024	0.490831	101	6542	0.0182179	0.0554466	0.742483	137	11347	0.838682	0.842659	0.926756	1808	NACC1	Nucleus accumbens-associated protein 1
900	X1809	0.0509353	0.0864739	0.555844	43	5752	-0.0383458	0.0402792	0.341097	124	7760	0.0229252	0.0416712	0.58222	167	13512	0.874465	0.765661	0.859566	1809	NADK	NAD kinase
901	X181	-0.212144	0.101603	0.036801	32	4671	-0.0241231	0.0839209	0.773768	100	6372	-0.0528277	0.0685905	0.441188	132	11043	0.475075	0.93235	0.799166	181	ARMCX2	Armadillo repeat-containing X-linked protein 2
902	X1810	0.356861	0.283882	0.208726	32	4689	-0.0631062	0.0594576	0.288524	99	6356	0.111317	0.097231	0.252264	131	11045	0.679987	0.725532	0.655346	1810	NAGA	Alpha-N-acetylgalactosaminidase
903	X1811	-0.00671831	0.0939276	0.942979	34	4680	0.0267707	0.0540896	0.620647	100	6407	-0.018147	0.0457873	0.69186	134	11087	0.991214	0.878703	0.905336	1811	NAGK	N-acetyl-D-glucosamine kinase
904	X1812	0.0974345	0.0374755	0.00932361	35	4728	0.0711601	0.0213484	0.000858293	102	6431	0.0898046	0.0209156	1.7575e-05	137	11159	0.237579	0.0455473	0.00100694	1812	NAGPA	N-acetylglucosamine-1-phosphodiester alpha-N-acetylglucosaminidase
905	X1813	0.0522847	0.0747882	0.484488	41	5627	-0.0421882	0.041626	0.310819	122	7570	-0.023451	0.0391888	0.549565	163	13197	0.841702	0.748388	0.851817	1813	NAMPT	Nicotinamide phosphoribosyltransferase
906	X1814	-0.0482568	0.0751955	0.521034	34	4797	0.0314991	0.040481	0.436498	101	6528	-0.00966236	0.0365426	0.791461	135	11325	0.859929	0.821808	0.943318	1814	NAP1L4	Nucleosome assembly protein 1-like 4
907	X1815	0.077756	0.0728719	0.285961	35	4818	0.00135469	0.0385398	0.97196	101	6574	-0.0254771	0.0277488	0.358548	136	11392	0.729538	0.98957	0.745369	1815	NAPRT	Nicotinate phosphoribosyltransferase
908	X1816	-0.0390763	0.0688679	0.570436	36	4820	-0.0036581	0.0478439	0.939054	102	6569	-0.0374073	0.0395191	0.343862	138	11389	0.88333	0.978223	0.735928	1816	NARS1	Asparagine--tRNA ligase, cytoplasmic
909	X1817	0.112034	0.0614508	0.0682813	44	5785	0.0528603	0.0243275	0.0297909	123	7777	0.0403468	0.0224891	0.0728043	167	13562	0.542821	0.273739	0.341396	1817	NBL1	Neuroblastoma suppressor of tumorigenicity 1
910	X1818	0.163561	0.0854241	0.0555316	42	5685	0.0325637	0.0437934	0.457133	122	7587	0.100369	0.049218	0.0414223	164	13272	0.52573	0.831935	0.24596	1818	NBN	Nibrin
911	X1819	-0.100245	0.0642713	0.118827	43	5790	-0.0271859	0.0339548	0.423335	123	7781	-0.0407029	0.0306083	0.183585	166	13571	0.607014	0.815431	0.570674	1819	NCAM1	Neural cell adhesion molecule 1
912	X182	0.218837	0.125232	0.0805585	42	5685	0.021735	0.0362055	0.548291	122	7587	0.0443765	0.0404721	0.272873	164	13272	0.56529	0.860305	0.67333	182	ARNT	Aryl hydrocarbon receptor nuclear translocator
913	X1820	-0.0693379	0.0543755	0.20225	44	5760	-0.034689	0.029619	0.241529	125	7754	-0.0725787	0.0271412	0.00749259	169	13514	0.67328	0.681798	0.0781905	1820	NCAM2	Neural cell adhesion molecule 2
914	X1821	-0.0786535	0.0783979	0.315735	43	5830	0.0360334	0.040112	0.369015	124	7835	-0.015945	0.0364425	0.661721	167	13665	0.754512	0.78362	0.89413	1821	NCAN	Neurocan core protein
915	X1822	0.0375484	0.112523	0.738609	43	5744	-0.081253	0.0755524	0.282172	125	7733	-0.024267	0.0646893	0.707562	168	13477	0.941129	0.718787	0.913622	1822	NCF2	Neutrophil cytosol factor 2
916	X1823	-0.280526	0.170306	0.0995197	45	5773	0.0673124	0.112091	0.548161	124	7783	-0.0652843	0.0907702	0.472001	169	13556	0.591267	0.860305	0.810421	1823	NCK2	Cytoplasmic protein NCK2
917	X1824	0.415024	0.17608	0.0184222	42	5685	-0.0369536	0.055493	0.505466	122	7587	0.147755	0.0819504	0.0713907	164	13272	0.342502	0.844949	0.337546	1824	NCLN	Nicalin
918	X1825	0.066538	0.0756876	0.379339	43	5747	0.127113	0.0384154	0.000936594	125	7727	0.0666089	0.0408005	0.102564	168	13474	0.790606	0.0471849	0.410536	1825	NCR1	Natural cytotoxicity triggering receptor 1
919	X1826	0.0973252	0.0707695	0.169056	35	4810	0.0329223	0.0367904	0.370861	101	6544	-0.0124548	0.0390367	0.749687	136	11354	0.647012	0.784242	0.930115	1826	NCR3LG1	Natural cytotoxicity triggering receptor 3 ligand 1
920	X1827	0.0755367	0.0479191	0.114948	43	5816	0.0627523	0.0287815	0.029235	125	7811	0.0687549	0.0278647	0.0136076	168	13627	0.60301	0.271189	0.115586	1827	NCS1	Neuronal calcium sensor 1
921	X1828	0.0319668	0.118999	0.788213	39	5654	0.0747318	0.0655942	0.254576	124	7564	-0.0267468	0.0537137	0.618519	163	13218	0.953438	0.693639	0.875356	1828	NDRG1	Protein NDRG1
922	X1829	0.338024	0.197038	0.0862486	36	4805	0.0504848	0.0938357	0.590568	101	6542	0.1404	0.0923424	0.128403	137	11347	0.574006	0.870217	0.470757	1829	NDST1	Bifunctional heparan sulfate N-deacetylase/N-sulfotransferase 1
923	X183	-0.0351018	0.0709421	0.620745	34	4664	0.0292123	0.0782412	0.708879	102	6357	0.0493268	0.0596698	0.408428	136	11021	0.907577	0.911477	0.777477	183	ARNTL	Aryl hydrocarbon receptor nuclear translocator-like protein 1
924	X1830	-0.157794	0.26881	0.557197	32	4689	0.136586	0.0492735	0.00557148	101	6363	-0.0327347	0.0315128	0.298909	133	11052	0.874465	0.113776	0.693196	1830	NDUFA5	NADH dehydrogenase [ubiquinone] 1 alpha subcomplex subunit 5
925	X1831	0.0614294	0.140186	0.661243	35	4810	0.0523758	0.0938156	0.57665	101	6544	0.0142746	0.0734392	0.845883	136	11354	0.919554	0.869819	0.964961	1831	NDUFB7	NADH dehydrogenase [ubiquinone] 1 beta subcomplex subunit 7
926	X1832	-0.103942	0.162063	0.521284	41	5627	-0.0129113	0.0753366	0.863923	122	7570	0.00679312	0.0741007	0.926957	163	13197	0.859929	0.951521	0.984825	1832	NDUFS6	NADH dehydrogenase [ubiquinone] iron-sulfur protein 6, mitochondrial
927	X1833	-0.0231352	0.0539355	0.667965	34	4664	-0.0196308	0.0407996	0.630409	102	6357	-0.0201319	0.0306997	0.511974	136	11021	0.920382	0.88221	0.83715	1833	NEB	Nebulin
928	X1834	-0.0714262	0.103231	0.488994	34	4664	-0.0127689	0.0652923	0.844951	102	6357	-0.0769875	0.0571925	0.178267	136	11021	0.84496	0.945717	0.561915	1834	NECAP2	Adaptin ear-binding coat-associated protein 2
929	X1835	0.165967	0.0654809	0.0112581	32	4697	0.0702596	0.0575157	0.22187	101	6374	0.0870438	0.0317292	0.00608191	133	11071	0.271869	0.654191	0.0680894	1835	NECTIN1	Nectin-1
930	X1836	-0.0197887	0.0561839	0.724678	43	5743	0.0574395	0.0301921	0.05711	124	7748	0.0801203	0.0304771	0.00856686	167	13491	0.937781	0.381091	0.0845688	1836	NECTIN2	Nectin-2
931	X1837	0.0490622	0.0715502	0.492901	44	5785	0.0113673	0.0315075	0.718263	123	7777	0.00109038	0.0285281	0.969511	167	13562	0.846734	0.916891	0.991916	1837	NECTIN4	Nectin-4
932	X1838	-0.104901	0.089153	0.239341	32	4697	0.0395405	0.0510082	0.438234	101	6374	0.0028345	0.0410344	0.944929	133	11071	0.709778	0.82218	0.987688	1838	NEDD4L	E3 ubiquitin-protein ligase NEDD4-like
933	X1839	0.0152918	0.0769704	0.84252	32	4697	-0.00736956	0.0319033	0.817318	101	6374	0.00640729	0.0362128	0.85956	133	11071	0.967239	0.941981	0.966385	1839	NEDD9	Enhancer of filamentation 1
934	X184	-0.00314549	0.0857102	0.970725	44	5760	-0.0243959	0.0406888	0.548792	125	7754	-0.0403997	0.0370828	0.275958	169	13514	0.995858	0.860305	0.67432	184	ARSA	Arylsulfatase A
935	X1840	-0.102304	0.101303	0.312551	39	5643	0.0749129	0.0429897	0.0814076	124	7537	0.000310308	0.0388489	0.993627	163	13180	0.752186	0.439691	0.99826	1840	NEFL	Neurofilament light polypeptide
936	X1841	0.0339973	0.152074	0.823102	35	4734	0.0354769	0.0923569	0.700883	99	6463	0.0263424	0.0851229	0.756969	134	11197	0.962585	0.910147	0.931696	1841	NEK7	Serine/threonine-protein kinase Nek7
937	X1842	-0.200182	0.0982613	0.0416257	44	5785	0.0450835	0.0456696	0.32356	123	7777	0.00430527	0.0394103	0.91301	167	13562	0.483234	0.758174	0.980815	1842	NELL1	Protein kinase C-binding protein NELL1
938	X1843	-0.0465133	0.0603471	0.440848	45	5773	-0.0191008	0.0291279	0.51198	124	7783	0.00137915	0.0289568	0.962013	169	13556	0.824684	0.848557	0.989955	1843	NELL2	Protein kinase C-binding protein NELL2
939	X1844	0.0328845	0.339721	0.922886	36	4805	0.0415973	0.116754	0.721629	101	6542	0.0735558	0.110025	0.503791	137	11347	0.988603	0.91693	0.832746	1844	NENF	Neudesin
940	X1845	0.00284472	0.0397472	0.942944	36	4820	-0.00433198	0.0214006	0.839586	102	6569	-0.00581609	0.0185862	0.754337	138	11389	0.991214	0.945717	0.930115	1845	NEO1	Neogenin
941	X1846	-0.0534226	0.11714	0.648348	35	4833	-0.079284	0.0825169	0.336642	105	6577	-0.0252605	0.0703304	0.719468	140	11410	0.917039	0.765154	0.916195	1846	NEXN	Nexilin
942	X1847	0.112684	0.058652	0.0547033	43	5822	0.0279659	0.0282076	0.321475	125	7830	0.0713522	0.0251586	0.00456692	168	13652	0.52573	0.755711	0.0553715	1847	NFASC	Neurofascin
943	X1848	0.0223059	0.153998	0.884833	32	4697	0.0881485	0.0929072	0.342732	101	6374	0.0128291	0.0788374	0.870732	133	11071	0.976046	0.766554	0.967891	1848	NFAT5	Nuclear factor of activated T-cells 5
944	X1849	0.0209746	0.138753	0.879845	43	5754	0.148959	0.105916	0.159608	125	7741	0.107293	0.0858102	0.21117	168	13495	0.974937	0.589826	0.610309	1849	NFATC1	Nuclear factor of activated T-cells, cytoplasmic 1
945	X185	0.0853333	0.0923076	0.355255	43	5721	0.0526823	0.0512861	0.304316	122	7724	0.0721107	0.0443287	0.103795	165	13445	0.783328	0.745764	0.413762	185	ARSB	Arylsulfatase B
946	X1850	0.254507	0.160303	0.112363	42	5685	0.0873489	0.0645097	0.175723	122	7587	0.103326	0.0651354	0.112666	164	13272	0.600746	0.607646	0.43317	1850	NFATC3	Nuclear factor of activated T-cells, cytoplasmic 3
947	X1851	0.00114488	0.118024	0.99226	34	4690	0.00832921	0.0768811	0.913727	100	6411	-0.0576219	0.0639081	0.367249	134	11101	0.997724	0.974324	0.752493	1851	NFE2	Transcription factor NF-E2 45 kDa subunit
948	X1852	-0.0842706	0.0598967	0.159448	36	4820	-0.0327139	0.0424332	0.440737	102	6569	-0.055108	0.0317603	0.0827198	138	11389	0.639103	0.824628	0.364247	1852	NFIC	Nuclear factor 1 C-type
949	X1853	-0.112283	0.127191	0.377346	34	4664	0.0602118	0.0812433	0.458615	102	6357	-0.0135367	0.0631048	0.830148	136	11021	0.790606	0.831935	0.96029	1853	NFKB1	Nuclear factor NF-kappa-B p105 subunit
950	X1854	0.411119	0.510668	0.420783	35	4734	0.0912504	0.0801224	0.254751	99	6463	0.0688357	0.0614605	0.262714	134	11197	0.817448	0.693639	0.666194	1854	NFKB2	Nuclear factor NF-kappa-B p100 subunit
951	X1855	0.0505235	0.070183	0.471597	41	5627	0.0713424	0.0549736	0.194371	122	7570	0.0163349	0.0446385	0.714411	163	13197	0.836596	0.629007	0.916195	1855	NFKBIE	NF-kappa-B inhibitor epsilon
952	X1856	-0.119499	0.146154	0.413573	35	4810	0.115276	0.113812	0.311124	101	6544	-0.0438509	0.100588	0.662875	136	11354	0.813779	0.748388	0.89413	1856	NFU1	NFU1 iron-sulfur cluster scaffold homolog, mitochondrial
953	X1857	-0.00614034	0.083154	0.941135	34	4664	0.0725076	0.0878194	0.409006	102	6357	0.0344548	0.070207	0.623597	136	11021	0.991214	0.808196	0.877961	1857	NFX1	Transcriptional repressor NF-X1
954	X1858	0.0928833	0.144383	0.52002	34	4664	-0.0644904	0.0429391	0.133122	102	6357	0.0180517	0.0648787	0.78083	136	11021	0.859929	0.546394	0.940979	1858	NFYA	Nuclear transcription factor Y subunit alpha
955	X1859	-0.0259237	0.0203332	0.202329	42	5726	0.0387557	0.010806	0.00033517	123	7702	0.0196639	0.0113896	0.0842615	165	13428	0.67328	0.0279819	0.369133	1859	NGF	Beta-nerve growth factor
956	X186	-0.115028	0.0578178	0.0466477	43	5790	-0.0403257	0.0361343	0.264424	123	7781	-0.0854667	0.0325554	0.00865812	166	13571	0.504832	0.704416	0.0851819	186	ART3	Ecto-ADP-ribosyltransferase 3
957	X1860	-0.00925847	0.0408339	0.82063	36	4838	-0.0316128	0.0220064	0.150852	103	6561	-0.0180056	0.0195164	0.356224	139	11399	0.962585	0.5732	0.744022	1860	NGFR	Tumor necrosis factor receptor superfamily member 16
958	X1861	0.0452239	0.0551956	0.412593	35	4818	-0.012265	0.0200766	0.541258	101	6574	0.000764859	0.0227162	0.97314	136	11392	0.812944	0.860305	0.992355	1861	NGRN	Neugrin
959	X1862	0.0729411	0.058493	0.212396	35	4629	0.0963062	0.0380338	0.0113376	97	6291	0.0758986	0.0297756	0.0108028	132	10920	0.679987	0.168015	0.0983042	1862	NHLRC3	NHL repeat-containing protein 3
960	X1863	0.0113832	0.0767909	0.882156	43	5765	0.0166587	0.0417276	0.689728	123	7752	0.0264256	0.0395016	0.503512	166	13517	0.975527	0.905711	0.832746	1863	NID1	Nidogen-1
961	X1864	0.152365	0.17234	0.376645	44	5760	-0.0320557	0.0839725	0.702654	125	7754	-0.00485182	0.0735293	0.94739	169	13514	0.790606	0.910147	0.987726	1864	NID2	Nidogen-2
962	X1865	0.214941	0.152809	0.159545	41	5627	-0.0333063	0.0519172	0.52118	122	7570	0.0444747	0.0609449	0.465542	163	13197	0.639103	0.854175	0.808328	1865	NINJ1	Ninjurin-1
963	X1866	-0.0505299	0.0695326	0.467404	34	4690	0.0310325	0.049024	0.52673	100	6411	-0.0487634	0.0432941	0.260026	134	11101	0.836596	0.856963	0.665252	1866	NIT1	Deaminated glutathione amidase
964	X1867	0.134126	0.149642	0.370085	34	4817	0.0544505	0.0767732	0.478176	103	6540	0.00942451	0.0607649	0.876744	137	11357	0.78876	0.837939	0.970764	1867	NIT2	Omega-amidase NIT2
965	X1868	-0.0020372	0.291297	0.99442	35	4694	0.0689827	0.102951	0.502823	95	6411	0.059617	0.0859272	0.487803	130	11105	0.998178	0.843984	0.821461	1868	NLGN1	Neuroligin-1
966	X1869	-0.0729983	0.0594321	0.219347	32	4671	-0.0179712	0.0432239	0.677579	100	6372	-0.0226596	0.0327199	0.488603	132	11043	0.684664	0.899131	0.821461	1869	NLGN2	Neuroligin-2
967	X187	0.0339751	0.150371	0.821246	32	4671	-0.0220243	0.057704	0.702701	100	6372	-0.0158524	0.0512938	0.757282	132	11043	0.962585	0.910147	0.931696	187	ART5	Ecto-ADP-ribosyltransferase 5
968	X1870	-0.0383117	0.0393309	0.330014	32	4697	-0.019164	0.0213596	0.369609	101	6374	-0.0349981	0.0238606	0.142438	133	11071	0.764105	0.783986	0.497851	1870	NME1	Nucleoside diphosphate kinase A
969	X1871	-0.0510414	0.0507632	0.314665	45	5754	-0.0131263	0.0247774	0.596274	124	7761	-0.0259809	0.023727	0.273518	169	13515	0.753427	0.87237	0.67333	1871	NME3	Nucleoside diphosphate kinase 3
970	X1872	-0.0505527	0.13673	0.711586	36	4784	-0.146369	0.0654625	0.025357	100	6522	-0.159314	0.0608672	0.00886023	136	11306	0.935446	0.250669	0.086012	1872	NMI	N-myc-interactor
971	X1873	0.162314	0.129903	0.211482	42	5726	-0.00426838	0.0600255	0.943311	123	7702	0.0537888	0.0589071	0.361183	165	13428	0.679987	0.981014	0.748041	1873	NMNAT1	Nicotinamide/nicotinic acid mononucleotide adenylyltransferase 1
972	X1874	-0.0800536	0.0861141	0.352567	35	4658	-0.025201	0.0385823	0.513643	98	6332	-0.0242947	0.0374364	0.516365	133	10990	0.781047	0.85083	0.839272	1874	NMRK2	Nicotinamide riboside kinase 2
973	X1875	-0.0720495	0.103325	0.485607	36	4820	-0.0618247	0.0638204	0.33268	102	6569	-0.0759508	0.0614602	0.216543	138	11389	0.841702	0.761621	0.61714	1875	NMT1	Glycylpeptide N-tetradecanoyltransferase 1
974	X1876	0.0451009	0.040221	0.262149	44	5760	0.028704	0.0275011	0.296605	125	7754	0.0605748	0.0231068	0.00875401	169	13514	0.717228	0.737557	0.0855492	1876	NOMO1	Nodal modulator 1
975	X1877	-0.115139	0.229175	0.61538	34	4664	0.245255	0.133562	0.0663179	102	6357	0.0657653	0.10982	0.549277	136	11021	0.904864	0.411839	0.851817	1877	NOP56	Nucleolar protein 56
976	X1878	0.00111725	0.111336	0.991993	39	5654	-0.0234282	0.0447972	0.600986	124	7564	-0.0013896	0.0442651	0.974956	163	13218	0.997724	0.87237	0.993334	1878	NOS1	Nitric oxide synthase, brain
977	X1879	-0.0406801	0.0579225	0.48248	34	4664	-0.00332579	0.0402377	0.934127	102	6357	-0.0154807	0.0305266	0.612069	136	11021	0.841702	0.977384	0.873275	1879	NOS2	Nitric oxide synthase, inducible
978	X188	-0.0506975	0.0535111	0.343424	42	5685	-0.0121667	0.0287764	0.672441	122	7587	-0.0330122	0.0247566	0.182378	164	13272	0.775491	0.896546	0.568977	188	ARTN	Artemin
979	X1880	0.198181	0.0908496	0.0291525	39	5654	0.0378073	0.0447732	0.398436	124	7564	0.126354	0.049313	0.0103988	163	13218	0.423799	0.802917	0.0958531	1880	NOS3	Nitric oxide synthase, endothelial
980	X1881	0.0360741	0.026226	0.168974	44	5829	0.022934	0.0157663	0.145773	125	7856	0.0360891	0.0135982	0.00795535	169	13685	0.647012	0.566607	0.0815633	1881	NOTCH1	Neurogenic locus notch homolog protein 1
981	X1882	-0.00757086	0.0594379	0.898644	36	4842	0.0415147	0.025029	0.0971836	104	6570	0.0479822	0.0221715	0.0304534	140	11412	0.982697	0.477261	0.196435	1882	NOTCH2	Neurogenic locus notch homolog protein 2
982	X1883	-0.158796	0.0577534	0.00596758	44	5829	-0.0632731	0.0358042	0.077195	125	7856	-0.0990329	0.0280269	0.000410098	169	13685	0.205562	0.433777	0.0108937	1883	NOTCH3	Neurogenic locus notch homolog protein 3
983	X1884	0.0664201	0.056741	0.241767	35	4754	0.0947093	0.0413055	0.0218537	101	6454	0.0709897	0.0316121	0.0247266	136	11208	0.709778	0.236506	0.175367	1884	NPC2	NPC intracellular cholesterol transporter 2
984	X1885	0.0708214	0.0799015	0.375424	43	5752	0.0916832	0.0315346	0.00364468	124	7760	0.0804009	0.0332853	0.0157134	167	13512	0.790606	0.0950871	0.12801	1885	NPDC1	Neural proliferation differentiation and control protein 1
985	X1886	0.114549	0.0782274	0.14311	32	4697	0.0411879	0.0375811	0.27309	101	6374	0.0581009	0.032109	0.0703752	133	11071	0.638423	0.709937	0.333284	1886	NPHS1	Nephrin
986	X1887	0.126554	0.242984	0.602482	32	4697	-0.103567	0.121677	0.39468	101	6374	-0.00589446	0.100653	0.953301	133	11071	0.898854	0.800422	0.989003	1887	NPHS2	Podocin
987	X1888	0.14094	0.080881	0.0814102	36	4838	0.0324304	0.0421386	0.441529	103	6561	0.0123073	0.0419512	0.769238	139	11399	0.567734	0.824628	0.935968	1888	NPL	N-acetylneuraminate lyase
988	X1889	-0.436498	0.440304	0.321511	15	1550	0.038107	0.125444	0.761297	39	2024	0.214499	0.13509	0.112327	54	3574	0.756266	0.926919	0.432997	1889	NPM1	Nucleophosmin
989	X189	0.0242445	0.0718213	0.735689	36	4788	0.0773435	0.0537851	0.150431	103	6508	0.00931534	0.0400636	0.816139	139	11296	0.941129	0.572344	0.95276	189	ASAH1	Acid ceramidase
990	X1890	-0.176938	0.192771	0.35869	42	5655	0.00362878	0.107384	0.973043	119	7607	0.0911218	0.124752	0.465133	161	13262	0.783328	0.989983	0.808328	1890	NPPB	Natriuretic peptides B
991	X1891	0.0711634	0.0984171	0.469631	43	5754	0.132747	0.0438379	0.00246079	125	7741	0.138301	0.0407713	0.000693548	168	13495	0.836596	0.0773163	0.0163431	1891	NPPC	C-type natriuretic peptide
992	X1892	0.0928873	0.0965385	0.33596	34	4664	-0.0550304	0.0317141	0.0827055	102	6357	-0.0431882	0.0315883	0.171556	136	11021	0.770545	0.443423	0.551469	1892	NPR1	Atrial natriuretic peptide receptor 1
993	X1893	-0.209415	0.0977894	0.0322347	41	5627	-0.0433305	0.0847077	0.60898	122	7570	-0.14351	0.0649616	0.027164	163	13197	0.452311	0.875912	0.183338	1893	NPTN	Neuroplastin
994	X1894	-0.0905386	0.0830343	0.275547	44	5760	-0.03882	0.0407164	0.340376	125	7754	0.00227547	0.0476154	0.961885	169	13514	0.725177	0.765661	0.989955	1894	NPTX1	Neuronal pentraxin-1
995	X1895	-0.102014	0.0766902	0.183447	36	4842	-0.0212647	0.0393835	0.589238	104	6570	-0.00257954	0.0318653	0.935481	140	11412	0.65434	0.869819	0.986372	1895	NPTX2	Neuronal pentraxin-2
996	X1896	0.000538956	0.0694748	0.99381	43	5752	0.0413299	0.0436169	0.343351	124	7760	0.0308301	0.0380324	0.41758	167	13512	0.997919	0.767027	0.786429	1896	NPTXR	Neuronal pentraxin receptor
997	X1897	0.180148	0.104946	0.0860555	43	5816	0.245591	0.0737826	0.000872911	125	7811	0.208437	0.0580512	0.000329963	168	13627	0.574006	0.0455473	0.0092707	1897	NPY	Pro-neuropeptide Y
998	X1898	0.0483254	0.0564475	0.391936	43	5752	0.0231642	0.0287428	0.420293	124	7760	0.0433909	0.0276766	0.116932	167	13512	0.800747	0.812233	0.442584	1898	NRCAM	Neuronal cell adhesion molecule
999	X1899	-0.100606	0.118664	0.396537	35	4833	-0.008663	0.104474	0.933915	105	6577	-0.00537757	0.079523	0.946086	140	11410	0.800747	0.977384	0.987688	1899	NRGN	Neurogranin
1000	X19	0.20351	0.0653471	0.00184385	44	5774	0.0895209	0.0321127	0.00530821	124	7787	0.111475	0.0312481	0.000360538	168	13561	0.117706	0.113776	0.00984571	19	ACP5	Tartrate-resistant acid phosphatase type 5
1001	X190	0.0356558	0.141467	0.801007	42	5726	0.179408	0.0465885	0.000117677	123	7702	0.0959447	0.0606849	0.113871	165	13428	0.957789	0.0139896	0.435511	190	ASAH2	Neutral ceramidase
1002	X1900	0.051512	0.0963616	0.592947	36	4820	-0.0440444	0.0283051	0.119695	102	6569	-0.00392317	0.0342412	0.908782	138	11389	0.892169	0.526728	0.979514	1900	NRN1	Neuritin
1003	X1901	0.0200721	0.0436377	0.645536	43	5797	-0.0217303	0.0308185	0.480743	123	7797	-0.00252274	0.0261433	0.923126	166	13594	0.917039	0.837939	0.984618	1901	NRP1	Neuropilin-1
1004	X1902	-0.0150476	0.0411052	0.714309	44	5760	0.0544282	0.0267175	0.0416331	125	7754	0.0419633	0.0229666	0.0676773	169	13514	0.935446	0.320981	0.328685	1902	NRP2	Neuropilin-2
1005	X1903	0.136994	0.145307	0.345788	42	5685	-0.00229539	0.0457148	0.959954	122	7587	0.0367988	0.0602593	0.541415	164	13272	0.777823	0.985592	0.849176	1903	NRTN	Neurturin
1006	X1904	0.00853286	0.0621242	0.890753	35	4694	0.0702226	0.061145	0.250779	95	6411	0.0264723	0.0410793	0.519303	130	11105	0.980331	0.690792	0.839272	1904	NRXN3	Neurexin-3
1007	X1905	-0.102173	0.0981653	0.297957	43	5830	0.0299812	0.0723325	0.678514	124	7835	0.0132501	0.0706355	0.851202	167	13665	0.740541	0.899963	0.966385	1905	NSFL1C	NSFL1 cofactor p47
1008	X1906	0.250232	0.161478	0.121229	36	4838	0.0417264	0.0803495	0.603544	103	6561	-0.0175441	0.0647437	0.786408	139	11399	0.61015	0.874035	0.943228	1906	NT5C	5'(3')-deoxyribonucleotidase, cytosolic type
1009	X1907	0.0353967	0.058756	0.546885	35	4818	0.0774799	0.0327885	0.0181267	101	6574	0.0686057	0.0288113	0.0172559	136	11392	0.868005	0.211021	0.137765	1907	NT5C1A	Cytosolic 5'-nucleotidase 1A
1010	X1908	-0.0944457	0.14642	0.518905	43	5741	-0.0372229	0.0907848	0.681797	125	7726	-0.132362	0.0790197	0.0939236	168	13467	0.859929	0.901045	0.392443	1908	NT5C3A	Cytosolic 5'-nucleotidase 3A
1011	X1909	0.187229	0.124248	0.131836	44	5785	0.0536573	0.0802778	0.503882	123	7777	0.137538	0.0689961	0.0462164	167	13562	0.620329	0.843984	0.260335	1909	NT5E	5'-nucleotidase
1012	X191	0.194814	0.0546362	0.000362946	42	5726	0.124576	0.0322391	0.00011149	123	7702	0.138812	0.0302494	4.45506e-06	165	13428	0.0530265	0.0139896	0.000412237	191	ASGR1	Asialoglycoprotein receptor 1
1013	X1910	-0.0616205	0.0577749	0.286169	43	5754	0.0106057	0.0386019	0.783512	125	7741	-0.0401159	0.037012	0.278426	168	13495	0.729538	0.935421	0.678484	1910	NTF3	Neurotrophin-3
1014	X1911	-0.158944	0.0814043	0.0508761	41	5627	-0.039607	0.0360141	0.271434	122	7570	-0.0456078	0.0314717	0.14729	163	13197	0.515491	0.708747	0.505996	1911	NTF4	Neurotrophin-4
1015	X1912	-0.27025	0.164514	0.10044	43	5752	-0.11416	0.0931038	0.220139	124	7760	-0.175456	0.0793603	0.0270445	167	13512	0.591267	0.651059	0.183338	1912	NTproBNP	N-terminal prohormone of brain natriuretic peptide
1016	X1913	0.0435123	0.0526832	0.408847	43	5752	0.00482254	0.0230859	0.83453	124	7760	0.0319635	0.0236176	0.175935	167	13512	0.808836	0.945717	0.558517	1913	NTRK2	BDNF/NT-3 growth factors receptor
1017	X1914	-0.193237	0.0798902	0.0155727	43	5830	-0.0356262	0.0237178	0.133075	124	7835	-0.0894798	0.0273645	0.00107577	167	13665	0.306443	0.546394	0.0214014	1914	NTRK3	NT-3 growth factor receptor
1018	X1915	-0.142883	0.114815	0.213331	43	5754	0.0166784	0.0826399	0.840057	125	7741	-0.0185011	0.0721475	0.797615	168	13495	0.679987	0.945717	0.944615	1915	NUB1	NEDD8 ultimate buster 1
1019	X1916	0.307826	0.22053	0.16276	36	4805	0.0795472	0.114571	0.487489	101	6542	0.145058	0.107249	0.176204	137	11347	0.643818	0.840333	0.558517	1916	NUBP1	Cytosolic Fe-S cluster assembly factor NUBP1
1020	X1917	-0.0642834	0.0666252	0.334619	43	5810	0.0637927	0.0462769	0.168049	125	7798	0.0339072	0.0332004	0.307118	168	13608	0.769311	0.602929	0.697946	1917	NUCB2	Nucleobindin-2
1021	X1918	0.123155	0.121891	0.312319	43	5822	0.0679433	0.0695961	0.32894	125	7830	-0.00412871	0.055962	0.941188	168	13652	0.752186	0.760002	0.987688	1918	NUDC	Nuclear migration protein nudC
1022	X1919	-0.0143853	0.0395725	0.716218	34	4690	-0.000251536	0.0222863	0.990995	100	6411	-0.0175165	0.0188245	0.352104	134	11101	0.935446	0.996114	0.740711	1919	NUDT10	Diphosphoinositol polyphosphate phosphohydrolase 3-alpha
1023	X192	-0.104046	0.0729005	0.153511	35	4833	0.0522846	0.0302072	0.0834758	105	6577	0.0315693	0.0219845	0.151009	140	11410	0.639103	0.443936	0.512617	192	ASGR2	Asialoglycoprotein receptor 2
1024	X1920	-0.157434	0.0601788	0.00889397	34	4664	-0.0293595	0.0486831	0.54646	102	6357	-0.0782098	0.0385001	0.0422124	136	11021	0.236256	0.860305	0.248607	1920	NUDT15	Nucleotide triphosphate diphosphatase NUDT15
1025	X1921	-0.116591	0.143246	0.41569	35	4800	-0.00583078	0.140079	0.966798	101	6526	0.074307	0.0897046	0.407471	136	11326	0.815365	0.988447	0.77698	1921	NUDT16	U8 snoRNA-decapping enzyme
1026	X1922	-0.134684	0.0995794	0.176206	43	5721	-0.0401248	0.0590422	0.496761	122	7724	-0.0577493	0.052584	0.272104	165	13445	0.652645	0.843984	0.67298	1922	NUDT2	Bis(5'-nucleosyl)-tetraphosphatase [asymmetrical]
1027	X1923	-0.093721	0.0722484	0.19456	44	5760	-0.0381341	0.0636063	0.548817	125	7754	-0.0691197	0.0485005	0.154118	169	13514	0.668075	0.860305	0.518221	1923	NUDT5	ADP-sugar pyrophosphatase
1028	X1924	0.0451133	0.164501	0.783897	32	4697	0.105293	0.0883205	0.233193	101	6374	0.022852	0.0817756	0.779901	133	11071	0.952381	0.67066	0.940979	1924	NUMB	Protein numb homolog
1029	X1925	-0.0402509	0.0373651	0.281377	34	4664	-0.0127165	0.0290525	0.661599	102	6357	-0.0210942	0.0214798	0.326077	136	11021	0.727981	0.894954	0.717468	1925	NUP50	Nuclear pore complex protein Nup50
1030	X1926	-0.0743255	0.0456402	0.103417	34	4664	0.00380008	0.027655	0.890707	102	6357	-0.0208044	0.0229803	0.3653	136	11021	0.591267	0.9643	0.75011	1926	NXPE4	NXPE family member 4
1031	X1927	0.029481	0.0655589	0.652936	39	5654	0.00719758	0.03631	0.842869	124	7564	0.038145	0.0322057	0.236249	163	13218	0.917039	0.945717	0.643001	1927	NXPH1	Neurexophilin-1
1032	X1928	0.0926986	0.0565801	0.101346	32	4697	0.00656007	0.0330033	0.842442	101	6374	0.0424954	0.02879	0.139931	133	11071	0.591267	0.945717	0.496213	1928	NXPH3	Neurexophilin-3
1033	X1929	-0.12426	0.100326	0.215507	42	5706	-0.0346861	0.0642411	0.589242	123	7678	-0.0731311	0.0583103	0.20978	165	13384	0.682156	0.869819	0.608112	1929	OBP2B	Odorant-binding protein 2b
1034	X193	0.0292282	0.0367004	0.425799	36	4838	0.127954	0.0582986	0.0281774	103	6561	0.0592702	0.0326283	0.0692896	139	11399	0.820533	0.264378	0.333284	193	ASPN	Asporin
1035	X1930	0.0440383	0.107458	0.681939	36	4820	0.0730794	0.0413201	0.0769578	102	6569	0.0909818	0.0423432	0.0316603	138	11389	0.925942	0.433777	0.20199	1930	OCLN	Occludin
1036	X1931	-0.166802	0.0879792	0.0579701	39	5646	-0.0906533	0.0519995	0.0812725	124	7556	-0.121869	0.0434392	0.00502374	163	13202	0.527575	0.439691	0.0584835	1931	ODAM	Odontogenic ameloblast-associated protein
1037	X1932	-0.0965747	0.0820513	0.239194	35	4734	0.091469	0.0774768	0.237762	99	6463	0.0352954	0.0580453	0.543143	134	11197	0.709778	0.676904	0.850061	1932	OFD1	Oral-facial-digital syndrome 1 protein
1038	X1933	-0.0250949	0.104832	0.81081	35	4810	0.0296266	0.0790807	0.70793	101	6544	0.00908112	0.0663299	0.891103	136	11354	0.959324	0.911421	0.978138	1933	OGA	Protein O-GlcNAcase
1039	X1934	-0.0234713	0.0447207	0.599694	43	5721	0.0388139	0.0327177	0.235493	122	7724	0.0199147	0.0253345	0.431826	165	13445	0.897584	0.673957	0.795501	1934	OGFR	Opioid growth factor receptor
1040	X1935	0.105163	0.0749271	0.160455	44	5760	0.0669296	0.0423182	0.113745	125	7754	0.0940894	0.0339035	0.00551651	169	13514	0.639103	0.517364	0.0629658	1935	OGN	Mimecan
1041	X1936	-0.0129999	0.130547	0.920677	35	4734	-0.0118508	0.0571177	0.835634	99	6463	0.00405894	0.0597081	0.945802	134	11197	0.988603	0.945717	0.987688	1936	OGT	UDP-N-acetylglucosamine--peptide N-acetylglucosaminyltransferase 110 kDa subunit
1042	X1937	-1.97712	2.0705	0.339629	34	4583	-0.0917446	0.129806	0.479703	95	6158	-0.0282276	0.104469	0.787005	129	10741	0.772293	0.837939	0.943228	1937	OLFM4	Olfactomedin-4
1043	X1938	0.095467	0.1394	0.493443	43	5700	0.0693289	0.0503362	0.168415	121	7676	0.0436982	0.0525295	0.405476	164	13376	0.846734	0.602929	0.77698	1938	OLR1	Oxidized low-density lipoprotein receptor 1
1044	X1939	-0.0417671	0.0712084	0.557508	45	5773	-0.0505571	0.0463142	0.275004	124	7783	-0.0288212	0.0390851	0.460882	169	13556	0.874465	0.713643	0.807502	1939	OMD	Osteomodulin
1045	X194	0.129626	0.164833	0.431629	36	4820	-0.0383176	0.0709529	0.589167	102	6569	-0.0367749	0.0664623	0.580044	138	11389	0.820533	0.869819	0.858172	194	ASPSCR1	Tether containing UBX domain for GLUT4
1046	X1940	-0.0124341	0.129747	0.923653	43	5721	-0.0793752	0.0640465	0.215221	122	7724	-0.129706	0.0826317	0.116487	165	13445	0.988603	0.647657	0.441932	1940	OMG	Oligodendrocyte-myelin glycoprotein
1047	X1941	-0.0624243	0.0709273	0.378795	32	4671	0.0878454	0.0575397	0.126838	100	6372	0.00659897	0.0413335	0.873155	132	11043	0.790606	0.539576	0.967891	1941	OMP	Olfactory marker protein
1048	X1942	0.124303	0.185264	0.502252	35	4818	0.0216641	0.105022	0.836571	101	6574	-0.0156796	0.0881366	0.858801	136	11392	0.852824	0.945717	0.966385	1942	OPHN1	Oligophrenin-1
1049	X1943	-0.155511	0.10072	0.122591	34	4690	0.0481417	0.0708765	0.496989	100	6411	-0.0696801	0.0636222	0.273422	134	11101	0.61015	0.843984	0.67333	1943	OPLAH	5-oxoprolinase
1050	X1944	-0.0241699	0.0867079	0.780436	43	5721	0.0911679	0.0516561	0.0775801	122	7724	0.0692747	0.0463353	0.134895	165	13445	0.951119	0.435104	0.482452	1944	OPTC	Opticin
1051	X1945	0.0649688	0.0419051	0.12105	33	4826	0.0726712	0.0254386	0.00428023	104	6562	0.0509881	0.0179264	0.00445094	137	11388	0.61015	0.103362	0.0544169	1945	ORM1	Alpha-1-acid glycoprotein 1
1052	X1946	0.00800492	0.0438781	0.855241	35	4818	-0.00362256	0.0415588	0.930539	101	6574	0.00411003	0.0281206	0.883798	136	11392	0.970687	0.977208	0.97488	1946	OSBPL2	Oxysterol-binding protein-related protein 2
1053	X1947	0.109866	0.067267	0.10241	45	5754	0.0484388	0.0358942	0.17718	124	7761	0.0530752	0.0317671	0.0947694	169	13515	0.591267	0.60926	0.393312	1947	OSCAR	Osteoclast-associated immunoglobulin-like receptor
1054	X1948	0.0524117	0.177723	0.768065	43	5722	0.0876614	0.0780791	0.261554	122	7700	0.0696097	0.0688064	0.311694	165	13422	0.948075	0.702446	0.702754	1948	OSM	Oncostatin-M
1055	X1949	0.0647471	0.0356846	0.0696116	43	5797	0.0133964	0.0221139	0.544653	123	7797	0.0383231	0.0180721	0.0339586	166	13594	0.544245	0.860305	0.212933	1949	OSMR	Oncostatin-M-specific receptor subunit beta
1056	X195	-0.167848	0.123425	0.173856	34	4690	0.106047	0.0991598	0.284862	100	6411	-0.0506008	0.0784402	0.51887	134	11101	0.651792	0.719419	0.839272	195	ASRGL1	Isoaspartyl peptidase/L-asparaginase
1057	X1950	-0.000375231	0.0864877	0.996538	35	4694	0.0554937	0.0505347	0.272147	95	6411	0.0284301	0.0387605	0.463265	130	11105	0.998589	0.708747	0.807502	1950	OSTN	Osteocrin
1058	X1951	0.168645	0.235342	0.473623	32	4671	-0.0681742	0.044877	0.128729	100	6372	-0.00439745	0.0745952	0.952991	132	11043	0.836596	0.541218	0.989003	1951	OTOA	Otoancorin
1059	X1952	0.105297	0.149051	0.47991	35	4810	-0.00194216	0.0673831	0.977006	101	6544	-0.0377573	0.0491019	0.441918	136	11354	0.839196	0.992193	0.799166	1952	OTUD6B	Deubiquitinase OTUD6B
1060	X1953	0.000148832	0.0903325	0.998685	36	4820	-0.0115643	0.0693281	0.867523	102	6569	-0.0303189	0.059136	0.608163	138	11389	0.999531	0.952883	0.871579	1953	OTUD7B	OTU domain-containing protein 7B
1061	X1954	-0.0113203	0.103614	0.913001	34	4690	0.0423184	0.0593186	0.475593	100	6411	0.0162074	0.051176	0.751471	134	11101	0.987287	0.837939	0.930115	1954	OXCT1	Succinyl-CoA:3-ketoacid coenzyme A transferase 1, mitochondrial
1062	X1955	0.74384	0.275277	0.00688931	43	5830	-0.0891538	0.149355	0.550556	124	7835	0.241715	0.145371	0.0963626	167	13665	0.218536	0.861201	0.397139	1955	OXT	Oxytocin-neurophysin 1
1063	X1956	-0.00351802	0.0552125	0.949195	44	5728	0.0509684	0.0417075	0.22169	123	7696	0.0297712	0.0320209	0.352505	167	13424	0.992603	0.654191	0.741021	1956	P4HB	Protein disulfide-isomerase
1064	X1957	-0.171735	0.0793077	0.0303546	34	4664	0.0438781	0.0703664	0.532913	102	6357	-0.100217	0.055223	0.069559	136	11021	0.437759	0.860226	0.333284	1957	PACS2	Phosphofurin acidic cluster sorting protein 2
1065	X1958	0.0571734	0.111052	0.606667	42	5685	-0.0337414	0.0639209	0.597595	122	7587	-0.0253394	0.0525318	0.629548	164	13272	0.900753	0.87237	0.880859	1958	PADI2	Protein-arginine deiminase type-2
1066	X1959	-0.148872	0.114312	0.192803	39	5646	-0.123352	0.0543666	0.023275	124	7556	-0.115064	0.0584359	0.0489466	163	13202	0.666711	0.239043	0.270363	1959	PADI4	Protein-arginine deiminase type-4
1067	X196	0.128695	0.151631	0.396028	34	4664	0.0825765	0.0983408	0.401078	102	6357	0.263633	0.0881313	0.00277731	136	11021	0.800747	0.804359	0.0387633	196	ASS1	Argininosuccinate synthase
1068	X1960	-0.0348452	0.18413	0.849903	42	5726	-0.16494	0.138317	0.233074	123	7702	-0.202684	0.124923	0.104703	165	13428	0.970687	0.67066	0.415113	1960	PAEP	Glycodelin
1069	X1961	0.256341	0.293539	0.382512	36	4820	0.0865845	0.143787	0.54706	102	6569	0.0666274	0.122802	0.587432	138	11389	0.793258	0.860305	0.86145	1961	PAFAH1B3	Platelet-activating factor acetylhydrolase IB subunit alpha1
1070	X1962	-0.147415	0.109734	0.179147	35	4734	-0.0356161	0.0506281	0.481753	99	6463	-0.0244271	0.0416961	0.557986	134	11197	0.652645	0.837939	0.852638	1962	PAFAH2	Platelet-activating factor acetylhydrolase 2, cytoplasmic
1071	X1963	0.0262418	0.0747404	0.725509	42	5655	-0.0230468	0.0654073	0.724569	119	7607	0.0170183	0.0471069	0.717897	161	13262	0.938025	0.91693	0.916195	1963	PAG1	Phosphoprotein associated with glycosphingolipid-enriched microdomains 1
1072	X1964	-0.119646	0.058174	0.0397159	34	4690	-0.0217447	0.038729	0.574485	100	6411	-0.0626454	0.0315617	0.0471605	134	11101	0.483234	0.869819	0.264497	1964	PAGR1	PAXIP1-associated glutamate-rich protein 1
1073	X1965	-0.0865556	0.126341	0.493285	35	4647	-0.0310747	0.0629611	0.621621	97	6320	-0.00231572	0.0504597	0.963396	132	10967	0.846734	0.878703	0.989955	1965	PAIP2B	Polyadenylate-binding protein-interacting protein 2B
1074	X1966	0.0499289	0.100172	0.618181	39	5654	0.126622	0.074378	0.0886773	124	7564	0.0379329	0.0567881	0.50415	163	13218	0.906334	0.457788	0.832746	1966	PAK4	Serine/threonine-protein kinase PAK 4
1075	X1967	0.0132596	0.134447	0.921437	32	4697	0.00365839	0.0313222	0.90702	101	6374	0.0116451	0.0522442	0.823615	133	11071	0.988603	0.971578	0.95652	1967	PALLD	Palladin
1076	X1968	0.055826	0.0449765	0.214522	34	4776	0.0881184	0.0331409	0.00783964	99	6505	0.0866695	0.0265008	0.00107377	133	11281	0.679987	0.143171	0.0214014	1968	PALM	Paralemmin-1
1077	X1969	0.249331	0.0782405	0.00143896	35	4818	0.108256	0.0400182	0.00682705	101	6574	0.175354	0.0387124	5.90768e-06	136	11392	0.107697	0.127061	0.000466547	1969	PALM2	Paralemmin-2
1078	X197	-0.132491	0.112275	0.237976	39	5654	0.0555774	0.0810251	0.492759	124	7564	-0.00670371	0.0608199	0.912233	163	13218	0.709778	0.842659	0.98034	197	ATF2	Cyclic AMP-dependent transcription factor ATF-2
1079	X1970	-0.259648	0.255874	0.310225	34	4664	0.182023	0.103897	0.0797797	102	6357	0.127879	0.084851	0.131786	136	11021	0.749774	0.438189	0.477172	1970	PALM3	Paralemmin-3
1080	X1971	0.10503	0.055208	0.0571131	44	5809	-0.0408497	0.0310056	0.187673	125	7816	0.0234337	0.0282299	0.406481	169	13625	0.52573	0.619509	0.77698	1971	PAM	Peptidyl-glycine alpha-amidating monooxygenase
1081	X1972	0.257187	0.0739493	0.000505398	44	5760	0.103348	0.0282742	0.000256988	125	7754	0.132004	0.0270292	1.0409e-06	169	13514	0.0666404	0.0227551	0.00016381	1972	PAMR1	Inactive serine protease PAMR1
1082	X1973	0.116063	0.100841	0.249751	42	5685	0.0555474	0.0436429	0.203099	122	7587	0.00973695	0.0391809	0.803738	164	13272	0.716167	0.637438	0.946845	1973	PAPPA	Pappalysin-1
1083	X1974	0.0437096	0.104669	0.676242	35	4734	0.0944085	0.0705972	0.18113	99	6463	0.0801132	0.05682	0.158556	134	11197	0.923786	0.613281	0.527077	1974	PARD3	Partitioning defective 3 homolog
1084	X1975	-0.0689427	0.087307	0.429727	44	5760	-0.00459231	0.0592332	0.938203	125	7754	-0.0652554	0.0466729	0.16207	169	13514	0.820533	0.978033	0.532702	1975	PARK7	Parkinson disease protein 7
1085	X1976	0.0120493	0.0757449	0.873608	43	5754	0.0302022	0.0420799	0.472922	125	7741	0.0550152	0.0424647	0.19513	168	13495	0.973527	0.837939	0.589018	1976	PARP1	Poly [ADP-ribose] polymerase 1
1086	X1977	-0.0227164	0.0830021	0.784327	35	4728	0.0337332	0.0491527	0.492528	102	6431	0.0186506	0.0442266	0.67324	137	11159	0.952381	0.842659	0.895791	1977	PAXX	Protein PAXX
1087	X1978	-0.144545	0.0644816	0.024984	35	4658	0.0172682	0.0314585	0.58306	98	6332	-0.0646645	0.0318652	0.0424261	133	10990	0.390392	0.869819	0.248934	1978	PBK	Lymphokine-activated killer T-cell-originated protein kinase
1088	X1979	0.260849	0.145804	0.0736081	39	5654	0.128965	0.0555509	0.020256	124	7564	0.110541	0.0543171	0.0418393	163	13218	0.548681	0.22505	0.246979	1979	PBLD	Phenazine biosynthesis-like domain-containing protein
1089	X198	-0.0677072	0.0346064	0.0504074	35	4658	0.0136366	0.0380283	0.719902	98	6332	-0.0174262	0.0268776	0.516756	133	10990	0.515491	0.91693	0.839272	198	ATF4	Cyclic AMP-dependent transcription factor ATF-4
1090	X1980	0.0239697	0.0382368	0.530741	35	4810	-0.0187358	0.0240284	0.435547	101	6544	0.00233348	0.0201472	0.907794	136	11354	0.86028	0.821593	0.979514	1980	PBXIP1	Pre-B-cell leukemia transcription factor-interacting protein 1
1091	X1981	0.149004	0.400446	0.709822	32	4671	0.233383	0.121808	0.0553649	100	6372	0.1565	0.121057	0.196087	132	11043	0.935446	0.375351	0.589884	1981	PCARE	Photoreceptor cilium actin regulator
1092	X1982	0.136991	0.0842981	0.104145	35	4718	0.157	0.0614451	0.0106149	101	6416	0.156015	0.0464839	0.000789852	136	11134	0.591267	0.165811	0.0176452	1982	PCBD1	Pterin-4-alpha-carbinolamine dehydratase
1093	X1983	0.00443136	0.129037	0.972605	36	4820	0.037598	0.0756973	0.619408	102	6569	-0.0262435	0.0607089	0.665534	138	11389	0.99589	0.878703	0.89413	1983	PCBP2	Poly(rC)-binding protein 2
1094	X1984	0.122917	0.045862	0.00735906	43	5802	0.0308369	0.0181626	0.0895397	124	7806	0.0453788	0.0189417	0.016588	167	13608	0.221647	0.457788	0.134267	1984	PCDH1	Protocadherin-1
1095	X1985	0.0529188	0.051918	0.308071	36	4820	0.0207799	0.0226212	0.358303	102	6569	-0.00382671	0.021183	0.856642	138	11389	0.747919	0.778048	0.966385	1985	PCDH12	Protocadherin-12
1096	X1986	0.0206793	0.0715356	0.772522	43	5752	0.0780609	0.0385333	0.0427848	124	7760	0.0321883	0.0321574	0.316845	167	13512	0.950046	0.325566	0.707277	1986	PCDH17	Protocadherin-17
1097	X1987	0.016435	0.0617555	0.790139	35	4810	0.00867103	0.0309861	0.779603	101	6544	9.38932e-05	0.0250705	0.997012	136	11354	0.953438	0.934268	0.999011	1987	PCDH7	Protocadherin-7
1098	X1988	0.0720584	0.0583556	0.216899	35	4810	0.0277886	0.0385485	0.470989	101	6544	0.0297641	0.0313139	0.341854	136	11354	0.682952	0.837939	0.735829	1988	PCDH9	Protocadherin-9
1099	X1989	-0.191745	0.114921	0.095219	36	4805	0.038257	0.0366121	0.296056	101	6542	-0.0365528	0.0364932	0.31652	137	11347	0.585778	0.737138	0.707277	1989	PCDHB15	Protocadherin beta-15
1100	X199	-0.147163	0.116336	0.205876	35	4810	0.0498032	0.0867678	0.565979	101	6544	-0.00932129	0.0697107	0.893629	136	11354	0.675978	0.869053	0.978385	199	ATG16L1	Autophagy-related protein 16-1
1101	X1990	0.190803	0.18468	0.301531	35	4658	-0.0080683	0.0601863	0.893359	98	6332	0.0597006	0.0793674	0.451928	133	10990	0.744217	0.96549	0.804207	1990	PCNA	Proliferating cell nuclear antigen
1102	X1991	-0.208057	0.251156	0.407446	17	2180	0.00494063	0.0752814	0.947673	53	2879	0.103414	0.0859658	0.228988	70	5059	0.808322	0.982648	0.632421	1991	PCOLCE	Procollagen C-endopeptidase enhancer 1
1103	X1992	0.110587	0.0641806	0.0848782	36	4805	0.0998998	0.0676576	0.139796	101	6542	0.0613255	0.0470253	0.192201	137	11347	0.572863	0.554254	0.583191	1992	PCSK7	Proprotein convertase subtilisin/kexin type 7
1104	X1993	0.108231	0.0616528	0.0791756	44	5829	0.0732165	0.0374623	0.0506533	125	7856	0.0984163	0.0301349	0.00109131	169	13685	0.56529	0.355133	0.0214014	1993	PCSK9	Proprotein convertase subtilisin/kexin type 9
1105	X1994	0.0873461	0.133128	0.511756	35	4810	0.026869	0.086931	0.757257	101	6544	0.00886066	0.0781262	0.909702	136	11354	0.854486	0.92424	0.980143	1994	PCYT2	Ethanolamine-phosphate cytidylyltransferase
1106	X1995	-0.148378	0.162461	0.361076	36	4838	0.00896322	0.0991527	0.927971	103	6561	-0.10875	0.0828827	0.189488	139	11399	0.785602	0.97699	0.579775	1995	PDAP1	28 kDa heat- and acid-stable phosphoprotein
1107	X1996	0.127386	0.0729158	0.0806334	43	5806	0.115873	0.0417146	0.00547342	125	7801	0.102901	0.0334086	0.00206943	168	13607	0.56529	0.113776	0.0326859	1996	PDCD1	Programmed cell death protein 1
1108	X1997	-0.0289377	0.0612641	0.636681	43	5721	0.0617802	0.0299831	0.0393508	122	7724	0.0323353	0.0291937	0.268029	165	13445	0.915966	0.314161	0.672141	1997	PDCD1LG2	Programmed cell death 1 ligand 2
1109	X1998	-0.115341	0.0929026	0.214412	43	5830	0.0116265	0.0614812	0.850009	124	7835	-0.10017	0.0546177	0.0666507	167	13665	0.679987	0.947338	0.32842	1998	PDCD5	Programmed cell death protein 5
1110	X1999	-0.3933	0.171875	0.0221204	43	5752	-0.0427384	0.0815501	0.600226	124	7760	-0.228523	0.0864528	0.00820954	167	13512	0.368522	0.87237	0.0823138	1999	PDCD6	Programmed cell death protein 6
1111	X2	0.00461432	0.116763	0.968477	34	4690	0.0918977	0.0545672	0.0921585	100	6411	0.030219	0.0483117	0.531642	134	11101	0.994976	0.465914	0.845649	2	AAMDC	Mth938 domain-containing protein
1112	X20	-0.115884	0.126762	0.360621	43	5810	-0.0438544	0.0717197	0.540889	125	7801	-0.0834344	0.0629445	0.184997	168	13611	0.785198	0.860305	0.572904	20	ACP6	Lysophosphatidic acid phosphatase type 6
1113	X200	-0.0514169	0.112521	0.647704	41	5627	0.0552958	0.0577754	0.338526	122	7570	-0.00403686	0.0505968	0.936408	163	13197	0.917039	0.765661	0.986372	200	ATG4A	Cysteine protease ATG4A
1114	X2000	-0.116666	0.0431465	0.00685212	35	4658	-0.0168071	0.0538141	0.754799	98	6332	-0.0681299	0.0378417	0.0717989	133	10990	0.218536	0.92424	0.338417	2000	PDCL2	Phosducin-like protein 2
1115	X2001	-0.0702303	0.105594	0.505989	35	4658	-0.0361453	0.0433591	0.404492	98	6332	0.00123137	0.0368411	0.973337	133	10990	0.852994	0.806146	0.992355	2001	PDE1C	Calcium/calmodulin-dependent 3',5'-cyclic nucleotide phosphodiesterase 1C
1116	X2002	0.133273	0.173452	0.442276	34	4664	-0.0941879	0.0635475	0.138297	102	6357	-0.0423301	0.0555209	0.445811	136	11021	0.825362	0.551951	0.801636	2002	PDE4D	cAMP-specific 3',5'-cyclic phosphodiesterase 4D
1117	X2003	-0.221923	0.171692	0.196161	35	4728	0.054709	0.111662	0.624169	102	6431	-0.0968386	0.0988587	0.327301	137	11159	0.668825	0.878706	0.718875	2003	PDE5A	cGMP-specific 3',5'-cyclic phosphodiesterase
1118	X2004	0.0123436	0.144647	0.931994	44	5829	0.0256624	0.0759407	0.735418	125	7856	0.0065923	0.0748668	0.929834	169	13685	0.991041	0.9214	0.984825	2004	PDGFA	Platelet-derived growth factor subunit A
1119	X2005	0.02122	0.188467	0.910354	45	5773	0.0551484	0.089087	0.53589	124	7783	0.00959199	0.0829542	0.907946	169	13556	0.985973	0.860305	0.979514	2005	PDGFB	Platelet-derived growth factor subunit B
1120	X2006	0.0862496	0.0491868	0.0795144	41	5627	0.0408691	0.0277739	0.141158	122	7570	0.0553354	0.0253603	0.0291118	163	13197	0.56529	0.556688	0.192454	2006	PDGFC	Platelet-derived growth factor C
1121	X2007	0.049848	0.0486484	0.305525	43	5752	-0.0308099	0.0261882	0.239403	124	7760	0.019755	0.0287331	0.491745	167	13512	0.747868	0.680483	0.822483	2007	PDGFRA	Platelet-derived growth factor receptor alpha
1122	X2008	0.000344203	0.0649492	0.995772	44	5829	-0.0106502	0.0452598	0.813966	125	7856	0.0190731	0.0321655	0.553204	169	13685	0.998292	0.941123	0.851817	2008	PDGFRB	Platelet-derived growth factor receptor beta
1123	X2009	0.042133	0.0951577	0.657932	35	4658	-0.0387536	0.0395525	0.327183	98	6332	-0.0130943	0.0406282	0.747229	133	10990	0.919554	0.759357	0.929235	2009	PDIA2	Protein disulfide-isomerase A2
1124	X201	-0.0232597	0.124485	0.851781	44	5785	0.123623	0.0716906	0.0846356	123	7777	0.033292	0.0613829	0.587566	167	13562	0.970687	0.445595	0.86145	201	ATOX1	Copper transport protein ATOX1
1125	X2010	-0.0330649	0.0546992	0.54552	35	4728	0.0452734	0.0246774	0.0665636	102	6431	0.0154105	0.0193647	0.426147	137	11159	0.867725	0.412074	0.790365	2010	PDIA3	Protein disulfide-isomerase A3
1126	X2011	-0.166706	0.0822641	0.0427161	36	4842	0.0116543	0.0611269	0.848795	104	6570	-0.0589421	0.0526555	0.262974	140	11412	0.483234	0.947338	0.666194	2011	PDIA4	Protein disulfide-isomerase A4
1127	X2012	0.0345943	0.0921214	0.707267	35	4658	0.100362	0.0654194	0.124998	98	6332	0.0372342	0.0490993	0.448244	133	10990	0.935339	0.535828	0.804033	2012	PDIA5	Protein disulfide-isomerase A5
1128	X2013	0.0563043	0.170277	0.740899	36	4820	0.0726471	0.134822	0.59	102	6569	-0.051429	0.1034	0.618921	138	11389	0.941129	0.869819	0.875356	2013	PDLIM5	PDZ and LIM domain protein 5
1129	X2014	-0.275831	0.184446	0.134795	45	5773	0.0684651	0.13936	0.623227	124	7783	-0.067121	0.107597	0.532747	169	13556	0.630194	0.878703	0.846288	2014	PDLIM7	PDZ and LIM domain protein 7
1130	X2015	0.0491426	0.113853	0.666008	41	5627	0.0295849	0.0664267	0.656047	122	7570	0.01823	0.0581591	0.753939	163	13197	0.919561	0.893692	0.930115	2015	PDP1	[Pyruvate dehydrogenase [acetyl-transferring]]-phosphatase 1, mitochondrial
1131	X2016	-0.0682922	0.0601267	0.256038	35	4694	0.0413545	0.0484652	0.393502	95	6411	-0.0180818	0.0362786	0.618192	130	11105	0.716932	0.800149	0.875356	2016	PDRG1	p53 and DNA damage-regulated protein 1
1132	X2017	-0.0513884	0.0791991	0.516435	35	4658	0.0160239	0.056966	0.778488	98	6332	-0.0117123	0.0487307	0.810062	133	10990	0.858864	0.934186	0.949357	2017	PDXDC1	Pyridoxal-dependent decarboxylase domain-containing protein 1
1133	X2018	0.0870645	0.092876	0.348539	34	4664	0.0817892	0.0896089	0.361382	102	6357	-0.00568618	0.0578184	0.921658	136	11021	0.778662	0.779304	0.984618	2018	PDZD2	PDZ domain-containing protein 2
1134	X2019	0.119451	0.154614	0.439775	32	4697	0.0711938	0.0521783	0.172432	101	6374	0.149983	0.0591005	0.0111562	133	11071	0.823204	0.602929	0.100612	2019	PDZK1	Na(+)/H(+) exchange regulatory cofactor NHE-RF3
1135	X202	0.229457	0.18998	0.227128	34	4664	-0.016567	0.0508845	0.744742	102	6357	0.000153738	0.0576319	0.997872	136	11021	0.697174	0.922938	0.999011	202	ATP1B1	Sodium/potassium-transporting ATPase subunit beta-1
1136	X2020	-0.0631159	0.055411	0.254682	44	5829	0.0120592	0.0230328	0.600581	125	7856	-0.0166721	0.023814	0.483868	169	13685	0.716932	0.87237	0.819169	2020	PEAR1	Platelet endothelial aggregation receptor 1
1137	X2021	-0.0982985	0.108104	0.363195	44	5760	0.0485977	0.0627127	0.438384	125	7754	-0.0254235	0.0577838	0.659954	169	13514	0.785635	0.82218	0.893224	2021	PEBP1	Phosphatidylethanolamine-binding protein 1
1138	X2022	-0.0812789	0.0453169	0.0728824	44	5760	-0.00870832	0.0317676	0.783988	125	7754	-0.0318684	0.0283638	0.261201	169	13514	0.548681	0.935421	0.665785	2022	PECAM1	Platelet endothelial cell adhesion molecule
1139	X2023	-0.038149	0.055795	0.494143	34	4690	-0.015372	0.0227092	0.498466	100	6411	-0.0262452	0.0351574	0.455362	134	11101	0.846734	0.843984	0.806791	2023	PECR	Peroxisomal trans-2-enoyl-CoA reductase
1140	X2024	-0.027762	0.0501941	0.5802	35	4728	0.0327033	0.0291621	0.262104	102	6431	0.0232803	0.0315562	0.460672	137	11159	0.886502	0.702723	0.807502	2024	PENK	Proenkephalin-A
1141	X2025	-0.0431707	0.0390963	0.2695	35	4833	-0.0428168	0.029387	0.145117	105	6577	-0.0252054	0.021903	0.249825	140	11410	0.721905	0.565998	0.654112	2025	PEPD	Xaa-Pro dipeptidase
1142	X2026	4.30634	2.51327	0.0866313	32	4697	-0.00617585	0.118458	0.958421	101	6374	-0.0926679	0.108678	0.393835	133	11071	0.574006	0.985592	0.771003	2026	PER3	Period circadian protein homolog 3
1143	X2027	0.211269	0.175278	0.228073	34	4801	0.0130897	0.10679	0.902445	103	6544	0.103636	0.100128	0.300649	137	11345	0.697174	0.970535	0.693196	2027	PF4	Platelet factor 4
1144	X2028	-0.0123223	0.0838671	0.88319	39	5654	0.0564345	0.0526832	0.284077	124	7564	0.037145	0.0466197	0.425587	163	13218	0.975527	0.719419	0.790365	2028	PFDN2	Prefoldin subunit 2
1145	X2029	-0.125619	0.0679318	0.0644295	35	4658	0.0487705	0.0622599	0.433428	98	6332	-0.00503867	0.0502577	0.920141	133	10990	0.533143	0.821511	0.984493	2029	PFDN4	Prefoldin subunit 4
1146	X203	0.0390324	0.0680244	0.566103	34	4664	-0.0088965	0.0340978	0.794161	102	6357	-0.0092293	0.0295417	0.754724	136	11021	0.880337	0.938327	0.930115	203	ATP1B2	Sodium/potassium-transporting ATPase subunit beta-2
1147	X2030	-0.0962246	0.0972074	0.322228	35	4694	0.0496447	0.0797047	0.533378	95	6411	-0.0148404	0.0608935	0.807455	130	11105	0.756266	0.860226	0.947828	2030	PFDN6	Prefoldin subunit 6
1148	X2031	0.0852541	0.111959	0.446374	43	5716	0.0280676	0.0725269	0.698759	122	7713	0.0318103	0.0585504	0.586925	165	13429	0.82785	0.910147	0.861374	2031	PFKFB2	6-phosphofructo-2-kinase/fructose-2,6-bisphosphatase 2
1149	X2032	0.179901	0.128071	0.160112	35	4833	0.0115891	0.0753668	0.877791	105	6577	0.069972	0.0661927	0.290468	140	11410	0.639103	0.95756	0.688499	2032	PGA4	Pepsin A-4
1150	X2033	-0.0779039	0.0927162	0.400774	36	4838	-0.0673264	0.0548942	0.22002	103	6561	-0.122563	0.0482539	0.0110867	139	11399	0.806516	0.651059	0.100295	2033	PGD	6-phosphogluconate dehydrogenase, decarboxylating
1151	X2034	0.00669933	0.0594677	0.910304	43	5822	0.0667633	0.0228699	0.00350858	125	7830	0.0768899	0.0234039	0.00101859	168	13652	0.985973	0.0932005	0.0212595	2034	PGF	Placenta growth factor
1152	X2035	0.00635992	0.0719221	0.929537	44	5800	0.0140765	0.0399485	0.724564	124	7815	0.00584914	0.0357853	0.870163	168	13615	0.989905	0.91693	0.967891	2035	PGLYRP1	Peptidoglycan recognition protein 1
1153	X2036	0.0540523	0.0422618	0.200901	34	4779	0.076439	0.0301577	0.0112561	102	6488	0.0636756	0.0288619	0.0273691	136	11267	0.67328	0.168015	0.183845	2036	PGLYRP2	N-acetylmuramoyl-L-alanine amidase
1154	X2037	0.142857	0.128302	0.265519	34	4664	-0.0619159	0.0588928	0.293106	102	6357	0.0163056	0.0521625	0.75459	136	11021	0.719454	0.732013	0.930115	2037	PGLYRP4	Peptidoglycan recognition protein 4
1155	X2038	0.019279	0.275877	0.944287	35	4694	-0.0453458	0.0429431	0.290991	95	6411	-0.073278	0.0456551	0.108486	130	11105	0.991214	0.730477	0.423226	2038	PGM2	Phosphoglucomutase-2
1156	X2039	0.496219	0.333007	0.136194	32	4697	-0.20902	0.111152	0.0600421	101	6374	0.150764	0.157138	0.337339	133	11071	0.631051	0.390774	0.732281	2039	PGR	Progesterone receptor
1157	X204	-0.00344378	0.0629565	0.956377	34	4664	0.0377771	0.0448077	0.399177	102	6357	0.0332988	0.0398351	0.403203	136	11021	0.992603	0.803302	0.775943	204	ATP1B3	Sodium/potassium-transporting ATPase subunit beta-3
1158	X2040	0.240843	0.20687	0.244333	36	4820	-0.035444	0.130639	0.786151	102	6569	-0.0569269	0.096047	0.553383	138	11389	0.709778	0.935421	0.851817	2040	PHACTR2	Phosphatase and actin regulator 2
1159	X2041	0.136789	0.101905	0.179496	35	4810	0.0923572	0.0566952	0.103311	101	6544	0.0755834	0.0463916	0.103261	136	11354	0.652645	0.492453	0.412197	2041	PHLDB1	Pleckstrin homology-like domain family B member 1
1160	X2042	0.621314	0.359681	0.0840952	35	4658	0.0720211	0.0789576	0.36169	98	6332	0.213047	0.123383	0.0842192	133	10990	0.57013	0.779394	0.369133	2042	PHLDB2	Pleckstrin homology-like domain family B member 2
1161	X2043	0.0156732	0.0497521	0.752742	42	5726	0.0774381	0.0251627	0.00208746	123	7702	0.0658414	0.0314979	0.036587	165	13428	0.944161	0.0709243	0.226979	2043	PHOSPHO1	Phosphoethanolamine/phosphocholine phosphatase
1162	X2044	0.0714698	0.0902678	0.428505	35	4728	0.0327602	0.0474406	0.489847	102	6431	0.0184306	0.0440835	0.675886	137	11159	0.820533	0.842457	0.896477	2044	PHYKPL	5-phosphohydroxy-L-lysine phospho-lyase
1163	X2045	0.0531773	0.0430194	0.216413	35	4833	-0.0390583	0.024782	0.115009	105	6577	0.00107831	0.0210978	0.959238	140	11410	0.682156	0.519732	0.989955	2045	PI16	Peptidase inhibitor 16
1164	X2046	-0.037829	0.0825757	0.646871	44	5666	0.083709	0.0523299	0.109678	123	7663	0.0474954	0.0464948	0.307008	167	13329	0.917039	0.511776	0.697946	2046	PI3	Elafin
1165	X2047	-0.176925	0.12599	0.160238	36	4820	0.0600032	0.0855214	0.482919	102	6569	-0.0584091	0.0635058	0.357707	138	11389	0.639103	0.837939	0.744988	2047	PIBF1	Progesterone-induced-blocking factor 1, Isoform 4
1166	X2048	0.166458	0.157293	0.289933	44	5675	0.00838643	0.0306233	0.784194	124	7663	0.0287267	0.0394809	0.466852	168	13338	0.733492	0.935421	0.808619	2048	PIGR	Polymeric immunoglobulin receptor
1167	X2049	-0.0493979	0.129387	0.702622	43	5754	0.039078	0.0639954	0.541439	125	7741	0.0197183	0.0533442	0.711649	168	13495	0.933647	0.860305	0.914844	2049	PIK3AP1	Phosphoinositide 3-kinase adapter protein 1
1168	X205	-0.056189	0.0494805	0.256133	35	4658	0.0409292	0.0419339	0.329044	98	6332	-0.0330767	0.0290941	0.255586	133	10990	0.716932	0.760002	0.66032	205	ATP1B4	Protein ATP1B4
1169	X2050	-0.0372343	0.0475103	0.43321	44	5760	0.0332651	0.0257545	0.196488	125	7754	0.0204168	0.0223858	0.361745	169	13514	0.820533	0.632186	0.748067	2050	PIK3IP1	Phosphoinositide-3-kinase-interacting protein 1
1170	X2051	-0.0749739	0.21321	0.725106	32	4697	0.0293111	0.06495	0.651782	101	6374	0.115784	0.0722995	0.109278	133	11071	0.93792	0.891572	0.424614	2051	PIKFYVE	1-phosphatidylinositol 3-phosphate 5-kinase
1171	X2052	0.0136527	0.0865668	0.874683	44	5760	0.0573338	0.0479964	0.232265	125	7754	0.0551254	0.0411299	0.180155	169	13514	0.973527	0.669308	0.565091	2052	PILRA	Paired immunoglobulin-like type 2 receptor alpha
1172	X2053	-0.0279175	0.1296	0.829445	43	5752	0.150226	0.0581331	0.00976105	124	7760	0.0832418	0.0558001	0.135756	167	13512	0.962585	0.15934	0.484936	2053	PILRB	Paired immunoglobulin-like type 2 receptor beta
1173	X2054	-0.0100985	0.123829	0.935003	35	4728	0.121884	0.0670658	0.0691582	102	6431	0.10932	0.0649006	0.0920999	137	11159	0.991214	0.414949	0.390317	2054	PINLYP	phospholipase A2 inhibitor and Ly6/PLAUR domain-containing protein
1174	X2055	-0.0439008	0.185147	0.812569	35	4647	0.286908	0.127015	0.0238931	97	6320	0.0932657	0.0893609	0.296626	132	10967	0.959324	0.242206	0.691732	2055	PITHD1	PITH domain-containing protein 1
1175	X2056	0.0756257	0.0577463	0.190325	36	4838	0.0207271	0.0277275	0.454746	103	6561	0.0245385	0.0261905	0.348798	139	11399	0.663719	0.830632	0.739655	2056	PKD1	Polycystin-1
1176	X2057	0.00393607	0.109702	0.971378	34	4664	0.0727455	0.0540273	0.178155	102	6357	0.0536594	0.0528088	0.309579	136	11021	0.99589	0.60926	0.699064	2057	PKD2	Polycystin-2
1177	X2058	0.0191179	0.102806	0.852475	45	5756	-0.017026	0.0672265	0.800065	124	7759	-0.0203659	0.0545794	0.709043	169	13515	0.970687	0.938327	0.913774	2058	PKLR	Pyruvate kinase PKLR
1178	X2059	-0.0278855	0.105551	0.791635	35	4734	0.0514615	0.0766396	0.501919	99	6463	-0.0647706	0.0618689	0.295145	134	11197	0.953486	0.843984	0.691036	2059	PKN3	Serine/threonine-protein kinase N3
1179	X206	-0.11446	0.107895	0.288761	34	4664	0.0546428	0.0722527	0.449485	102	6357	0.0493052	0.0670088	0.461852	136	11021	0.732986	0.8259	0.807502	206	ATP2B4	Plasma membrane calcium-transporting ATPase 4
1180	X2060	-0.209287	0.125912	0.0964769	42	5726	0.0405507	0.0690646	0.557109	123	7702	-0.0877947	0.0560909	0.117531	165	13428	0.590997	0.865427	0.443703	2060	PLA2G10	Group 10 secretory phospholipase A2
1181	X2061	0.131474	0.0652095	0.0437809	44	5785	0.0424331	0.0279194	0.128551	123	7777	0.0785401	0.030422	0.00983185	167	13562	0.488274	0.541218	0.09173	2061	PLA2G15	Phospholipase A2 group XV
1182	X2062	-0.0836822	0.0864139	0.33285	44	5818	0.0256745	0.048621	0.597461	125	7843	-0.0231891	0.0422081	0.582732	169	13661	0.766628	0.87237	0.859566	2062	PLA2G1B	Phospholipase A2
1183	X2063	-0.0431694	0.0726572	0.55241	43	5764	-0.03447	0.0618258	0.577163	123	7749	-0.0781948	0.0513634	0.127913	166	13513	0.871568	0.869819	0.46955	2063	PLA2G2A	Phospholipase A2, membrane associated
1184	X2064	-0.236434	0.145627	0.104469	45	5773	0.124794	0.0990713	0.2078	124	7783	-0.0717861	0.0784861	0.360384	169	13556	0.591267	0.641243	0.747687	2064	PLA2G4A	Cytosolic phospholipase A2
1185	X2065	-0.0402578	0.073979	0.586318	44	5760	0.05395	0.0354712	0.128272	125	7754	0.0707934	0.0307331	0.0212512	169	13514	0.888096	0.541218	0.161708	2065	PLA2G7	Platelet-activating factor acetylhydrolase
1186	X2066	0.184464	0.117579	0.116683	44	5807	0.133	0.0535681	0.0130348	124	7830	0.226835	0.0610658	0.000203529	168	13637	0.606154	0.182244	0.00626014	2066	PLAT	Tissue-type plasminogen activator
1187	X2067	-0.0470975	0.0438792	0.283116	44	5760	-0.0209217	0.0297151	0.481385	125	7754	-0.0312634	0.0279339	0.263057	169	13514	0.727981	0.837939	0.666194	2067	PLAU	Urokinase-type plasminogen activator
1188	X2068	0.0640623	0.0553432	0.24705	44	5703	0.0603891	0.0245776	0.0140073	123	7693	0.0860283	0.0299645	0.00409168	167	13396	0.714732	0.187571	0.0510935	2068	PLAUR	Urokinase plasminogen activator surface receptor
1189	X2069	0.133453	0.123836	0.281185	35	4818	0.0301559	0.0689301	0.661759	101	6574	0.0493405	0.0579967	0.39491	136	11392	0.727981	0.894954	0.771003	2069	PLB1	Phospholipase B1, membrane-associated
1190	X207	-0.0842239	0.139049	0.544704	34	4664	0.0432138	0.0534252	0.418592	102	6357	0.00406137	0.0525774	0.938428	136	11021	0.867471	0.811801	0.986372	207	ATP5F1D	ATP synthase subunit delta, mitochondrial
1191	X2070	0.0349608	0.130055	0.788071	32	4697	-0.0185943	0.0421069	0.65878	101	6374	-0.00621671	0.0520362	0.904904	133	11071	0.953438	0.894954	0.979514	2070	PLCB1	1-phosphatidylinositol 4,5-bisphosphate phosphodiesterase beta-1
1192	X2071	-0.223625	0.252554	0.375912	35	4818	-0.0505716	0.102019	0.6201	101	6574	-0.0652005	0.0851479	0.443835	136	11392	0.790606	0.878703	0.800054	2071	PLCB2	1-phosphatidylinositol 4,5-bisphosphate phosphodiesterase beta-2
1193	X2072	0.0172762	0.113472	0.87899	35	4818	0.120343	0.0852467	0.158039	101	6574	0.0126071	0.0621739	0.839314	136	11392	0.974358	0.589703	0.962	2072	PLEKHO1	Pleckstrin homology domain-containing family O member 1
1194	X2073	0.0592178	0.0299141	0.0477487	34	4710	0.0219557	0.0240281	0.360848	100	6399	0.0479666	0.020407	0.0187485	134	11109	0.511069	0.779304	0.146872	2073	PLG	Plasminogen
1195	X2074	0.0933533	0.0697009	0.18046	39	5654	0.0757309	0.0346532	0.0288598	124	7564	0.1055	0.0374485	0.00484437	163	13218	0.652645	0.26942	0.0570776	2074	PLIN1	Perilipin-1
1196	X2075	-0.161303	0.0689703	0.0193491	43	5752	0.0488464	0.0430885	0.25695	124	7760	-0.0303688	0.0351951	0.388209	167	13512	0.349001	0.694356	0.76914	2075	PLIN3	Perilipin-3
1197	X2076	-0.067633	0.108131	0.53166	43	5752	0.0979485	0.0714682	0.170525	124	7760	0.00320191	0.0615851	0.958535	167	13512	0.86028	0.602929	0.989955	2076	PLPBP	Pyridoxal phosphate homeostasis protein
1198	X2077	0.0174164	0.109259	0.87335	35	4814	0.0393308	0.0673657	0.559328	101	6567	0.0560282	0.0604038	0.353635	136	11381	0.973527	0.866573	0.742492	2077	PLSCR3	Phospholipid scramblase 3
1199	X2078	-0.0934999	0.0656461	0.154359	44	5813	-0.0854286	0.0414505	0.0393049	125	7827	-0.0866014	0.0344686	0.011989	169	13640	0.639103	0.314161	0.105518	2078	PLTP	Phospholipid transfer protein
1200	X2079	0.0569177	0.140383	0.685149	41	5627	-0.0683252	0.0346865	0.0488623	122	7570	-0.0198762	0.0418195	0.634584	163	13197	0.926109	0.35027	0.884242	2079	PLXDC1	Plexin domain-containing protein 1
1201	X208	-0.2046	0.200448	0.307389	45	5773	0.0648499	0.119253	0.586577	124	7783	0.00172843	0.101216	0.986375	169	13556	0.747868	0.869819	0.996899	208	ATP5IF1	ATPase inhibitor, mitochondrial
1202	X2080	0.0166623	0.0627345	0.790547	35	4818	0.0191133	0.0284893	0.50229	101	6574	0.0229925	0.0246479	0.350903	136	11392	0.953438	0.843984	0.740513	2080	PLXDC2	Plexin domain-containing protein 2
1203	X2081	-0.297187	0.149293	0.0465214	43	5754	0.0959437	0.0943676	0.309296	125	7741	-0.0102662	0.0763425	0.893027	168	13495	0.504832	0.748388	0.978385	2081	PLXNA4	Plexin-A4
1204	X2082	0.060829	0.0505632	0.228965	44	5795	0.0372986	0.0257431	0.147371	124	7822	0.0721606	0.023007	0.00171001	168	13617	0.698366	0.567449	0.028664	2082	PLXNB2	Plexin-B2
1205	X2083	-0.0838891	0.0696103	0.228155	43	5736	0.0632138	0.0515323	0.219942	124	7729	0.0100097	0.0410565	0.807383	167	13465	0.697174	0.651059	0.947828	2083	PLXNB3	Plexin-B3
1206	X2084	-0.199512	0.358186	0.577523	43	5726	-0.209839	0.21704	0.333632	122	7715	-0.206939	0.191063	0.278767	165	13441	0.886502	0.761624	0.678484	2084	PM20D1	N-fatty-acyl-amino acid synthase/hydrolase PM20D1
1207	X2085	-0.0972165	0.122696	0.428165	34	4664	0.0319149	0.0997041	0.748896	102	6357	0.0292762	0.0797407	0.713513	136	11021	0.820533	0.924102	0.91603	2085	PMCH	Pro-MCH
1208	X2086	-0.0305557	0.0964629	0.751425	34	4664	0.106309	0.0586234	0.0697659	102	6357	0.00548737	0.0515243	0.915185	136	11021	0.944161	0.415186	0.982429	2086	PMM2	Phosphomannomutase 2
1209	X2087	-0.00996536	0.101066	0.921454	35	4694	0.037352	0.0508304	0.462439	95	6411	0.00813149	0.0420697	0.846735	130	11105	0.988603	0.834619	0.964961	2087	PMS1	PMS1 protein homolog 1
1210	X2088	0.226715	0.193208	0.240626	39	5644	0.043029	0.107938	0.690154	124	7551	0.114791	0.100329	0.252566	163	13195	0.709778	0.905711	0.655415	2088	PMVK	Phosphomevalonate kinase
1211	X2089	-0.171684	0.153564	0.263569	35	4833	0.0694552	0.0624968	0.266422	105	6577	-0.00359463	0.0577384	0.950358	140	11410	0.719454	0.706577	0.988246	2089	PNLIP	Pancreatic triacylglycerol lipase
1212	X209	-0.107489	0.0741512	0.147171	39	5654	0.0510754	0.0437874	0.243437	124	7564	-0.00542806	0.037936	0.886223	163	13218	0.639103	0.683964	0.976082	209	ATP5PO	ATP synthase subunit O, mitochondrial
1213	X2090	0.14139	0.200872	0.481507	35	4818	0.208489	0.095023	0.0282292	101	6574	0.0969861	0.0819168	0.236429	136	11392	0.841486	0.264378	0.643001	2090	PNLIPRP1	Inactive pancreatic lipase-related protein 1
1214	X2091	0.601207	0.543301	0.268475	45	5746	-0.10993	0.31177	0.724388	124	7748	0.107903	0.281262	0.701247	169	13494	0.721033	0.91693	0.912308	2091	PNLIPRP2	Pancreatic lipase-related protein 2
1215	X2092	-0.0668953	0.114856	0.56028	34	4690	0.0511491	0.0616929	0.407052	100	6411	-0.00626003	0.0513592	0.902988	134	11101	0.87667	0.808196	0.979514	2092	PNMA1	Paraneoplastic antigen Ma1
1216	X2093	0.0749864	0.0738324	0.309805	32	4671	-0.0311586	0.0506997	0.538838	100	6372	0.0125413	0.0360341	0.727809	132	11043	0.749774	0.860305	0.918643	2093	PNMA2	Paraneoplastic antigen Ma2
1217	X2094	-0.273237	0.128055	0.0328641	42	5685	0.0499548	0.153872	0.745445	122	7587	-0.0680054	0.0944093	0.471325	164	13272	0.455132	0.922962	0.810421	2094	PNPT1	Polyribonucleotide nucleotidyltransferase 1, mitochondrial
1218	X2095	-0.0246303	0.0249759	0.324053	43	5721	-0.00656946	0.0143532	0.647167	122	7724	-0.0198667	0.0147014	0.176584	165	13445	0.758114	0.889297	0.558517	2095	PODXL	Podocalyxin
1219	X2096	0.00660999	0.0546418	0.903715	44	5785	0.0071959	0.0320761	0.822494	123	7777	0.00449033	0.0270862	0.868331	167	13562	0.984218	0.944209	0.967891	2096	PODXL2	Podocalyxin-like protein 2
1220	X2097	-0.0528552	0.0665516	0.42708	32	4697	0.10569	0.0539979	0.0503125	101	6374	-0.000877311	0.0415964	0.983173	133	11071	0.820533	0.354248	0.995433	2097	POF1B	Protein POF1B
1221	X2098	-0.026631	0.0494132	0.589925	32	4697	0.0362713	0.0403039	0.368148	101	6374	-0.000783902	0.0347555	0.982005	133	11071	0.890372	0.78362	0.995192	2098	POLR2A	DNA-directed RNA polymerase II subunit RPB1
1222	X2099	-0.0281773	0.0619975	0.649476	43	5721	0.0493267	0.0332983	0.138511	122	7724	0.00533643	0.0288865	0.853435	165	13445	0.917039	0.551951	0.966385	2099	POLR2F	DNA-directed RNA polymerases I, II, and III subunit RPABC2
1223	X21	-0.0810663	0.0560303	0.147944	36	4805	0.00731894	0.037256	0.844258	101	6542	-0.0223154	0.0312695	0.475444	137	11347	0.639103	0.945717	0.812901	21	ACRBP	Acrosin-binding protein
1224	X210	0.0320612	0.100736	0.750282	41	5627	0.0359568	0.0508659	0.479632	122	7570	-0.0165999	0.0561724	0.7676	163	13197	0.944161	0.837939	0.935835	210	ATP6AP2	Renin receptor
1225	X2100	0.0334472	0.110201	0.7615	34	4690	0.014414	0.0598912	0.809811	100	6411	0.0124838	0.0559831	0.823541	134	11101	0.94664	0.940115	0.95652	2100	POMC	Pro-opiomelanocortin
1226	X2101	0.0105258	0.0617454	0.86464	35	4833	-0.0349515	0.0272089	0.198946	105	6577	-0.0278579	0.0229688	0.225183	140	11410	0.972786	0.634134	0.625462	2101	PON1	Serum paraoxonase/arylesterase 1
1227	X2102	0.156801	0.0687049	0.0224753	42	5655	0.0289762	0.0412545	0.482445	119	7607	0.066992	0.0367001	0.0679418	161	13262	0.368522	0.837939	0.328685	2102	PON2	Serum paraoxonase/arylesterase 2
1228	X2103	-0.135742	0.0612048	0.0265657	45	5773	-0.023623	0.0286519	0.409664	124	7783	-0.102011	0.0272064	0.000177175	169	13556	0.406414	0.808196	0.00568907	2103	PON3	Serum paraoxonase/lactonase 3
1229	X2104	0.0156108	0.0656889	0.812155	36	4842	0.0694644	0.0457765	0.129148	104	6570	0.0174878	0.034303	0.610189	140	11412	0.959324	0.542199	0.872066	2104	POSTN	Periostin
1230	X2105	0.309248	0.178372	0.0829674	34	4800	0.0183739	0.0960482	0.848291	103	6542	0.0413245	0.0766043	0.589573	137	11342	0.569086	0.947338	0.862294	2105	PPBP	Platelet basic protein
1231	X2106	-0.0563096	0.0781742	0.471334	43	5830	0.0248047	0.0541727	0.647037	124	7835	-0.00204126	0.0433683	0.962459	167	13665	0.836596	0.889297	0.989955	2106	PPCDC	Phosphopantothenoylcysteine decarboxylase
1232	X2107	0.0285611	0.162481	0.860466	43	5764	0.0574786	0.0959165	0.549002	124	7769	0.0186989	0.0814329	0.818384	167	13533	0.972786	0.860305	0.954237	2107	PPIB	Peptidyl-prolyl cis-trans isomerase B
1233	X2108	-0.0762044	0.140481	0.587505	35	4734	0.00367955	0.0691579	0.957569	99	6463	-0.0322547	0.0603604	0.593086	134	11197	0.888096	0.985592	0.863855	2108	PPIE	Peptidyl-prolyl cis-trans isomerase E
1234	X2109	0.0648196	0.151445	0.668645	36	4842	-0.0680924	0.0691541	0.324798	104	6570	0.0518993	0.0683509	0.447669	140	11412	0.920382	0.758396	0.803494	2109	PPIF	Peptidyl-prolyl cis-trans isomerase F, mitochondrial
1235	X211	-0.0079879	0.0380406	0.833681	43	5721	-0.0179695	0.0250887	0.473845	122	7724	-0.0096841	0.0215582	0.653283	165	13445	0.963995	0.837939	0.889141	211	ATP6V1D	V-type proton ATPase subunit D
1236	X2110	0.0595502	0.057626	0.301421	32	4697	0.0660397	0.0388937	0.0895167	101	6374	0.030133	0.0267051	0.259168	133	11071	0.744217	0.457788	0.663706	2110	PPL	Periplakin
1237	X2111	-0.0685496	0.0506326	0.17578	41	5627	-0.034652	0.0298815	0.246192	122	7570	-0.0496049	0.0251882	0.0489104	163	13197	0.652645	0.687639	0.270363	2111	PPM1A	Protein phosphatase 1A
1238	X2112	0.217761	0.242072	0.368349	32	4697	-0.0505474	0.0719073	0.482086	101	6374	0.0645193	0.0896768	0.471855	133	11071	0.78876	0.837939	0.810421	2112	PPM1B	Protein phosphatase 1B
1239	X2113	-0.0961921	0.0867115	0.267286	36	4838	-0.025056	0.0557685	0.653226	103	6561	-0.0622239	0.0470011	0.185543	139	11399	0.720488	0.892345	0.573103	2113	PPM1F	Protein phosphatase 1F
1240	X2114	-0.072811	0.107691	0.498971	43	5721	-0.064222	0.0755554	0.395326	122	7724	-0.0492296	0.0539351	0.36137	165	13445	0.851207	0.800529	0.748041	2114	PPME1	Protein phosphatase methylesterase 1
1241	X2115	-0.162471	0.122696	0.185443	36	4805	0.00185245	0.0825196	0.98209	101	6542	-0.033039	0.0675633	0.624836	137	11347	0.657603	0.993308	0.87827	2115	PPP1CC	Serine/threonine-protein phosphatase PP1-gamma catalytic subunit
1242	X2116	-0.113858	0.150026	0.447902	44	5785	0.0787104	0.109485	0.472193	123	7777	0.0311959	0.0858848	0.716433	167	13562	0.82785	0.837939	0.916195	2116	PPP1R12A	Protein phosphatase 1 regulatory subunit 12A
1243	X2117	-0.152199	0.109374	0.164059	35	4734	0.0443844	0.0880184	0.614077	99	6463	0.0585238	0.0874581	0.503391	134	11197	0.645419	0.876995	0.832746	2117	PPP1R12B	Protein phosphatase 1 regulatory subunit 12B
1244	X2118	-0.0774669	0.115495	0.502387	36	4820	0.0396809	0.0817966	0.627594	102	6569	-0.0173462	0.0692077	0.802092	138	11389	0.852824	0.881225	0.946845	2118	PPP1R14A	Protein phosphatase 1 regulatory subunit 14A
1245	X2119	-0.105323	0.0622291	0.0905499	36	4820	-0.0409107	0.0299689	0.172221	102	6569	-0.0565024	0.02916	0.0526641	138	11389	0.584888	0.602929	0.283397	2119	PPP1R14D	Protein phosphatase 1 regulatory subunit 14D
1246	X212	-0.071747	0.10909	0.510741	39	5645	0.0406239	0.0725553	0.575546	124	7550	-0.0211306	0.0601369	0.725307	163	13195	0.85411	0.869819	0.918505	212	ATP6V1F	V-type proton ATPase subunit F
1247	X2120	-0.136435	0.122392	0.264963	43	5752	0.0936644	0.0814302	0.250044	124	7760	0.0053019	0.0726254	0.941803	167	13512	0.719454	0.690792	0.987688	2120	PPP1R2	Protein phosphatase inhibitor 2
1248	X2121	-0.0606068	0.134705	0.652767	43	5822	0.0369209	0.108784	0.734311	125	7830	0.0121109	0.0806858	0.880686	168	13652	0.917039	0.9214	0.973653	2121	PPP1R9B	Neurabin-2
1249	X2122	0.557973	0.352974	0.113929	35	4810	0.0791572	0.110939	0.475524	101	6544	-0.0979043	0.094564	0.300518	136	11354	0.600904	0.837939	0.693196	2122	PPP2R5A	Serine/threonine-protein phosphatase 2A 56 kDa regulatory subunit alpha isoform
1250	X2123	-0.187475	0.0692678	0.00679927	42	5726	0.053062	0.0453713	0.242199	123	7702	-0.0251031	0.0327085	0.442796	165	13428	0.218536	0.681798	0.799166	2123	PPP3R1	Calcineurin subunit B type 1
1251	X2124	-0.245622	0.0816078	0.00261437	35	4694	-0.0303789	0.0618632	0.62338	95	6411	-0.144623	0.0512239	0.00475253	130	11105	0.136414	0.878703	0.0566812	2124	PPT1	Palmitoyl-protein thioesterase 1
1252	X2125	-0.245333	0.156539	0.11706	44	5747	-0.0208125	0.0971353	0.830342	122	7747	-0.0966375	0.0823724	0.240724	166	13494	0.606469	0.945717	0.644136	2125	PPY	Pancreatic prohormone
1253	X2126	0.226001	0.103077	0.0283399	41	5627	0.122315	0.0656282	0.0623547	122	7570	0.167689	0.0579391	0.00380094	163	13197	0.421214	0.400441	0.0480795	2126	PQBP1	Polyglutamine-binding protein 1
1254	X2127	-0.030437	0.0445384	0.494361	35	4658	-0.0127713	0.0233208	0.58394	98	6332	-0.0143829	0.0226942	0.52623	133	10990	0.846734	0.869819	0.844886	2127	PRAME	Melanoma antigen preferentially expressed in tumors
1255	X2128	0.100034	0.0908678	0.270952	36	4842	0.132665	0.0480115	0.00572383	104	6570	0.141562	0.0419537	0.000740221	140	11412	0.722034	0.113776	0.0170309	2128	PRAP1	Proline-rich acidic protein 1
1256	X2129	0.0481813	0.0516742	0.351127	36	4805	-0.0302898	0.0420423	0.471242	101	6542	-0.0202812	0.031365	0.517878	137	11347	0.779914	0.837939	0.839272	2129	PRC1	Protein regulator of cytokinesis 1
1257	X213	-0.234295	0.155341	0.131489	34	4690	-0.0099521	0.0763778	0.896328	100	6411	-0.124779	0.0710839	0.0791956	134	11101	0.620216	0.96549	0.356563	213	ATP6V1G1	V-type proton ATPase subunit G 1
1258	X2130	0.1991	0.0439275	5.82972e-06	44	5785	0.0473965	0.0347367	0.172425	125	7800	0.134065	0.0241036	2.66648e-08	169	13585	0.00425861	0.602929	1.02412e-05	2130	PRCP	Lysosomal Pro-X carboxypeptidase
1259	X2131	-0.215157	0.259175	0.406449	42	5613	0.0701041	0.12397	0.57174	122	7563	-0.2481	0.0931885	0.00775994	164	13176	0.808322	0.869819	0.080451	2131	PRDX1	Peroxiredoxin-1
1260	X2132	-0.0426652	0.0967007	0.659061	34	4756	0.0110545	0.0656517	0.866284	102	6470	-0.00259056	0.0539515	0.961703	136	11226	0.919554	0.952612	0.989955	2132	PRDX2	Peroxiredoxin-2
1261	X2133	-0.0149722	0.126162	0.905534	42	5685	0.152711	0.0740332	0.0391372	122	7587	0.0631068	0.0633591	0.319242	164	13272	0.984684	0.314161	0.709095	2133	PRDX3	Thioredoxin-dependent peroxide reductase, mitochondrial
1262	X2134	0.201282	0.160443	0.209646	43	5822	-0.0253009	0.0764025	0.74053	125	7830	-0.0798654	0.0611923	0.191841	168	13652	0.679987	0.922204	0.582701	2134	PRDX5	Peroxiredoxin-5, mitochondrial
1263	X2135	-0.172231	0.11722	0.141752	43	5816	-0.0909753	0.0759968	0.23127	125	7811	-0.133486	0.0576589	0.0206079	168	13627	0.637228	0.668418	0.158048	2135	PRDX6	Peroxiredoxin-6
1264	X2136	0.00323317	0.0555534	0.95359	42	5685	-0.0353913	0.0252535	0.161082	122	7587	0.00562845	0.0276343	0.838607	164	13272	0.992603	0.589826	0.962	2136	PREB	Prolactin regulatory element-binding protein
1265	X2137	0.0161035	0.0237743	0.498185	45	5746	0.0244076	0.019874	0.219403	124	7748	0.0229119	0.0155656	0.141033	169	13494	0.851207	0.651059	0.49709	2137	PRELP	Prolargin
1266	X2138	-0.00111252	0.208872	0.99575	36	4842	0.0336881	0.0547574	0.538406	104	6570	0.0457839	0.0515541	0.3745	140	11412	0.998292	0.860305	0.756741	2138	PRG2	Bone marrow proteoglycan
1267	X2139	-0.169172	0.0828456	0.0411504	36	4842	0.0212243	0.048315	0.660452	104	6570	-0.026149	0.0442014	0.554127	140	11412	0.483234	0.894954	0.851817	2139	PRG3	Proteoglycan 3
1268	X214	0.147152	0.140291	0.29422	34	4664	0.20215	0.118502	0.0880298	102	6357	-0.0107084	0.0931239	0.908452	136	11021	0.737317	0.455586	0.979514	214	ATP6V1G2	V-type proton ATPase subunit G 2
1269	X2140	-0.159808	0.120293	0.184017	42	5685	-0.024573	0.0560073	0.660846	122	7587	0.0121957	0.043378	0.778596	164	13272	0.65493	0.894954	0.940979	2140	PRKAB1	5'-AMP-activated protein kinase subunit beta-1
1270	X2141	-0.0524893	0.0654846	0.422812	35	4694	0.0133477	0.0306875	0.663593	95	6411	-0.0439053	0.0303025	0.147366	130	11105	0.817807	0.894954	0.505996	2141	PRKAG3	5'-AMP-activated protein kinase subunit gamma-3
1271	X2142	-0.122384	0.144341	0.396506	43	5752	0.0497968	0.091154	0.584864	124	7760	-0.0463491	0.0806222	0.565364	167	13512	0.800747	0.869819	0.852638	2142	PRKAR1A	cAMP-dependent protein kinase type I-alpha regulatory subunit
1272	X2143	-0.105652	0.135359	0.43508	35	4809	0.0803954	0.0874424	0.357881	101	6560	0.0236701	0.0725665	0.744285	136	11369	0.821289	0.778048	0.92743	2143	PRKAR2A	cAMP-dependent protein kinase type II-alpha regulatory subunit
1273	X2144	-0.0990339	0.0760232	0.192684	42	5685	-0.037575	0.0460141	0.414158	122	7587	-0.0508808	0.0415062	0.220251	164	13272	0.666711	0.809397	0.621211	2144	PRKCQ	Protein kinase C theta type
1274	X2145	-0.0162064	0.0808256	0.841081	34	4664	0.0272229	0.0494234	0.581764	102	6357	0.00238599	0.0357683	0.946815	136	11021	0.967239	0.869819	0.987716	2145	PRKD2	Serine/threonine-protein kinase D2
1275	X2146	-0.326929	0.2158	0.129781	35	4728	0.0348793	0.142509	0.806649	102	6431	-0.0213456	0.104078	0.8375	137	11159	0.620216	0.939212	0.962	2146	PRKG1	cGMP-dependent protein kinase 1
1276	X2147	-0.0546707	0.0940046	0.560854	41	5627	-0.0201467	0.0827056	0.807544	122	7570	0.0314386	0.0601439	0.601168	163	13197	0.87667	0.939212	0.867463	2147	PRKRA	Interferon-inducible double-stranded RNA-dependent protein kinase activator A
1277	X2148	-0.124582	0.141172	0.377516	43	5830	-0.00138946	0.0783348	0.985848	124	7835	-0.0472569	0.0599625	0.430633	167	13665	0.790606	0.995043	0.795392	2148	PRL	Prolactin
1278	X2149	0.104279	0.121226	0.389678	35	4818	0.108389	0.058794	0.0652515	101	6574	0.0921018	0.0457816	0.0442446	136	11392	0.798485	0.408276	0.255639	2149	PRND	Prion-like protein doppel
1279	X215	-0.0126816	0.0358489	0.723524	35	4810	0.0250261	0.0276903	0.366109	101	6544	0.00374752	0.0210572	0.858748	136	11354	0.937118	0.783044	0.966385	215	ATRAID	All-trans retinoic acid-induced differentiation factor
1280	X2150	0.0728017	0.0396079	0.0660538	43	5781	0.0836445	0.0290647	0.00400367	123	7769	0.0819699	0.0218541	0.000176282	166	13550	0.534815	0.100851	0.00568907	2150	PROC	Vitamin K-dependent protein C
1281	X2151	-0.0847903	0.035899	0.0181811	34	4664	-0.0672806	0.0236031	0.00436516	102	6357	-0.0770976	0.0186059	3.41727e-05	136	11021	0.342502	0.103699	0.0017518	2151	PROCR	Endothelial protein C receptor
1282	X2152	0.0149372	0.119663	0.90066	43	5754	0.0949813	0.0785985	0.226879	125	7741	0.0558353	0.0615284	0.364158	168	13495	0.982697	0.662254	0.749265	2152	PROK1	Prokineticin-1
1283	X2153	0.0425777	0.041022	0.299306	34	4846	0.014944	0.0265994	0.574241	105	6590	0.0337659	0.0245442	0.16891	139	11436	0.742044	0.869819	0.548521	2153	PROS1	Vitamin K-dependent protein S
1284	X2154	-0.0882764	0.120416	0.4635	34	4695	0.0396885	0.075854	0.60082	102	6388	-0.0560464	0.0619838	0.365883	136	11083	0.836252	0.87237	0.75078	2154	PRR4	Proline-rich protein 4
1285	X2155	0.0587823	0.0464087	0.20529	32	4697	0.0680531	0.055261	0.218141	101	6374	0.0607984	0.0390896	0.119861	133	11071	0.675515	0.650417	0.449017	2155	PRR5	Proline-rich protein 5
1286	X2156	-0.543593	0.388709	0.161976	34	4690	0.0451065	0.0468892	0.336059	100	6411	0.0309391	0.0408969	0.449341	134	11101	0.643061	0.765154	0.804207	2156	PRRT3	Proline-rich transmembrane protein 3
1287	X2157	-0.138242	0.127853	0.279583	43	5790	0.00957122	0.0467813	0.837889	123	7781	-0.00516239	0.0449496	0.908565	166	13571	0.727981	0.945717	0.979514	2157	PRSS2	Trypsin-2
1288	X2158	0.00759962	0.102569	0.940937	32	4697	0.030873	0.0328265	0.346965	101	6374	-0.000677873	0.0310648	0.982591	133	11071	0.991214	0.770097	0.995192	2158	PRSS22	Brain-specific serine protease 4
1289	X2159	-0.0345271	0.0850836	0.684888	43	5731	0.0451963	0.0458271	0.324018	123	7734	0.0408834	0.0395319	0.301049	166	13465	0.926109	0.758396	0.693196	2159	PRSS27	Serine protease 27
1290	X216	0.0882318	0.0338111	0.00906605	34	4846	0.0503457	0.014453	0.000495094	105	6590	0.0670766	0.015394	1.3167e-05	139	11436	0.237579	0.0344444	0.000820966	216	ATRN	Attractin, Isoform 2
1291	X2160	0.0816495	0.0821661	0.320363	35	4818	0.0248655	0.0390216	0.523979	101	6574	0.0435966	0.031953	0.172441	136	11392	0.756266	0.855457	0.553707	2160	PRSS53	Serine protease 53
1292	X2161	0.136424	0.0844608	0.106261	45	5729	0.0403249	0.0402581	0.316509	123	7715	0.0897544	0.0382392	0.0189159	168	13444	0.594817	0.749121	0.147786	2161	PRSS8	Prostasin
1293	X2162	-0.144326	0.175312	0.410366	39	5654	0.0312301	0.114328	0.784728	124	7564	-0.0925823	0.10086	0.358655	163	13218	0.809648	0.935421	0.745369	2162	PRTFDC1	Phosphoribosyltransferase domain-containing protein 1
1294	X2163	0.00362406	0.0465051	0.937885	43	5816	-0.02286	0.0263501	0.385642	125	7811	-0.0101564	0.0232975	0.662877	168	13627	0.991214	0.794462	0.89413	2163	PRTG	Protogenin
1295	X2164	0.011881	0.0836311	0.887029	43	5633	0.0270104	0.0467011	0.563015	123	7548	0.00474113	0.0351348	0.892658	166	13181	0.977706	0.868791	0.978385	2164	PRTN3	Myeloblastin
1296	X2165	-0.0258741	0.0473631	0.584864	35	4734	-0.0189822	0.0251228	0.449903	99	6463	-0.02238	0.0205457	0.276031	134	11197	0.888096	0.8259	0.67432	2165	PRUNE2	Protein prune homolog 2
1297	X2166	-0.0403421	0.0365386	0.269552	35	4797	0.0739948	0.0329544	0.0247442	104	6503	0.0206908	0.0257851	0.422303	139	11300	0.721905	0.246766	0.7875	2166	PSAP	Prosaposin
1298	X2167	-0.105644	0.102306	0.30178	35	4810	-0.0219839	0.0532118	0.679505	101	6544	-0.0697883	0.0564528	0.216375	136	11354	0.744217	0.900084	0.61714	2167	PSAPL1	Proactivator polypeptide-like 1
1299	X2168	0.111041	0.475256	0.815261	35	4810	0.474868	0.29529	0.107804	101	6544	0.0700858	0.269825	0.79506	136	11354	0.960954	0.506529	0.944376	2168	PSCA	Prostate stem cell antigen
1300	X2169	-0.0518245	0.408823	0.899126	42	5726	-0.129504	0.128869	0.31493	123	7702	-0.303499	0.12973	0.0193112	165	13428	0.982697	0.749121	0.149674	2169	PSG1	Pregnancy-specific beta-1-glycoprotein 1
1301	X217	-0.170183	0.111982	0.128579	39	5654	0.115129	0.0888902	0.195259	124	7564	-0.00410175	0.0677441	0.951719	163	13218	0.618959	0.629743	0.988246	217	ATXN10	Ataxin-10
1302	X2170	-0.00453615	0.0909685	0.96023	43	5754	0.0479763	0.0566834	0.397335	125	7741	-0.00494998	0.0505435	0.921984	168	13495	0.992849	0.802325	0.984618	2170	PSIP1	PC4 and SFRS1-interacting protein
1303	X2171	0.182183	0.111886	0.103462	41	5627	-0.0913084	0.0462136	0.0481785	122	7570	-0.0202207	0.043003	0.638201	163	13197	0.591267	0.348459	0.885198	2171	PSMA1	Proteasome subunit alpha type-1
1304	X2172	-0.0892455	0.0677457	0.187717	35	4658	0.0402182	0.0358848	0.26239	98	6332	-0.0149106	0.0362817	0.681097	133	10990	0.660061	0.702753	0.897854	2172	PSMC3	26S proteasome regulatory subunit 6A
1305	X2173	0.0527493	0.127829	0.67986	36	4820	-0.122119	0.0508431	0.0163108	102	6569	-0.0937105	0.0460108	0.0416796	138	11389	0.925268	0.198155	0.246534	2173	PSMD1	26S proteasome non-ATPase regulatory subunit 1
1306	X2174	-0.0520118	0.0814004	0.522848	35	4694	0.0356229	0.0625756	0.569167	95	6411	-0.0286914	0.0486082	0.555017	130	11105	0.86028	0.869053	0.851933	2174	PSMD5	26S proteasome non-ATPase regulatory subunit 5
1307	X2175	-0.116088	0.103459	0.261835	43	5721	0.0608919	0.0583684	0.29684	122	7724	0.0220823	0.04908	0.652766	165	13445	0.717228	0.737557	0.889141	2175	PSMD9	26S proteasome non-ATPase regulatory subunit 9
1308	X2176	-0.0761197	0.0606803	0.209683	42	5720	0.0224614	0.0403531	0.577786	123	7696	-0.00782623	0.0339598	0.817738	165	13416	0.679987	0.869819	0.953864	2176	PSME1	Proteasome activator complex subunit 1
1309	X2177	-0.0401869	0.0635927	0.527425	41	5703	0.0411077	0.0361821	0.255901	123	7670	-0.0290272	0.0349054	0.405637	164	13373	0.86028	0.693639	0.77698	2177	PSME2	Proteasome activator complex subunit 2
1310	X2178	-0.1608	0.161829	0.320396	43	5754	0.0418931	0.0498759	0.400939	125	7741	0.0100457	0.0488084	0.836932	168	13495	0.756266	0.804359	0.962	2178	PSMG3	Proteasome assembly chaperone 3
1311	X2179	-0.0565797	0.115819	0.625181	32	4697	0.00774308	0.0593271	0.896159	101	6374	-0.108624	0.0577334	0.0599077	133	11071	0.908886	0.96549	0.308299	2179	PSMG4	Proteasome assembly chaperone 4
1312	X218	-0.226621	0.12982	0.0808711	32	4671	-0.039662	0.0933052	0.67078	100	6372	-0.122723	0.0736602	0.0957006	132	11043	0.565324	0.896546	0.395526	218	ATXN2	Ataxin-2
1313	X2180	0.261093	0.163449	0.110177	43	5754	0.185138	0.112651	0.100288	125	7741	0.121337	0.083591	0.146627	168	13495	0.600528	0.48277	0.504645	2180	PSPN	Persephin
1314	X2181	-0.237603	0.123045	0.0534794	41	5627	0.127748	0.0643139	0.0469981	122	7570	0.0324798	0.0517122	0.529946	163	13197	0.524966	0.344181	0.844886	2181	PSRC1	Proline/serine-rich coiled-coil protein 1
1315	X2182	-0.325957	0.205273	0.112304	34	4549	0.0806743	0.115502	0.484886	91	6159	0.083331	0.124256	0.502452	125	10708	0.600746	0.838735	0.832746	2182	PSTPIP2	Proline-serine-threonine phosphatase-interacting protein 2
1316	X2183	-0.0178829	0.0539696	0.740379	39	5654	0.0268297	0.0337883	0.427165	124	7564	0.0184591	0.0303292	0.542774	163	13218	0.941129	0.818311	0.850061	2183	PTEN	Phosphatidylinositol 3,4,5-trisphosphate 3-phosphatase and dual-specificity protein phosphatase PTEN
1317	X2184	0.00309941	0.06328	0.960936	43	5715	0.0573923	0.0311163	0.0651178	122	7689	0.0453161	0.0268321	0.091243	165	13404	0.993119	0.408276	0.389326	2184	PTGDS	Prostaglandin-H2 D-isomerase
1318	X2185	-0.0335795	0.0848221	0.692193	32	4664	0.0125707	0.0623087	0.840114	99	6304	-0.0299362	0.0524085	0.567858	131	10968	0.92977	0.945717	0.852638	2185	PTGES2	Prostaglandin E synthase 2
1319	X2186	0.250231	0.153414	0.102872	36	4838	0.117118	0.097583	0.230068	103	6561	0.26486	0.0808748	0.00105687	139	11399	0.591267	0.667585	0.0214014	2186	PTGR1	Prostaglandin reductase 1
1320	X2187	0.187372	0.163306	0.251232	35	4694	0.103721	0.0899669	0.248959	95	6411	0.0753915	0.0855472	0.378163	130	11105	0.716932	0.690343	0.759968	2187	PTH	Parathyroid hormone
1321	X2188	0.143318	0.112955	0.204509	43	5754	0.104409	0.0404907	0.00992043	125	7741	0.0666892	0.0362029	0.0654611	168	13495	0.675515	0.159995	0.325925	2188	PTH1R	Parathyroid hormone/parathyroid hormone-related peptide receptor
1322	X2189	0.126201	0.0990102	0.202441	39	5654	-0.0236895	0.0422391	0.574905	124	7564	-0.00663528	0.0374933	0.85953	163	13218	0.67328	0.869819	0.966385	2189	PTK7	Inactive tyrosine-protein kinase 7
1323	X219	-0.083119	0.0590421	0.159193	36	4820	-0.0330236	0.0429903	0.44239	102	6569	-0.0588016	0.0337596	0.0815481	138	11389	0.639103	0.824628	0.361584	219	ATXN2L	Ataxin-2-like protein
1324	X2190	0.0770502	0.141016	0.584797	42	5655	0.124608	0.0643369	0.0527685	119	7607	0.143599	0.0459215	0.00176575	161	13262	0.888096	0.365378	0.028664	2190	PTN	Pleiotrophin
1325	X2191	-0.0660915	0.0872467	0.448736	32	4697	0.110116	0.0517955	0.0335048	101	6374	0.095811	0.0427248	0.0249281	133	11071	0.82785	0.289648	0.175942	2191	PTP4A3	Protein tyrosine phosphatase type IVA 3
1326	X2192	-0.192316	0.0981479	0.05006	42	5726	0.0884117	0.0854008	0.300549	123	7702	-0.035346	0.0684652	0.605671	165	13428	0.515491	0.744117	0.869805	2192	PTPN1	Tyrosine-protein phosphatase non-receptor type 1
1327	X2193	0.302611	0.294987	0.304966	45	5764	0.0277872	0.0975481	0.775754	124	7769	-0.103488	0.0844118	0.220202	169	13533	0.747868	0.933008	0.621211	2193	PTPN6	Tyrosine-protein phosphatase non-receptor type 6
1328	X2194	-0.209974	0.176844	0.235094	32	4688	-0.0485637	0.030253	0.108438	101	6362	0.0747317	0.075954	0.325161	133	11050	0.704558	0.507783	0.716263	2194	PTPN9	Tyrosine-protein phosphatase non-receptor type 9
1329	X2195	-0.0963065	0.0843611	0.253621	36	4838	0.0119293	0.0291853	0.682728	103	6561	0.0410371	0.0307564	0.182117	139	11399	0.716932	0.90146	0.568977	2195	PTPRB	Receptor-type tyrosine-protein phosphatase beta
1330	X2196	0.0151057	0.0363458	0.677696	36	4842	0.0138027	0.0224739	0.539105	104	6570	0.0224842	0.0194469	0.247606	140	11412	0.924605	0.860305	0.652686	2196	PTPRC	Receptor-type tyrosine-protein phosphatase C
1331	X2197	0.0195509	0.0577896	0.735128	44	5829	0.033823	0.029943	0.258653	125	7856	-0.00298297	0.0329661	0.927901	169	13685	0.941129	0.697218	0.984825	2197	PTPRF	Receptor-type tyrosine-protein phosphatase F
1332	X2198	0.0330519	0.11817	0.77971	35	4810	0.00886033	0.0572814	0.877073	101	6544	0.0383374	0.0450456	0.394725	136	11354	0.951119	0.95756	0.771003	2198	PTPRH	Receptor-type tyrosine-protein phosphatase H
1333	X2199	0.022213	0.0377766	0.556525	35	4810	0.0381554	0.0254375	0.133624	101	6544	0.0304103	0.0212968	0.153312	136	11354	0.874465	0.546394	0.517297	2199	PTPRK	Receptor-type tyrosine-protein phosphatase kappa
1334	X22	-0.0645354	0.204027	0.751769	32	4697	0.00856157	0.0363755	0.813925	101	6374	-0.0153259	0.0748979	0.837866	133	11071	0.944161	0.941123	0.962	22	ACRV1	Acrosomal protein SP-10
1335	X220	0.083388	0.19274	0.665273	35	4818	0.0101917	0.0772433	0.895029	101	6574	-0.0721832	0.0557428	0.195344	136	11392	0.919561	0.96549	0.589055	220	ATXN3	Ataxin-3
1336	X2200	0.0916424	0.0593211	0.122382	43	5748	0.0724731	0.0277853	0.00909871	125	7725	0.0797069	0.0260354	0.00220241	168	13473	0.61015	0.153923	0.03405	2200	PTPRM	Receptor-type tyrosine-protein phosphatase mu
1337	X2201	-0.155667	0.0727407	0.0323522	42	5706	0.0435759	0.0325286	0.18037	123	7675	0.00123043	0.0276416	0.964495	165	13381	0.452311	0.613281	0.990079	2201	PTPRN2	Receptor-type tyrosine-protein phosphatase N2
1338	X2202	-0.0211421	0.0817156	0.795846	35	4818	0.0082479	0.0394343	0.834327	101	6574	0.0238851	0.0350644	0.495758	136	11392	0.956427	0.945717	0.827302	2202	PTPRR	Receptor-type tyrosine-protein phosphatase R
1339	X2203	0.0321841	0.0427277	0.451307	44	5829	0.0315552	0.0238879	0.186511	125	7856	0.0369381	0.0217094	0.0888522	169	13685	0.829905	0.619509	0.382836	2203	PTPRS	Receptor-type tyrosine-protein phosphatase S
1340	X2204	0.0177973	0.0632071	0.778272	36	4838	-0.00559883	0.0371451	0.88019	103	6561	0.0313255	0.030698	0.307521	139	11399	0.951119	0.958266	0.697946	2204	PTPRZ1	Receptor-type tyrosine-protein phosphatase zeta
1341	X2205	-0.0717333	0.10749	0.50455	35	4728	0.0391802	0.0610896	0.521291	102	6431	-0.0427042	0.054518	0.433449	137	11159	0.852824	0.854175	0.795508	2205	PTRHD1	Putative peptidyl-tRNA hydrolase PTRHD1
1342	X2206	0.390127	0.132671	0.00327628	39	5628	0.145484	0.0604454	0.0160899	122	7535	0.222808	0.0539636	3.64572e-05	161	13163	0.156939	0.197616	0.00180556	2206	PTS	6-pyruvoyl tetrahydrobiopterin synthase
1343	X2207	0.0113953	0.0923016	0.901745	35	4734	0.0222746	0.0355586	0.53104	99	6463	0.0149816	0.0414003	0.717448	134	11197	0.982697	0.859883	0.916195	2207	PTTG1	Securin
1344	X2208	0.0115351	0.166661	0.94482	43	5754	0.0380348	0.056519	0.500975	125	7741	-0.0903553	0.0847999	0.286644	168	13495	0.991214	0.843984	0.685799	2208	PTX3	Pentraxin-related protein PTX3
1345	X2209	0.0629388	0.189524	0.739822	43	5792	0.131173	0.127534	0.303698	125	7784	-0.00482111	0.106596	0.963926	168	13576	0.941129	0.745555	0.990014	2209	PVALB	Parvalbumin alpha
1346	X221	0.0336625	0.150882	0.823454	43	5754	0.12671	0.100315	0.206543	125	7741	0.037155	0.0835781	0.656642	168	13495	0.962585	0.641243	0.89213	221	AXIN1	Axin-1
1347	X2210	0.000893191	0.0651025	0.989054	43	5830	0.0365264	0.0368295	0.32131	124	7835	0.0374333	0.0346691	0.280262	167	13665	0.997724	0.755711	0.679042	2210	PVR	Poliovirus receptor
1348	X2211	0.177561	0.177316	0.316642	36	4805	-0.0499771	0.0331512	0.13167	101	6542	-0.0124957	0.0469974	0.790331	137	11347	0.754673	0.546394	0.943318	2211	PXDNL	Peroxidasin-like protein
1349	X2212	0.129126	0.120518	0.283977	39	5654	-0.00747898	0.0496291	0.880214	124	7564	0.0894799	0.0576379	0.120555	163	13218	0.728243	0.958266	0.449887	2212	PXN	Paxillin
1350	X2213	0.0417399	0.0755674	0.580706	34	4690	0.0379841	0.038529	0.324204	100	6411	0.0282933	0.0376621	0.452507	134	11101	0.886502	0.758396	0.804207	2213	PYDC1	Pyrin domain-containing protein 1
1351	X2214	-0.256533	0.197867	0.194806	34	4664	0.183803	0.113743	0.106105	102	6357	0.115443	0.0948501	0.223562	136	11021	0.668075	0.500742	0.624356	2214	PYY	Peptide YY
1352	X2215	0.153081	0.102487	0.135267	34	4846	0.120258	0.0798882	0.132239	105	6590	0.124602	0.0493853	0.0116338	139	11436	0.631051	0.546394	0.10364	2215	PZP	Pregnancy zone protein
1353	X2216	0.0265819	0.0686528	0.698613	43	5723	0.0725554	0.0455327	0.111053	123	7729	-0.00902839	0.0446965	0.839922	166	13452	0.932308	0.514484	0.962075	2216	QDPR	Dihydropteridine reductase
1354	X2217	0.0716036	0.0453816	0.114608	44	5753	0.0438392	0.0284781	0.123706	124	7759	0.0446911	0.0221801	0.0439135	168	13512	0.602313	0.535085	0.254593	2217	QPCT	Glutaminyl-peptide cyclotransferase
1355	X2218	0.334408	0.230831	0.147417	34	4744	0.0762878	0.0749605	0.308817	103	6447	0.0801038	0.0846932	0.344245	137	11191	0.639103	0.748388	0.735928	2218	QSOX1	Sulfhydryl oxidase 1
1356	X2219	-0.329084	0.168163	0.0503549	36	4838	0.00337005	0.0576085	0.953351	103	6561	-0.0969911	0.0555379	0.0807425	139	11399	0.515491	0.985592	0.359451	2219	RAB10	Ras-related protein Rab-10
1357	X222	0.0372946	0.07652	0.625987	43	5790	0.0411287	0.0321787	0.201203	123	7781	0.0462928	0.0246853	0.0607487	166	13571	0.908886	0.635922	0.310235	222	AXL	Tyrosine-protein kinase receptor UFO
1358	X2220	0.72488	0.488678	0.137982	36	4838	0.0453771	0.10515	0.666072	103	6561	-0.0489569	0.0917592	0.593662	139	11399	0.631051	0.894954	0.863855	2220	RAB11FIP3	Rab11 family-interacting protein 3
1359	X2221	-0.419892	0.288213	0.145149	36	4838	0.0055102	0.0970816	0.954738	103	6561	0.00867509	0.0718764	0.903933	139	11399	0.639103	0.985592	0.979514	2221	RAB27B	Ras-related protein Rab-27B
1360	X2222	-0.125653	0.0907766	0.166297	36	4805	-0.0648496	0.0650446	0.318763	101	6542	-0.0864667	0.0480349	0.0718476	137	11347	0.645419	0.752363	0.338417	2222	RAB2B	Ras-related protein Rab-2B
1361	X2223	0.156193	0.258973	0.546427	34	4664	0.0645791	0.0765306	0.398763	102	6357	0.0628557	0.0862231	0.466008	136	11021	0.867945	0.803022	0.808328	2223	RAB33A	Ras-related protein Rab-33A
1362	X2224	-0.309577	0.125425	0.0135786	42	5685	-0.110325	0.115326	0.33875	122	7587	-0.0276529	0.0745961	0.710859	164	13272	0.293962	0.765661	0.914844	2224	RAB37	Ras-related protein Rab-37
1363	X2225	0.284684	0.205436	0.165821	34	4664	0.0810196	0.0828565	0.328158	102	6357	0.0997441	0.0801188	0.213149	136	11021	0.645419	0.759776	0.613618	2225	RAB39B	Ras-related protein Rab-39B
1364	X2226	0.136511	0.119273	0.252405	32	4671	-0.086176	0.0492968	0.0804459	100	6372	0.00114335	0.0495602	0.981594	132	11043	0.716932	0.439691	0.995192	2226	RAB3GAP1	Rab3 GTPase-activating protein catalytic subunit
1365	X2227	-0.00937033	0.0571604	0.869786	36	4805	-0.0673064	0.0295214	0.0226123	101	6542	-0.050927	0.0259546	0.0497446	137	11347	0.973527	0.239043	0.271969	2227	RAB44	Ras-related protein Rab-44
1366	X2228	-0.169155	0.0672994	0.0119552	43	5754	-0.0378786	0.0561717	0.500097	125	7741	-0.0737538	0.0425137	0.0827721	168	13495	0.277246	0.843984	0.364247	2228	RAB6A	Ras-related protein Rab-6A
1367	X2229	-0.103769	0.0709989	0.143863	39	5654	0.0299299	0.0604014	0.620235	124	7564	-0.0358048	0.0462583	0.438919	163	13218	0.639103	0.878703	0.797093	2229	RAB6B	Ras-related protein Rab-6B
1368	X223	-0.0958961	0.0937718	0.306471	36	4820	-0.0617574	0.0521869	0.236655	102	6569	-0.0760736	0.0454824	0.0944073	138	11389	0.747868	0.675078	0.39296	223	AZI2	5-azacytidine-induced protein 2
1369	X2230	-0.0841462	0.117332	0.473273	35	4728	0.0491114	0.0892663	0.582205	102	6431	-0.010752	0.0672236	0.872925	137	11159	0.836596	0.869819	0.967891	2230	RABEP1	Rab GTPase-binding effector protein 1
1370	X2231	0.118009	0.158416	0.456311	41	5627	0.0573242	0.0694175	0.408924	122	7570	-0.0585879	0.0523352	0.262938	163	13197	0.832329	0.808196	0.666194	2231	RABEPK	Rab9 effector protein with kelch motifs
1371	X2232	-0.042915	0.0949258	0.651204	42	5685	0.0154926	0.0588349	0.792301	122	7587	-0.0142808	0.054101	0.791807	164	13272	0.917039	0.937578	0.943318	2232	RABGAP1L	Rab GTPase-activating protein 1-like
1372	X2233	0.0966889	0.140683	0.491904	35	4694	0.0658531	0.0702007	0.348209	95	6411	0.0246253	0.0631744	0.696685	130	11105	0.846492	0.770097	0.908395	2233	RAC3	Ras-related C3 botulinum toxin substrate 3
1373	X2234	0.149924	0.103659	0.148086	41	5627	-0.0371775	0.0570755	0.514805	122	7570	-0.0181015	0.0454529	0.690448	163	13197	0.639103	0.851308	0.904704	2234	RAD23B	UV excision repair protein RAD23 homolog B
1374	X2235	-0.410538	0.451364	0.363059	35	4734	0.00477245	0.068357	0.94434	99	6463	0.0407096	0.0665617	0.540798	134	11197	0.785635	0.981408	0.849176	2235	RAD51	DNA repair protein RAD51 homolog 1
1375	X2236	-0.0610263	0.07173	0.394893	32	4697	0.0268804	0.0368898	0.466205	101	6374	0.000759137	0.0341652	0.982273	133	11071	0.800747	0.836753	0.995192	2236	RALB	Ras-related protein Ral-B
1376	X2237	-0.00539265	0.10694	0.959782	36	4805	-0.004336	0.0446221	0.92259	101	6542	0.00506062	0.0492485	0.918156	137	11347	0.992737	0.975541	0.98345	2237	RALY	RNA-binding protein Raly
1377	X2238	-0.123468	0.0872645	0.157105	34	4690	-0.0323325	0.0551852	0.557949	100	6411	-0.104092	0.0435761	0.0169062	134	11101	0.639103	0.865427	0.136268	2238	RANBP1	Ran-specific GTPase-activating protein
1378	X2239	-0.0651251	0.0605892	0.282436	32	4671	0.020908	0.0360394	0.561817	100	6372	-0.0218276	0.0315167	0.488578	132	11043	0.727981	0.868128	0.821461	2239	RANBP2	E3 SUMO-protein ligase RanBP2
1379	X224	0.188217	0.127363	0.139461	43	5616	-0.0664204	0.0685961	0.332903	121	7520	0.0393696	0.0610545	0.519039	164	13136	0.634479	0.761621	0.839272	224	AZU1	Azurocidin
1380	X2240	0.281625	0.17546	0.108478	41	5627	-0.0399815	0.0526394	0.447532	122	7570	0.0460267	0.0596918	0.440664	163	13197	0.598928	0.8259	0.798772	2240	RANGAP1	Ran GTPase-activating protein 1
1381	X2241	-0.19239	0.0983909	0.0505403	32	4697	0.0583867	0.0719049	0.416792	101	6374	-0.0428499	0.050352	0.394765	133	11071	0.515491	0.81137	0.771003	2241	RAP1A	Ras-related protein Rap-1A
1382	X2242	-0.0338641	0.0973921	0.728059	35	4734	0.0402242	0.0543898	0.459571	99	6463	-0.0343782	0.0432893	0.427108	134	11197	0.939041	0.831935	0.79088	2242	RAPGEF2	Rap guanine nucleotide exchange factor 2
1383	X2243	0.0806954	0.1118	0.470427	41	5627	0.00705402	0.0268107	0.79247	122	7570	0.0120364	0.0301595	0.689825	163	13197	0.836596	0.937578	0.904293	2243	RARRES1	Retinoic acid receptor responder protein 1
1384	X2244	0.232977	0.10231	0.0227757	43	5797	0.177144	0.055211	0.00133433	123	7797	0.197416	0.0490977	5.79805e-05	166	13594	0.368522	0.0578287	0.00242027	2244	RARRES2	Retinoic acid receptor responder protein 2
1385	X2245	0.0297126	0.0508327	0.558872	39	5654	-0.00946066	0.034584	0.784426	124	7564	-0.00725414	0.0322695	0.822136	163	13218	0.876086	0.935421	0.956322	2245	RASA1	Ras GTPase-activating protein 1
1386	X2246	-0.020775	0.377571	0.95612	35	4658	-0.00750626	0.0389721	0.847268	98	6332	0.0269831	0.0443593	0.542999	133	10990	0.992603	0.947099	0.850061	2246	RASGRF1	Ras-specific guanine nucleotide-releasing factor 1
1387	X2247	-0.0422467	0.0860852	0.6236	41	5627	-0.0157248	0.0561962	0.779616	122	7570	-0.00386689	0.0448109	0.931233	163	13197	0.908368	0.934268	0.984825	2247	RASSF2	Ras association domain-containing protein 2
1388	X2248	0.0158546	0.0615783	0.796816	36	4820	0.0258509	0.0349284	0.459233	102	6569	0.0172396	0.0332976	0.604638	138	11389	0.956427	0.831935	0.869805	2248	RBFOX3	RNA binding protein fox-1 homolog 3
1389	X2249	0.202721	0.106088	0.0560213	42	5642	0.027554	0.0507624	0.587265	121	7572	0.0976563	0.0432915	0.024084	163	13214	0.52573	0.869819	0.175059	2249	RBKS	Ribokinase
1390	X225	-0.00413899	0.0676384	0.951206	34	4846	0.0886461	0.0428995	0.0387941	105	6590	0.0467639	0.0310285	0.131778	139	11436	0.992603	0.314007	0.477172	225	B2M	Beta-2-microglobulin
1391	X2250	-0.0160303	0.142429	0.910388	36	4820	-0.0500892	0.0943148	0.59536	102	6569	-0.0009812	0.0696119	0.988754	138	11389	0.985973	0.87237	0.996899	2250	RBM17	Splicing factor 45
1392	X2251	0.0280154	0.0984331	0.77594	34	4664	-0.000857563	0.0393358	0.982607	102	6357	0.0169752	0.0480282	0.723757	136	11021	0.951119	0.993487	0.918267	2251	RBM19	Probable RNA-binding protein 19
1393	X2252	-0.0746267	0.08205	0.363072	35	4658	0.038354	0.0494678	0.438144	98	6332	0.0435158	0.0418861	0.298848	133	10990	0.785635	0.82218	0.693196	2252	RBM25	RNA-binding protein 25
1394	X2253	0.0326649	0.174393	0.851421	35	4694	0.119778	0.0805075	0.136805	95	6411	0.066088	0.0753578	0.380492	130	11105	0.970687	0.548347	0.760984	2253	RBP1	Retinol-binding protein 1
1395	X2254	-0.0378601	0.124742	0.761504	43	5721	-0.109279	0.0725656	0.132084	122	7724	-0.0618858	0.0662321	0.350109	165	13445	0.94664	0.546394	0.740513	2254	RBP2	Retinol-binding protein 2
1396	X2255	0.380859	0.138502	0.00596244	43	5721	0.223499	0.0577907	0.000110008	122	7724	0.343435	0.0612824	2.09286e-08	165	13445	0.205562	0.0139896	1.01922e-05	2255	RBP5	Retinol-binding protein 5
1397	X2256	0.175746	0.11164	0.115435	35	4810	0.0515421	0.0497054	0.299759	101	6544	0.0930449	0.0462786	0.0443745	136	11354	0.603399	0.743545	0.255744	2256	RBP7	Retinoid-binding protein 7
1398	X2257	-0.186342	0.170107	0.273325	32	4697	0.0768854	0.069521	0.268757	101	6374	-0.0345173	0.0511613	0.499882	133	11071	0.724076	0.707485	0.831335	2257	RBPMS	RNA-binding protein with multiple splicing
1399	X2258	0.10413	0.188815	0.581294	34	4690	0.0312812	0.108709	0.773537	100	6411	0.00327429	0.0970859	0.973096	134	11101	0.886502	0.93235	0.992355	2258	RBPMS2	RNA-binding protein with multiple splicing 2
1400	X2259	-0.0745377	0.081889	0.362702	36	4805	-0.0504751	0.0541953	0.351669	101	6542	-0.000528392	0.0385088	0.989052	137	11347	0.785635	0.770692	0.996899	2259	RCC1	Regulator of chromosome condensation
1401	X226	0.0264347	0.0274063	0.334772	34	4664	0.0266083	0.0211588	0.208552	102	6357	0.00589203	0.0179898	0.743274	136	11021	0.769311	0.641243	0.926952	226	B3GAT3	Galactosylgalactosylxylosylprotein 3-beta-glucuronosyltransferase 3
1402	X2260	0.0799953	0.0967213	0.408197	42	5655	-0.00146279	0.0510483	0.97714	119	7607	0.0738107	0.051428	0.151224	161	13262	0.808322	0.992193	0.512617	2260	RCOR1	REST corepressor 1
1403	X2261	0.234211	0.0968787	0.0156246	34	4690	0.00718389	0.0216784	0.740354	100	6411	-0.0100053	0.019642	0.610483	134	11101	0.306443	0.922204	0.872066	2261	RECK	Reversion-inducing cysteine-rich protein with Kazal motifs
1404	X2262	0.0864432	0.147388	0.557539	36	4820	0.034701	0.0670884	0.604987	102	6569	-0.0207081	0.0535674	0.699067	138	11389	0.874465	0.875568	0.910282	2262	REEP4	Receptor expression-enhancing protein 4
1405	X2263	0.0227643	0.095377	0.811356	43	5726	0.0113517	0.0478407	0.812438	123	7699	-0.00421115	0.0446781	0.924906	166	13425	0.959324	0.940921	0.984825	2263	REG1A	Lithostathine-1-alpha
1406	X2264	0.122723	0.106496	0.24917	44	5829	0.131863	0.0692591	0.0569215	125	7856	0.0362123	0.0576222	0.529713	169	13685	0.716108	0.381091	0.844886	2264	REG1B	Lithostathine-1-beta
1407	X2265	0.0172882	0.129185	0.893541	44	5829	0.0104462	0.0641967	0.870738	125	7856	0.0209028	0.0622919	0.737202	169	13685	0.981917	0.95435	0.923319	2265	REG3A	Regenerating islet-derived protein 3-alpha
1408	X2266	0.0975051	0.0780485	0.211559	36	4805	-0.0427799	0.0472892	0.365654	101	6542	-0.00909926	0.0324327	0.779049	137	11347	0.679987	0.782988	0.940979	2266	REG3G	Regenerating islet-derived protein 3-gamma
1409	X2267	0.0611881	0.139382	0.660665	45	5754	0.0243332	0.0474882	0.608368	124	7761	0.0562954	0.0443	0.203808	169	13515	0.919554	0.875912	0.597918	2267	REG4	Regenerating islet-derived protein 4
1410	X2268	0.115781	0.102053	0.256576	32	4697	0.00392972	0.039241	0.920231	101	6374	-0.0199635	0.0400181	0.617876	133	11071	0.716932	0.975304	0.875356	2268	RELB	Transcription factor RelB
1411	X2269	0.0148607	0.0639917	0.816361	44	5760	0.0581194	0.0276009	0.0352296	125	7754	0.0234854	0.0278896	0.39974	169	13514	0.960954	0.29666	0.774023	2269	RELT	Tumor necrosis factor receptor superfamily member 19L
1412	X227	0.0342881	0.0850775	0.686933	34	4690	0.0633096	0.0370382	0.0873943	100	6411	0.0645065	0.0435947	0.138957	134	11101	0.927121	0.454388	0.494472	227	B3GNT7	UDP-GlcNAc:betaGal beta-1,3-N-acetylglucosaminyltransferase 7
1413	X2270	0.178886	0.152801	0.241715	43	5752	0.170703	0.0766266	0.0258989	124	7760	0.117035	0.0670325	0.0808212	167	13512	0.709778	0.252255	0.359451	2270	REN	Renin
1414	X2271	0.0475003	0.112877	0.673889	32	4697	0.0122028	0.0344156	0.722911	101	6374	0.0220436	0.0372256	0.553742	133	11071	0.923453	0.91693	0.851817	2271	REPS1	RalBP1-associated Eps domain-containing protein 1
1415	X2272	-0.0103459	0.0769577	0.893058	35	4658	0.0338858	0.0429261	0.429879	98	6332	0.0101533	0.0338056	0.763914	133	10990	0.981917	0.818311	0.933567	2272	REST	RE1-silencing transcription factor
1416	X2273	0.223187	0.113045	0.048346	43	5721	0.107701	0.0419216	0.010196	122	7724	0.100189	0.0367652	0.00642832	165	13445	0.515491	0.161916	0.0711498	2273	RET	Proto-oncogene tyrosine-protein kinase receptor Ret
1417	X2274	-0.0119567	0.0784198	0.878816	44	5743	0.0997111	0.0386923	0.00996544	122	7724	0.0558238	0.0341301	0.10192	166	13467	0.974358	0.159995	0.408517	2274	RETN	Resistin
1418	X2275	-0.125773	0.0571775	0.0278283	34	4664	-0.0143468	0.047964	0.764851	102	6357	-0.0750682	0.0376482	0.046159	136	11021	0.419146	0.928498	0.260335	2275	REXO2	Oligoribonuclease, mitochondrial
1419	X2276	-0.010934	0.0411523	0.790473	36	4805	0.0241118	0.0195565	0.217601	101	6542	0.00094107	0.0164735	0.954445	137	11347	0.953438	0.64947	0.989318	2276	RFC4	Replication factor C subunit 4
1420	X2277	0.0183596	0.0989503	0.852803	36	4820	0.106979	0.0992988	0.281329	102	6569	0.0441997	0.0734534	0.547349	138	11389	0.970687	0.71811	0.851817	2277	RGCC	Regulator of cell cycle RGCC
1421	X2278	-0.113872	0.0892101	0.201797	35	4734	0.00661722	0.0684131	0.922945	99	6463	-0.0589888	0.0494115	0.232546	134	11197	0.67328	0.975541	0.636831	2278	RGL2	Ral guanine nucleotide dissociation stimulator-like 2
1422	X2279	-0.16435	0.087753	0.0610869	43	5830	-0.0264024	0.0291731	0.365451	124	7835	-0.0644475	0.0323338	0.0462402	167	13665	0.528768	0.782988	0.260335	2279	RGMA	Repulsive guidance molecule A
1423	X228	-0.0368187	0.0443788	0.406739	45	5773	0.0320744	0.0277073	0.247021	124	7783	0.014878	0.023621	0.528784	169	13556	0.808322	0.688084	0.844886	228	B4GALT1	Beta-1,4-galactosyltransferase 1
1424	X2280	-0.0357339	0.0425889	0.401446	43	5830	-0.00407995	0.0258442	0.874561	124	7835	-0.00613037	0.0219154	0.779685	167	13665	0.8067	0.957311	0.940979	2280	RGMB	RGM domain family member B
1425	X2281	0.0019215	0.0873893	0.982458	36	4820	-0.0476883	0.0653145	0.465309	102	6569	-0.0661658	0.047734	0.165705	138	11389	0.997724	0.836753	0.541601	2281	RGS10	Regulator of G-protein signaling 10
1426	X2282	-0.0517101	0.10859	0.633936	42	5685	-0.0118176	0.0601314	0.844196	122	7587	-0.0428091	0.0529726	0.419012	164	13272	0.914725	0.945717	0.786813	2282	RGS8	Regulator of G-protein signaling 8
1427	X2283	-0.492872	0.223305	0.0273019	42	5698	0.00811906	0.117259	0.944798	123	7657	-0.110205	0.103029	0.284778	165	13355	0.413348	0.981408	0.684176	2283	RHOC	Rho-related GTP-binding protein RhoC
1428	X2284	-0.0808904	0.0794158	0.308408	32	4697	0.0413091	0.0724077	0.568334	101	6374	0.038423	0.0511243	0.452315	133	11071	0.747919	0.869053	0.804207	2284	RICTOR	Rapamycin-insensitive companion of mTOR
1429	X2285	0.254938	0.147385	0.0836762	35	4728	0.170757	0.0689516	0.0132687	102	6431	0.18712	0.0576474	0.00117062	137	11159	0.569934	0.182882	0.0226527	2285	RIDA	2-iminobutanoate/2-iminopropanoate deaminase
1430	X2286	-0.104398	0.0959375	0.276512	43	5805	0.0693734	0.0653516	0.288444	125	7793	-0.040461	0.051526	0.432305	168	13598	0.72538	0.725532	0.795501	2286	RILP	Rab-interacting lysosomal protein
1431	X2287	-0.0626511	0.127997	0.624508	36	4838	-0.0252801	0.106278	0.811984	103	6561	-0.0921064	0.0845349	0.275904	139	11399	0.908771	0.940921	0.67432	2287	RILPL2	RILP-like protein 2
1432	X2288	0.0876864	0.126668	0.488778	34	4664	-0.0166496	0.0693714	0.810325	102	6357	0.0380523	0.0600438	0.526249	136	11021	0.84496	0.940241	0.844886	2288	RIPK4	Receptor-interacting serine/threonine-protein kinase 4
1433	X2289	-0.0043951	0.0827852	0.95766	36	4820	-0.186895	0.0548438	0.000654967	102	6569	-0.101532	0.0422214	0.0161837	138	11389	0.992603	0.0398711	0.131358	2289	RLN1	Prorelaxin H1
1434	X229	-0.0109751	0.0473072	0.81654	44	5760	-0.0452746	0.0352671	0.199225	125	7754	-0.0190364	0.0229442	0.406719	169	13514	0.960954	0.634134	0.77698	229	B4GAT1	Beta-1,4-glucuronyltransferase 1
1435	X2290	-0.324557	0.262165	0.21572	34	4717	-0.265847	0.11046	0.016096	102	6421	-0.0646473	0.0730761	0.376342	136	11138	0.682156	0.197616	0.758917	2290	RLN2	Prorelaxin H2
1436	X2291	0.0422812	0.0415126	0.308434	35	4833	0.0579646	0.0256287	0.0237152	105	6577	0.0282303	0.0197438	0.152764	140	11410	0.747919	0.242206	0.516044	2291	RNASE1	Ribonuclease pancreatic
1437	X2292	0.0328397	0.111773	0.768906	34	4690	0.0958865	0.0610546	0.116298	100	6411	0.0418606	0.0443277	0.344994	134	11101	0.948393	0.522001	0.736779	2292	RNASE10	Inactive ribonuclease-like protein 10
1438	X2293	0.282317	0.210526	0.179919	43	5717	0.00385846	0.105792	0.970906	123	7721	-0.00355697	0.0892302	0.968202	166	13438	0.652645	0.98957	0.991271	2293	RNASE3	Eosinophil cationic protein
1439	X2294	0.088017	0.0555791	0.113277	34	4685	0.0886389	0.026138	0.000695892	97	6352	0.126936	0.0252345	4.89836e-07	131	11037	0.600746	0.0414979	8.99725e-05	2294	RNASE4	Ribonuclease 4
1440	X2295	0.0615156	0.0676587	0.363242	35	4797	0.0457068	0.0280156	0.102789	104	6525	0.0293737	0.0261765	0.261802	139	11322	0.785635	0.491573	0.665785	2295	RNASE6	Ribonuclease K6
1441	X2296	0.0102829	0.109725	0.925335	36	4820	0.0742981	0.0485244	0.125733	102	6569	0.0619196	0.0435486	0.15507	138	11389	0.988603	0.537121	0.519031	2296	RNASEH2A	Ribonuclease H2 subunit A
1442	X2297	0.0049387	0.0665197	0.940816	44	5793	0.0478699	0.0268659	0.0747806	125	7815	0.0264151	0.0252456	0.295412	169	13608	0.991214	0.427611	0.691108	2297	RNASET2	Ribonuclease T2
1443	X2298	0.0355994	0.0690512	0.606169	34	4690	0.114189	0.0367148	0.00186986	100	6411	0.0498628	0.0283921	0.0790507	134	11101	0.90047	0.0682847	0.356563	2298	RNF149	E3 ubiquitin-protein ligase RNF149
1444	X2299	-0.00405784	0.27408	0.988188	32	4697	-0.0291934	0.0411086	0.477609	101	6374	0.0339844	0.0666809	0.610291	133	11071	0.997724	0.837939	0.872066	2299	RNF168	E3 ubiquitin-protein ligase RNF168
1445	X23	0.0479635	0.0626176	0.443691	34	4664	0.01305	0.0422186	0.757241	102	6357	0.022174	0.0356621	0.534086	136	11021	0.825775	0.92424	0.846311	23	ACSL1	Long-chain-fatty-acid--CoA ligase 1
1446	X230	0.018172	0.0686413	0.79121	32	4697	0.0782614	0.0542927	0.149451	101	6374	0.02436	0.0328369	0.45818	133	11071	0.953486	0.570099	0.807502	230	BABAM1	BRISC and BRCA1-A complex member 1
1447	X2300	0.0325816	0.101304	0.74774	32	4697	0.0156006	0.0352246	0.657844	101	6374	0.00563305	0.0428299	0.895363	133	11071	0.944161	0.894594	0.978403	2300	RNF31	E3 ubiquitin-protein ligase RNF31
1448	X2301	0.225468	0.163127	0.166923	35	4734	0.0673035	0.0663612	0.310487	99	6463	0.111198	0.0684987	0.104513	134	11197	0.646024	0.748388	0.415113	2301	RNF4	E3 ubiquitin-protein ligase RNF4
1449	X2302	-0.0790944	0.109825	0.471413	41	5627	0.0436455	0.0658891	0.507709	122	7570	0.0153442	0.0514706	0.765614	163	13197	0.836596	0.846762	0.934471	2302	RNF41	E3 ubiquitin-protein ligase NRDP1
1450	X2303	0.202685	0.673256	0.763374	35	4734	0.0193758	0.0545513	0.722451	99	6463	0.128443	0.0779889	0.0995695	134	11197	0.946831	0.91693	0.402967	2303	RNF43	E3 ubiquitin-protein ligase RNF43
1451	X2304	-0.0992474	0.133163	0.456086	34	4690	0.0285739	0.0760284	0.707042	100	6411	-0.0585956	0.0593307	0.323344	134	11101	0.832329	0.911421	0.714683	2304	RNF5	E3 ubiquitin-protein ligase RNF5
1452	X2305	0.0895534	0.0455186	0.0491368	45	5754	0.0369002	0.0379144	0.330429	124	7761	0.0399548	0.0220636	0.0701578	169	13515	0.515491	0.761309	0.333284	2305	ROBO1	Roundabout homolog 1
1453	X2306	0.00896543	0.0553571	0.87134	43	5830	0.0231503	0.0230722	0.315677	124	7835	0.0342266	0.0219269	0.118539	167	13665	0.973527	0.749121	0.445779	2306	ROBO2	Roundabout homolog 2
1454	X2307	0.0151089	0.0450816	0.737515	34	4690	0.0183016	0.020536	0.372825	100	6411	-0.00765882	0.0176963	0.665165	134	11101	0.941129	0.785433	0.89413	2307	ROBO4	Roundabout homolog 4
1455	X2308	0.0864498	0.0610237	0.156583	43	5752	0.0189344	0.0341806	0.579612	124	7760	0.0660353	0.0290359	0.02295	167	13512	0.639103	0.869819	0.170636	2308	ROR1	Inactive tyrosine-protein kinase transmembrane receptor ROR1
1456	X2309	-0.115678	0.0692922	0.0950323	43	5721	0.0159685	0.0441078	0.717327	122	7724	-0.0496717	0.0361329	0.169226	165	13445	0.585778	0.916096	0.548521	2309	RP2	Protein XRP2
1457	X231	0.0498267	0.126743	0.694223	43	5754	0.112115	0.0781662	0.151483	125	7741	0.0525015	0.0607762	0.38767	168	13495	0.930199	0.574102	0.76914	231	BACH1	Transcription regulator protein BACH1
1458	X2310	-0.0782131	0.0492663	0.112386	32	4697	0.036874	0.044708	0.409499	101	6374	-0.0459963	0.0285866	0.107612	133	11071	0.600746	0.808196	0.422072	2310	RPA2	Replication protein A 32 kDa subunit
1459	X2311	0.352657	0.259403	0.17399	35	4734	0.102771	0.0757509	0.174877	99	6463	0.0965322	0.0762117	0.205287	134	11197	0.651792	0.605441	0.599249	2311	RPE	Ribulose-phosphate 3-epimerase
1460	X2312	-0.117765	0.0718065	0.101	35	4694	0.0410174	0.0371934	0.270108	95	6411	-0.0225172	0.0321651	0.483895	130	11105	0.591267	0.708747	0.819169	2312	RPGR	X-linked retinitis pigmentosa GTPase regulator
1461	X2313	0.0878174	0.0652502	0.178349	34	4690	0.0682667	0.0560606	0.223326	100	6411	0.0653582	0.0418206	0.118094	134	11101	0.652645	0.656498	0.444704	2313	RPL14	60S ribosomal protein L14
1462	X2314	0.162721	0.140503	0.24681	34	4664	-0.0504092	0.0292093	0.0843845	102	6357	0.00242754	0.0373486	0.948177	136	11021	0.714732	0.445075	0.987726	2314	RPS10	40S ribosomal protein S10
1463	X2315	0.0168582	0.238295	0.943601	35	4694	0.0710346	0.142338	0.617741	95	6411	-0.142144	0.123185	0.248539	130	11105	0.991214	0.878703	0.652686	2315	RRAS	Ras-related protein R-Ras
1464	X2316	0.125554	0.093991	0.181613	41	5627	-0.000329766	0.0456989	0.994242	122	7570	0.0696573	0.0478428	0.145403	163	13197	0.65434	0.996972	0.502803	2316	RRM2	Ribonucleoside-diphosphate reductase subunit M2
1465	X2317	-0.184686	0.0999463	0.0646234	41	5627	-0.0631839	0.0690528	0.360187	122	7570	-0.102705	0.0558008	0.0656861	163	13197	0.533143	0.779304	0.325925	2317	RRM2B	Ribonucleoside-diphosphate reductase subunit M2 B
1466	X2318	-0.48063	0.255692	0.0601456	32	4671	-0.21917	0.0804052	0.00641419	100	6372	-0.216913	0.0720874	0.00262087	132	11043	0.5284	0.121703	0.0368181	2318	RRP15	RRP15-like protein
1467	X2319	-0.066675	0.0725654	0.358186	42	5726	0.0150807	0.0393474	0.70152	123	7702	0.0341996	0.031602	0.279166	165	13428	0.783328	0.910147	0.678637	2319	RSPO1	R-spondin-1
1468	X232	0.0792262	0.0703857	0.260334	42	5716	0.123689	0.0366095	0.000728545	123	7690	0.0714075	0.0322773	0.0269451	165	13406	0.716932	0.0425762	0.183338	232	BAG3	BAG family molecular chaperone regulator 3
1469	X2320	-0.0113212	0.0525449	0.829411	43	5816	0.0260117	0.0309754	0.401046	125	7811	0.0368638	0.0250338	0.140869	168	13627	0.962585	0.804359	0.49709	2320	RSPO3	R-spondin-3
1470	X2321	0.0142417	0.0573445	0.803862	43	5721	0.0135933	0.0295557	0.645572	122	7724	0.0337296	0.0307957	0.273399	165	13445	0.958149	0.888535	0.67333	2321	RTBDN	Retbindin
1471	X2322	-0.179844	0.0577751	0.001853	34	4664	0.026491	0.046374	0.567833	102	6357	-0.054342	0.0407776	0.182649	136	11021	0.117706	0.869053	0.568977	2322	RTKN2	Rhotekin-2
1472	X2323	-0.0403755	0.108313	0.709322	36	4820	0.0236739	0.0943329	0.801844	102	6569	-0.00283166	0.0726747	0.968919	138	11389	0.935446	0.938327	0.991658	2323	RTN4IP1	Reticulon-4-interacting protein 1, mitochondrial
1473	X2324	0.219807	0.0548775	6.19112e-05	43	5816	0.129293	0.0385058	0.000785817	125	7811	0.145969	0.0312322	2.95897e-06	168	13627	0.0226131	0.042962	0.000320226	2324	RTN4R	Reticulon-4 receptor
1474	X2325	0.240898	0.206548	0.243492	41	5627	0.0699512	0.126955	0.581638	122	7570	0.0326532	0.105592	0.75714	163	13197	0.709778	0.869819	0.931696	2325	RUVBL1	RuvB-like 1
1475	X2326	-0.265872	0.116998	0.0230589	43	5830	0.0355267	0.0689812	0.606539	124	7835	-0.0467917	0.0558665	0.402276	167	13665	0.369651	0.875912	0.775943	2326	RWDD1	RWD domain-containing protein 1
1476	X2327	-0.00883224	0.0379645	0.816037	34	4664	0.0143575	0.0331276	0.664725	102	6357	-0.0192591	0.0247983	0.437378	136	11021	0.960954	0.894954	0.796503	2327	RYR1	Ryanodine receptor 1
1477	X2328	-0.0141747	0.0617139	0.818337	43	5706	0.00604827	0.0327282	0.853384	124	7701	-0.00121241	0.0322383	0.970001	167	13407	0.961859	0.949229	0.992069	2328	S100A11	Protein S100-A11
1478	X2329	-0.113953	0.104827	0.27701	42	5671	-0.0857365	0.0640854	0.180946	120	7644	-0.074225	0.056847	0.191656	162	13315	0.72594	0.613281	0.582701	2329	S100A12	Protein S100-A12
1479	X233	-0.027125	0.0898385	0.762705	32	4697	0.0478675	0.0492278	0.330868	101	6374	0.0242005	0.0427153	0.571018	133	11071	0.946831	0.761309	0.852638	233	BAG4	BAG family molecular chaperone regulator 4
1480	X2330	-0.050331	0.0607026	0.407025	32	4697	0.116082	0.0396079	0.00338106	101	6374	0.0675568	0.0310405	0.0295248	133	11071	0.808322	0.0923314	0.194289	2330	S100A13	Protein S100-A13
1481	X2331	-0.0800726	0.0835162	0.337676	36	4820	-0.0260204	0.0451673	0.564554	102	6569	-0.0265624	0.0413807	0.520936	138	11389	0.771454	0.869053	0.840052	2331	S100A14	Protein S100-A14
1482	X2332	-0.135901	0.0952841	0.153791	39	5646	-0.0253047	0.0591362	0.66872	124	7556	-0.0671853	0.0533937	0.208283	163	13202	0.639103	0.89592	0.604973	2332	S100A16	Protein S100-A16
1483	X2333	0.00363834	0.0588553	0.950707	36	4805	-0.0821053	0.0206853	7.20933e-05	101	6542	-0.0572328	0.0209264	0.00623897	137	11347	0.992603	0.0110872	0.0695812	2333	S100A3	Protein S100-A3
1484	X2334	-0.0754905	0.102033	0.459385	44	5785	-0.00302417	0.0576206	0.958143	123	7777	-0.0196675	0.0502685	0.695614	167	13562	0.835297	0.985592	0.907635	2334	S100A4	Protein S100-A4
1485	X2335	-0.399705	0.21393	0.0617077	36	4820	-0.107908	0.0388576	0.00548606	102	6569	-0.191886	0.0381547	4.92663e-07	138	11389	0.528768	0.113776	8.99725e-05	2335	S100G	Protein S100-G
1486	X2336	-0.197896	0.117622	0.0924771	42	5655	-0.093854	0.0413368	0.0231789	119	7607	-0.0875762	0.0360099	0.0150156	161	13262	0.584888	0.239043	0.124293	2336	S100P	Protein S100-P
1487	X2337	-0.0156214	0.0281781	0.579317	34	4846	0.0449466	0.0495698	0.364548	105	6590	0.0526462	0.0473919	0.266625	139	11436	0.886502	0.782988	0.669927	2337	SAA4	Serum amyloid A-4 protein
1488	X2338	-0.0619043	0.0324813	0.0566706	36	4820	-0.0185225	0.0270056	0.49279	102	6569	-0.016886	0.0223404	0.44974	138	11389	0.52573	0.842659	0.804207	2338	SAFB2	Scaffold attachment factor B2
1489	X2339	-0.109127	0.0999402	0.274868	32	4671	0.0153686	0.0418478	0.713433	100	6372	-0.0185485	0.0397519	0.640781	132	11043	0.725177	0.91401	0.886006	2339	SAG	S-arrestin
1490	X234	-0.0831855	0.0545677	0.127398	42	5655	-0.0113796	0.0369767	0.758273	119	7607	-0.0484076	0.0311579	0.120275	161	13262	0.61734	0.92424	0.449416	234	BAG6	Large proline-rich protein BAG6
1491	X2340	-0.177289	0.110023	0.107095	43	5754	0.0254601	0.0753911	0.735584	125	7741	-0.07041	0.0621101	0.256949	168	13495	0.598341	0.9214	0.661795	2340	SAMD9L	Sterile alpha motif domain-containing protein 9-like
1492	X2341	0.220651	0.269601	0.413109	35	4734	0.0131482	0.0843338	0.876107	99	6463	0.0931787	0.0995604	0.349324	134	11197	0.813413	0.95756	0.739655	2341	SAP18	Histone deacetylase complex subunit SAP18
1493	X2342	-0.0969041	0.175501	0.580841	36	4817	0.0197374	0.108579	0.855756	103	6528	-0.069121	0.106302	0.51554	139	11345	0.886502	0.950038	0.839225	2342	SARG	Specifically androgen-regulated gene protein
1494	X2343	0.0904205	0.0973746	0.353104	34	4664	0.0143054	0.0505247	0.777073	102	6357	0.0347941	0.0433565	0.422257	136	11021	0.781053	0.933637	0.7875	2343	SART1	U4/U6.U5 tri-snRNP-associated protein 1
1495	X2344	-0.081025	0.0607148	0.182034	34	4664	0.0314394	0.0551784	0.568828	102	6357	-0.0487685	0.0364263	0.180628	136	11021	0.65434	0.869053	0.565091	2344	SAT1	Diamine acetyltransferase 1
1496	X2345	-0.260709	0.15618	0.0950613	35	4734	0.139285	0.0972909	0.152249	99	6463	0.0328429	0.0725643	0.650834	134	11197	0.585778	0.57575	0.887786	2345	SAT2	Thialysine N-epsilon-acetyltransferase
1497	X2346	0.183281	0.13411	0.171736	36	4820	-0.0700313	0.0237011	0.00312899	102	6569	-0.00636745	0.0236007	0.787315	138	11389	0.649174	0.088766	0.943228	2346	SATB1	DNA-binding protein SATB1
1498	X2347	-0.0331946	0.0728428	0.648604	36	4830	0.0810522	0.0422656	0.0551509	104	6566	0.0421154	0.0345563	0.222939	140	11396	0.917039	0.37477	0.623973	2347	SBSN	Suprabasin
1499	X2348	0.0351754	0.130119	0.786904	43	5721	0.129614	0.0960785	0.177325	122	7724	0.0782866	0.0746546	0.294339	165	13445	0.952894	0.60926	0.690256	2348	SCAMP3	Secretory carrier-associated membrane protein 3
1500	X2349	0.10845	0.046322	0.0192208	43	5830	0.0145061	0.0276763	0.600185	124	7835	0.0681666	0.0256674	0.00791288	167	13665	0.348839	0.87237	0.0814135	2349	SCARA5	Scavenger receptor class A member 5
1501	X235	0.25551	0.19309	0.185745	41	5627	0.0524926	0.0693271	0.448946	122	7570	0.139452	0.0792542	0.0784827	163	13197	0.657769	0.8259	0.35604	235	BAIAP2	Brain-specific angiogenesis inhibitor 1-associated protein 2
1502	X2350	-0.0632052	0.0579708	0.275584	39	5654	0.0842557	0.0754215	0.263938	124	7564	0.0214954	0.0503643	0.669526	163	13218	0.725177	0.704416	0.89413	2350	SCARB1	Scavenger receptor class B member 1
1503	X2351	0.209265	0.0634921	0.000981019	42	5615	0.124261	0.0283721	1.18859e-05	123	7563	0.135478	0.026364	2.76547e-07	165	13178	0.0859597	0.00347305	6.73392e-05	2351	SCARB2	Lysosome membrane protein 2
1504	X2352	0.106316	0.0959416	0.267806	44	5829	0.0691257	0.0443721	0.119265	125	7856	0.0543472	0.0372103	0.144142	169	13685	0.720561	0.525631	0.502004	2352	SCARF1	Scavenger receptor class F member 1
1505	X2353	0.0181776	0.0499047	0.715674	43	5830	0.0342496	0.027338	0.210272	124	7835	0.032242	0.0244369	0.187036	167	13665	0.935446	0.642022	0.575889	2353	SCARF2	Scavenger receptor class F member 2
1506	X2354	-0.0219021	0.0485208	0.651704	43	5799	0.0053894	0.0350719	0.877872	125	7780	0.0111139	0.0308234	0.718423	168	13579	0.917039	0.95756	0.916195	2354	SCG2	Secretogranin-2
1507	X2355	0.0340634	0.0678359	0.615566	45	5754	-0.0279192	0.034555	0.419112	124	7761	-0.00758302	0.0304217	0.803157	169	13515	0.904864	0.812099	0.946845	2355	SCG3	Secretogranin-3
1508	X2356	0.0836448	0.0779557	0.283281	45	5751	-0.0860799	0.0747214	0.249317	123	7756	0.00617016	0.0508722	0.903463	168	13507	0.727981	0.690524	0.979514	2356	SCGB1A1	Uteroglobin
1509	X2357	-0.195002	0.162937	0.231386	34	4664	0.0708453	0.0461848	0.125041	102	6357	0.042908	0.033366	0.198451	136	11021	0.702087	0.535828	0.590826	2357	SCGB2A2	Mammaglobin-A
1510	X2358	-0.122354	0.0840517	0.145476	35	4728	-0.0540297	0.0263688	0.0404621	102	6431	-0.0446279	0.0243259	0.0665676	137	11159	0.639103	0.316556	0.32842	2358	SCGB3A1	Secretoglobin family 3A member 1
1511	X2359	-0.247445	0.126597	0.0506309	45	5764	-0.118133	0.0864064	0.171571	124	7769	-0.123328	0.07366	0.0940735	169	13533	0.515491	0.602929	0.392443	2359	SCGB3A2	Secretoglobin family 3A member 2
1512	X236	0.0572179	0.0866604	0.509091	41	5627	0.0218408	0.033091	0.509239	122	7570	0.0598749	0.0358178	0.094593	163	13197	0.85358	0.847862	0.393173	236	BAMBI	BMP and activin membrane-bound inhibitor homolog
1513	X2360	0.00114676	0.0903033	0.989868	42	5685	0.02703	0.046175	0.558292	122	7587	-0.000806792	0.0362284	0.982233	164	13272	0.997724	0.865427	0.995192	2360	SCGN	Secretagogin
1514	X2361	0.242092	0.193431	0.210725	32	4671	0.0305005	0.0811812	0.707133	100	6372	0.0587636	0.0752671	0.434959	132	11043	0.679987	0.911421	0.795836	2361	SCIN	Adseverin
1515	X2362	0.31382	0.110758	0.00460591	43	5805	0.117356	0.0500089	0.0189403	125	7793	0.226432	0.0511705	9.64178e-06	168	13598	0.177711	0.217888	0.000687154	2362	SCLY	Selenocysteine lyase
1516	X2363	-0.0630827	0.258907	0.807502	32	4671	-0.017832	0.043571	0.682347	100	6372	0.0261093	0.0437014	0.550209	132	11043	0.959238	0.901364	0.851817	2363	SCN2A	Sodium channel protein type 2 subunit alpha
1517	X2364	-0.0281703	0.0425434	0.507872	35	4694	0.00735901	0.0328375	0.822676	95	6411	-0.00731236	0.0257682	0.776583	130	11105	0.853471	0.944209	0.940462	2364	SCN2B	Sodium channel subunit beta-2
1518	X2365	-0.0699333	0.0600405	0.244112	35	4694	0.0316881	0.045032	0.481633	95	6411	-0.00169133	0.0353128	0.961799	130	11105	0.709778	0.837939	0.989955	2365	SCN3A	Sodium channel protein type 3 subunit alpha
1519	X2366	0.0399186	0.103797	0.700545	32	4671	0.0306572	0.0394885	0.437537	100	6372	-0.00886623	0.0330282	0.788358	132	11043	0.932996	0.82218	0.943318	2366	SCN3B	Sodium channel subunit beta-3
1520	X2367	-0.0259826	0.104892	0.804359	34	4690	-0.000484585	0.0446524	0.991341	100	6411	-0.0421624	0.0364811	0.247791	134	11101	0.958149	0.996114	0.652686	2367	SCN4B	Sodium channel subunit beta-4
1521	X2368	-0.139711	0.0792753	0.0780098	41	5627	0.0836762	0.0836851	0.317362	122	7570	-0.026227	0.0633165	0.678712	163	13197	0.560061	0.750269	0.897676	2368	SCP2	Non-specific lipid-transfer protein
1522	X2369	-0.181336	0.128647	0.158668	34	4670	0.0518934	0.0474638	0.274251	99	6398	0.0124021	0.0412658	0.763763	133	11068	0.639103	0.712322	0.933567	2369	SCPEP1	Retinoid-inducible serine carboxypeptidase
1523	X237	0.0480896	0.161664	0.76611	43	5754	0.179952	0.10398	0.0835161	125	7741	0.117686	0.0966754	0.223479	168	13495	0.947344	0.443936	0.624356	237	BANK1	B-cell scaffold protein with ankyrin repeats
1524	X2370	-0.0306288	0.0437112	0.483486	36	4838	0.0184072	0.031175	0.554889	103	6561	0.0255255	0.0220506	0.247033	139	11399	0.841702	0.865427	0.65265	2370	SCRG1	Scrapie-responsive protein 1
1525	X2371	0.0744518	0.161481	0.644758	34	4690	0.292028	0.120773	0.0156066	100	6411	0.175338	0.0877209	0.0456281	134	11101	0.917039	0.197413	0.259976	2371	SCRIB	Protein scribble homolog
1526	X2372	-0.108352	0.0747883	0.147397	43	5754	0.0220139	0.068875	0.749256	125	7741	-0.0379979	0.0486409	0.434689	168	13495	0.639103	0.924156	0.795836	2372	SCRN1	Secernin-1
1527	X2373	-0.256748	0.0780278	0.00100022	35	4694	-0.102571	0.0419807	0.0145537	95	6411	-0.153722	0.0446988	0.000583732	130	11105	0.0859597	0.190699	0.0143333	2373	SCT	Secretin
1528	X2374	-0.0443145	0.0933933	0.635148	43	5752	0.0565348	0.0417923	0.176134	124	7760	0.0906798	0.0408766	0.0265291	167	13512	0.914725	0.608348	0.182826	2374	SDC1	Syndecan-1
1529	X2375	0.0126318	0.0735129	0.86357	43	5752	0.0567976	0.0494412	0.250642	124	7760	0.0411334	0.0411917	0.317996	167	13512	0.972786	0.690792	0.709038	2375	SDC4	Syndecan-4
1530	X2376	0.0298163	0.119334	0.802699	36	4805	0.0112561	0.118979	0.924628	101	6542	-0.00224812	0.0942584	0.980972	137	11347	0.958149	0.976071	0.995192	2376	SDCCAG8	Serologically defined colon cancer antigen 8
1531	X2377	0.0732268	0.14272	0.607895	35	4810	-0.0265546	0.0694564	0.702223	101	6544	0.0648755	0.0635247	0.307129	136	11354	0.901202	0.910147	0.697946	2377	SDHB	Succinate dehydrogenase
1532	X2378	0.0640201	0.0503154	0.20324	35	4728	0.030437	0.0313654	0.331848	102	6431	0.0408392	0.0266863	0.125931	137	11159	0.674082	0.761621	0.465197	2378	SDK2	Protein sidekick-2
1533	X2379	-0.0458923	0.231038	0.842548	34	4690	-0.00783895	0.0824613	0.924265	100	6411	-0.0748264	0.0661475	0.257969	134	11101	0.967239	0.97604	0.661795	2379	SEC31A	Protein transport protein Sec31A
1534	X238	-0.0109979	0.0940773	0.906937	35	4818	0.0533204	0.0562157	0.342877	101	6574	0.0093331	0.0536564	0.861911	136	11392	0.985156	0.766554	0.966973	238	BAP18	Chromatin complexes subunit BAP18
1535	X2380	0.0132165	0.043851	0.763113	34	4690	0.0377144	0.0256989	0.142227	100	6411	0.0234668	0.0230413	0.308455	134	11101	0.946831	0.558584	0.697946	2380	SEL1L	Protein sel-1 homolog 1
1536	X2381	0.122497	0.110279	0.266656	44	5829	-0.00590118	0.0564175	0.916694	125	7856	0.111116	0.0494478	0.0246315	169	13685	0.719454	0.975258	0.175117	2381	SELE	E-selectin
1537	X2382	-0.144894	0.0369786	8.9166e-05	34	4846	-0.0340199	0.0256143	0.184126	105	6590	-0.0619725	0.0207337	0.00279913	139	11436	0.0260543	0.61912	0.0387633	2382	SELENOP	Selenoprotein P
1538	X2383	-0.0055186	0.0353398	0.875908	34	4846	0.0424437	0.0215027	0.0483958	105	6590	0.0510871	0.0192794	0.00805314	139	11436	0.973527	0.349167	0.0822772	2383	SELL	L-selectin
1539	X2384	0.018543	0.103307	0.85755	43	5790	0.0343177	0.0635985	0.589473	123	7781	0.0300565	0.0547109	0.582752	166	13571	0.971601	0.869819	0.859566	2384	SELP	P-selectin
1540	X2385	0.085797	0.067171	0.201499	43	5754	-0.0010514	0.0293206	0.971395	125	7741	0.0452006	0.0240875	0.0605849	168	13495	0.67328	0.98957	0.310235	2385	SELPLG	P-selectin glycoprotein ligand 1
1541	X2386	0.0339539	0.0590647	0.565387	43	5752	0.116494	0.0270452	1.65185e-05	124	7760	0.101505	0.0242634	2.87081e-05	167	13512	0.880038	0.0043879	0.00152518	2386	SEMA3F	Semaphorin-3F
1542	X2387	0.0106519	0.0887699	0.904487	35	4728	0.0937849	0.0403846	0.0202171	102	6431	0.0834031	0.0444599	0.0606667	137	11159	0.98453	0.22505	0.310235	2387	SEMA3G	Semaphorin-3G
1543	X2388	-0.0585282	0.0503275	0.244852	43	5721	0.0316981	0.0243969	0.193852	122	7724	-0.00593037	0.0224849	0.791973	165	13445	0.709778	0.628675	0.943318	2388	SEMA4C	Semaphorin-4C
1544	X2389	-0.0148013	0.0463573	0.749509	43	5830	0.0339553	0.0289606	0.24101	124	7835	0.0167202	0.0259881	0.519979	167	13665	0.944161	0.681798	0.839899	2389	SEMA4D	Semaphorin-4D
1545	X239	0.316634	0.36289	0.382917	35	4694	-0.0328661	0.106121	0.756785	95	6411	0.0211606	0.107651	0.844167	130	11105	0.793535	0.92424	0.964961	239	BATF	Basic leucine zipper transcriptional factor ATF-like
1546	X2390	0.022361	0.0662667	0.735786	32	4697	0.00732645	0.0196754	0.709621	101	6374	0.013826	0.0235909	0.557828	133	11071	0.941129	0.911477	0.852638	2390	SEMA6C	Semaphorin-6C
1547	X2391	0.0629925	0.0558575	0.259432	44	5807	0.0126914	0.0258185	0.623027	124	7830	0.0464754	0.0263032	0.0772432	168	13637	0.716932	0.878703	0.354325	2391	SEMA7A	Semaphorin-7A
1548	X2392	-0.215727	0.136118	0.113001	36	4820	-0.0346389	0.0727534	0.633994	102	6569	-0.102894	0.065249	0.114808	138	11389	0.600746	0.883139	0.437951	2392	SEPTIN3	Neuronal-specific septin-3
1549	X2393	0.00387569	0.0697811	0.955708	35	4734	-0.0272737	0.0515191	0.596535	99	6463	-0.0342226	0.0375461	0.362041	134	11197	0.992603	0.87237	0.748149	2393	SEPTIN7	Septin-7
1550	X2394	-0.0555583	0.0707917	0.432563	35	4815	0.0145197	0.0337544	0.667081	101	6563	0.00475327	0.0297294	0.872972	136	11378	0.820533	0.894954	0.967891	2394	SEPTIN8	Septin-8
1551	X2395	-0.0338253	0.0431837	0.433457	43	5721	0.000942516	0.0259981	0.97108	122	7724	-0.00271134	0.0217745	0.900904	165	13445	0.820533	0.98957	0.979514	2395	SEPTIN9	Septin-9
1552	X2396	0.00528203	0.0161974	0.744346	34	4768	0.00810245	0.00869368	0.35134	99	6457	0.00752644	0.00771875	0.329518	133	11225	0.943584	0.770692	0.722319	2396	SERPINA1	Alpha-1-antitrypsin
1553	X2397	-0.0133003	0.0778068	0.864271	44	5829	0.0060342	0.0461476	0.895966	125	7856	-0.0218882	0.0417292	0.59991	169	13685	0.972786	0.96549	0.867271	2397	SERPINA11	Serpin A11
1554	X2398	0.141927	0.241936	0.557451	42	5587	-0.0752379	0.129418	0.561	119	7547	-0.0379206	0.101702	0.709253	161	13134	0.874465	0.867668	0.913774	2398	SERPINA12	Serpin A12
1555	X2399	0.0564699	0.0444386	0.203821	34	4827	0.0258097	0.0129557	0.0463545	105	6562	0.0462863	0.0157123	0.00322045	139	11389	0.675245	0.341179	0.0429687	2399	SERPINA3	Alpha-1-antichymotrypsin
1556	X24	0.00419997	0.0806357	0.95846	42	5655	0.0022272	0.041255	0.956946	119	7607	0.00764505	0.0417314	0.854644	161	13262	0.992603	0.985592	0.966385	24	ACTA2	Actin, aortic smooth muscle
1557	X240	-0.300026	0.159926	0.0606506	39	5646	0.0361187	0.0938818	0.700441	124	7556	-0.0887809	0.0830309	0.284956	163	13202	0.528768	0.910147	0.684176	240	BAX	Apoptosis regulator BAX
1558	X2400	0.0665827	0.0342562	0.0519355	34	4759	0.0159657	0.0242842	0.51089	102	6445	0.0157869	0.0195674	0.419785	136	11204	0.518298	0.848557	0.787277	2400	SERPINA4	Kallistatin
1559	X2401	0.0616313	0.0370496	0.0962161	34	4768	0.0246601	0.0351329	0.482736	103	6477	0.0452706	0.0267112	0.0901099	137	11245	0.590637	0.837939	0.386533	2401	SERPINA5	Plasma serine protease inhibitor
1560	X2402	-0.00651655	0.0218212	0.765219	34	4846	-0.0283803	0.0161639	0.0791254	105	6590	-0.0261628	0.0134893	0.0524374	139	11436	0.94705	0.43779	0.283397	2402	SERPINA6	Corticosteroid-binding globulin
1561	X2403	0.0620014	0.0328895	0.059411	34	4846	0.0689108	0.0226523	0.00234922	105	6590	0.0567898	0.0185058	0.00214944	139	11436	0.527575	0.0746133	0.0334078	2403	SERPINA7	Thyroxine-binding globulin
1562	X2404	0.613522	0.23581	0.00927463	43	5695	0.0931619	0.0863257	0.280503	122	7694	0.200464	0.0659831	0.00238069	165	13389	0.237579	0.717087	0.0360434	2404	SERPINA9	Serpin A9
1563	X2405	-0.257745	0.141416	0.0683634	44	5735	0.0156961	0.0905836	0.862433	125	7721	-0.0767013	0.0783662	0.327701	169	13456	0.542821	0.951313	0.718875	2405	SERPINB1	Leukocyte elastase inhibitor
1564	X2406	-0.0515123	0.0945066	0.585709	42	5655	0.0957947	0.052902	0.0701726	119	7607	0.0174721	0.0433285	0.686767	161	13262	0.888096	0.415912	0.902714	2406	SERPINB5	Serpin B5
1565	X2407	-0.0714377	0.0916528	0.435722	43	5805	0.0906449	0.0664829	0.172746	123	7814	0.0140101	0.0513704	0.785062	166	13619	0.821615	0.602929	0.943228	2407	SERPINB6	Serpin B6
1566	X2408	0.173821	0.135003	0.197906	43	5822	-0.00497498	0.0505193	0.921554	125	7830	0.0355011	0.0618528	0.565994	168	13652	0.670588	0.975541	0.852638	2408	SERPINB8	Serpin B8
1567	X2409	-0.0138788	0.044504	0.755151	42	5726	0.0633989	0.0377773	0.0933028	123	7702	0.0340812	0.0275994	0.216886	165	13428	0.9458	0.469244	0.61714	2409	SERPINB9	Serpin B9
1568	X241	0.00595653	0.0458481	0.896631	44	5760	-0.0308267	0.021021	0.14252	125	7754	-0.0180962	0.0190301	0.34164	169	13514	0.98246	0.558983	0.735829	241	BCAM	Basal cell adhesion molecule
1569	X2410	0.0112697	0.0332731	0.734833	34	4837	0.0257006	0.0164446	0.118085	105	6571	0.0313915	0.0125517	0.0123851	139	11408	0.941129	0.522067	0.108351	2410	SERPINC1	Antithrombin-III
1570	X2411	0.148517	0.0608965	0.0147346	34	4837	0.0979346	0.0343212	0.00432441	105	6571	0.116101	0.0268384	1.51893e-05	139	11408	0.303142	0.103573	0.000887662	2411	SERPIND1	Heparin cofactor 2
1571	X2412	-0.219133	0.217576	0.31386	44	5829	0.0570335	0.0704448	0.418159	125	7856	0.0183353	0.0738897	0.804022	169	13685	0.75273	0.811801	0.946845	2412	SERPINE1	Plasminogen activator inhibitor 1
1572	X2413	0.25275	0.121209	0.0370479	36	4838	0.00166923	0.0667793	0.980058	103	6561	0.0667226	0.0644013	0.300182	139	11399	0.475075	0.992749	0.693196	2413	SERPINE2	Glia-derived nexin
1573	X2414	0.0860672	0.0969938	0.374892	33	4786	0.0768204	0.0295966	0.00944312	102	6489	0.082476	0.0272447	0.00246808	135	11275	0.790606	0.155892	0.0364865	2414	SERPINF1	Pigment epithelium-derived factor
1574	X2415	0.0302506	0.0279372	0.278894	33	4765	0.035512	0.0134026	0.00805797	99	6454	0.0384318	0.0121889	0.00161591	132	11219	0.727981	0.145342	0.0277746	2415	SERPINF2	Alpha-2-antiplasmin
1575	X2416	0.0949902	0.115725	0.411747	34	4837	0.0251427	0.0177432	0.156472	105	6571	0.00777636	0.0177101	0.660595	139	11408	0.811825	0.587674	0.893224	2416	SERPING1	Plasma protease C1 inhibitor
1576	X2417	-0.296941	0.224914	0.186754	35	4734	-0.0703773	0.131925	0.593711	99	6463	-0.16734	0.111636	0.13388	134	11197	0.65826	0.87237	0.481176	2417	SERPINH1	Serpin H1
1577	X2418	-0.00805744	0.0431614	0.85191	35	4717	-0.0115796	0.032428	0.721028	102	6418	-0.0109625	0.0255114	0.667407	137	11135	0.970687	0.91693	0.89413	2418	SERPINI1	Neuroserpin
1578	X2419	0.0487287	0.0910428	0.592492	35	4810	0.116757	0.0734876	0.112107	101	6544	0.0917329	0.0535107	0.0864753	136	11354	0.891944	0.515056	0.374703	2419	SERPINI2	Serpin I2
1579	X242	-0.0311877	0.0556305	0.575056	42	5726	0.00584373	0.0353631	0.868748	123	7702	-0.00573729	0.0304469	0.850535	165	13428	0.885774	0.952883	0.966385	242	BCAN	Brevican core protein
1580	X2420	-0.0710665	0.0939705	0.449491	39	5654	0.0825937	0.0607476	0.17395	124	7564	0.00562714	0.0487117	0.908034	163	13218	0.82816	0.604153	0.979514	2420	SESTD1	SEC14 domain and spectrin repeat-containing protein 1
1581	X2421	0.0302477	0.0453649	0.504923	42	5704	0.0377496	0.0248264	0.128374	122	7679	0.0426998	0.0226925	0.0598809	164	13383	0.852824	0.541218	0.308299	2421	SETMAR	Histone-lysine N-methyltransferase SETMAR
1582	X2422	0.0112627	0.0626379	0.857304	35	4694	0.0217729	0.0488244	0.655639	95	6411	0.0266414	0.0334569	0.425864	130	11105	0.971601	0.893692	0.790365	2422	SEZ6	Seizure protein 6 homolog
1583	X2423	0.0462137	0.077094	0.548875	44	5785	0.00484982	0.0317046	0.878423	123	7777	0.0100884	0.027109	0.709786	167	13562	0.869452	0.95756	0.914057	2423	SEZ6L	Seizure 6-like protein
1584	X2424	-0.037824	0.0427604	0.376395	43	5721	0.00146312	0.0272912	0.957245	122	7724	0.0028721	0.0233234	0.901995	165	13445	0.790606	0.985592	0.979514	2424	SEZ6L2	Seizure 6-like protein 2
1585	X2425	-0.181259	0.127267	0.154375	43	5721	-0.108264	0.0773267	0.161487	122	7724	-0.113308	0.0676081	0.0937474	165	13445	0.639103	0.590569	0.392443	2425	SF3B4	Splicing factor 3B subunit 4
1586	X2426	0.259044	0.0814682	0.00147429	42	5705	0.135271	0.0537757	0.0118877	123	7677	0.155126	0.0395457	8.75589e-05	165	13382	0.107697	0.171809	0.00341129	2426	SFRP1	Secreted frizzled-related protein 1
1587	X2427	0.146785	0.143657	0.306885	35	4728	-0.00418392	0.0457989	0.927211	102	6431	0.0456129	0.0446737	0.307243	137	11159	0.747868	0.97699	0.697946	2427	SFRP4	Secreted frizzled-related protein 4
1588	X2428	-0.0028491	0.0879658	0.974162	41	5627	0.0515099	0.0728859	0.479741	122	7570	0.045952	0.0561732	0.413333	163	13197	0.996153	0.837939	0.783243	2428	SFTPA1	Pulmonary surfactant-associated protein A1
1589	X2429	-0.0973234	0.100181	0.331312	41	5627	-0.0504642	0.0497867	0.310769	122	7570	-0.0577779	0.0491836	0.2401	163	13197	0.765335	0.748388	0.644136	2429	SFTPA2	Pulmonary surfactant-associated protein A2
1590	X243	0.0342529	0.0576482	0.552398	36	4838	0.00347412	0.029977	0.907737	103	6561	-0.00889209	0.0291531	0.760356	139	11399	0.871568	0.971578	0.93266	243	BCAT1	Branched-chain-amino-acid aminotransferase, cytosolic
1591	X2430	0.00326526	0.132278	0.980306	43	5752	-0.00762202	0.0668826	0.909269	124	7760	0.0836197	0.0682842	0.220733	167	13512	0.997724	0.972397	0.621968	2430	SFTPD	Pulmonary surfactant-associated protein D
1592	X2431	0.1478	0.114628	0.197264	36	4770	0.0365942	0.0536988	0.495574	100	6453	0.173302	0.0535319	0.00120644	136	11223	0.670588	0.843984	0.0230406	2431	SGSH	N-sulphoglucosamine sulphohydrolase
1593	X2432	-0.141961	0.144657	0.326415	41	5627	0.110805	0.0999124	0.267422	122	7570	0.0319098	0.0866051	0.712536	163	13197	0.759665	0.706577	0.915178	2432	SH2B3	SH2B adapter protein 3
1594	X2433	-0.0356547	0.0853139	0.676003	43	5754	0.0155228	0.0570015	0.785374	125	7741	-0.0216165	0.0464686	0.641799	168	13495	0.923786	0.935421	0.886006	2433	SH2D1A	SH2 domain-containing protein 1A
1595	X2434	-0.229877	0.0800106	0.00406491	32	4671	0.0269875	0.0560729	0.630308	100	6372	-0.0244319	0.0443943	0.582088	132	11043	0.174672	0.88221	0.859566	2434	SH3BGRL2	SH3 domain-binding glutamic acid-rich-like protein 2
1596	X2435	0.0600503	0.181765	0.741118	35	4810	-0.0268341	0.0469295	0.567461	101	6544	-0.0101062	0.0654822	0.877346	136	11354	0.941129	0.869053	0.971062	2435	SH3BP1	SH3 domain-binding protein 1
1597	X2436	0.0656837	0.200409	0.743102	35	4702	0.0873455	0.0898878	0.331191	98	6426	0.112692	0.0856139	0.18808	133	11128	0.942833	0.761401	0.578494	2436	SH3GL3	Endophilin-A3
1598	X2437	-0.14103	0.0984746	0.152101	35	4818	0.0560927	0.0694945	0.419578	101	6574	-0.0418204	0.0580681	0.471404	136	11392	0.639103	0.812233	0.810421	2437	SH3GLB2	Endophilin-B2
1599	X2438	-0.196282	0.103179	0.0571278	35	4833	-0.0189499	0.0655999	0.772681	105	6577	-0.115613	0.0488336	0.0179093	140	11410	0.52573	0.93235	0.141054	2438	SHBG	Sex hormone-binding globulin
1600	X2439	0.186438	0.286749	0.515575	35	4658	0.0156352	0.130984	0.904984	98	6332	0.13193	0.126321	0.296297	133	10990	0.858327	0.970977	0.691732	2439	SHC1	SHC-transforming protein 1
1601	X244	-0.0400417	0.139716	0.774423	32	4671	-0.0885909	0.0402578	0.0277652	100	6372	-0.0885681	0.0485147	0.0679117	132	11043	0.951119	0.262798	0.328685	244	BCAT2	Branched-chain-amino-acid aminotransferase, mitochondrial
1602	X2440	0.0214735	0.095538	0.822163	34	4656	-0.0581901	0.110296	0.59779	100	6339	0.0149662	0.0711428	0.83338	134	10995	0.962585	0.87237	0.962	2440	SHD	SH2 domain-containing adapter protein D
1603	X2441	-0.192472	0.153211	0.209025	32	4697	0.00733885	0.049504	0.882147	101	6374	0.0314299	0.0364485	0.388517	133	11071	0.679987	0.9585	0.76914	2441	SHH	Sonic hedgehog protein
1604	X2442	-0.00327675	0.0557375	0.95312	36	4842	0.0540063	0.02969	0.0689103	104	6570	0.0443603	0.0247592	0.0731855	140	11412	0.992603	0.414949	0.34161	2442	SHISA5	Protein shisa-5
1605	X2443	-0.0399109	0.141323	0.777629	45	5764	0.129943	0.0940418	0.167046	124	7769	0.079993	0.0754327	0.288937	169	13533	0.951119	0.602495	0.687604	2443	SHMT1	Serine hydroxymethyltransferase, cytosolic
1606	X2444	-0.0282766	0.0513192	0.581637	35	4734	-0.117552	0.0363798	0.00123257	99	6463	-0.0616199	0.0297375	0.0382537	134	11197	0.886502	0.0554086	0.233708	2444	SHPK	Sedoheptulokinase
1607	X2445	-0.0893406	0.0743889	0.229753	44	5773	0.0634137	0.0513271	0.216651	123	7764	-0.0104429	0.043195	0.808964	167	13537	0.699312	0.64947	0.948553	2445	SIAE	Sialate O-acetylesterase
1608	X2446	0.0627471	0.0783209	0.423042	45	5773	0.0999047	0.0449174	0.0261359	124	7783	0.0822841	0.0406211	0.0428006	169	13556	0.817807	0.253718	0.250266	2446	SIGLEC1	Sialoadhesin
1609	X2447	0.101511	0.0566888	0.073347	43	5754	0.0655994	0.0345906	0.0579	125	7741	0.0884002	0.0293303	0.00257862	168	13495	0.548681	0.383658	0.0364865	2447	SIGLEC10	Sialic acid-binding Ig-like lectin 10
1610	X2448	-0.157655	0.107665	0.143108	39	5654	-0.0287135	0.070952	0.685706	124	7564	-0.0747197	0.0624912	0.23182	163	13218	0.638423	0.904167	0.636504	2448	SIGLEC15	Sialic acid-binding Ig-like lectin 15
1611	X2449	0.0608809	0.245378	0.804049	44	5760	0.195466	0.0837583	0.0196119	125	7754	0.146404	0.101986	0.151134	169	13514	0.958149	0.223851	0.512617	2449	SIGLEC5	Sialic acid-binding Ig-like lectin 5
1612	X245	0.187295	0.0497585	0.000167167	34	4743	0.0691453	0.0313201	0.0272652	102	6441	0.134205	0.0242706	3.2106e-08	136	11184	0.0350626	0.260016	1.04238e-05	245	BCHE	Cholinesterase
1613	X2450	0.112485	0.0475019	0.0178841	43	5816	0.0298193	0.0320762	0.352558	125	7811	0.0664625	0.0283818	0.0191945	168	13627	0.339333	0.770692	0.149166	2450	SIGLEC6	Sialic acid-binding Ig-like lectin 6
1614	X2451	0.12641	0.0562491	0.0246189	43	5752	0.0694172	0.0311067	0.0256426	124	7760	0.0838914	0.0286744	0.00343729	167	13512	0.386754	0.251614	0.0444414	2451	SIGLEC7	Sialic acid-binding Ig-like lectin 7
1615	X2452	0.0359301	0.0781363	0.645632	34	4690	0.145971	0.0565889	0.0098944	100	6411	0.128324	0.0454237	0.00472747	134	11101	0.917039	0.159995	0.0566134	2452	SIGLEC8	Sialic acid-binding Ig-like lectin 8
1616	X2453	0.115917	0.0643117	0.0714787	43	5811	0.0640806	0.0272632	0.0187509	125	7803	0.0862109	0.0316996	0.00653566	168	13614	0.544245	0.216561	0.071903	2453	SIGLEC9	Sialic acid-binding Ig-like lectin 9
1617	X2454	-0.0331874	0.0618154	0.591352	34	4690	0.0131114	0.0255546	0.607899	100	6411	-0.00294403	0.0241746	0.903072	134	11101	0.891145	0.875912	0.979514	2454	SIL1	Nucleotide exchange factor SIL1
1618	X2455	0.191998	0.0925321	0.0379922	44	5770	-0.00249231	0.069484	0.971387	124	7786	0.0130351	0.0696588	0.851561	168	13556	0.478505	0.98957	0.966385	2455	SIRPA	Tyrosine-protein phosphatase non-receptor type substrate 1
1619	X2456	-0.0118039	0.0806261	0.883603	45	5738	0.0571261	0.0431524	0.185563	124	7738	0.0449696	0.0400231	0.261186	169	13476	0.975527	0.619509	0.665785	2456	SIRPB1	Signal-regulatory protein beta-1
1620	X2457	1.07337	0.563503	0.0568034	32	4697	-0.0974986	0.083318	0.241921	101	6374	-0.0125662	0.131154	0.923669	133	11071	0.52573	0.681798	0.984618	2457	SIRT1	NAD-dependent protein deacetylase sirtuin-1
1621	X2458	-0.13806	0.126325	0.274437	43	5721	0.0701937	0.0912168	0.441581	122	7724	-0.0583347	0.0735917	0.427964	165	13445	0.725177	0.824628	0.791463	2458	SIRT2	NAD-dependent protein deacetylase sirtuin-2
1622	X2459	-0.14477	0.0802413	0.0712032	39	5654	-0.0051978	0.0647952	0.936063	124	7564	-0.0704837	0.0474637	0.137543	163	13218	0.544245	0.977384	0.490722	2459	SIRT5	NAD-dependent protein deacylase sirtuin-5, mitochondrial
1623	X246	0.0823927	0.151556	0.586686	35	4810	-0.0170883	0.0503651	0.734393	101	6544	-0.0241896	0.0407923	0.553185	136	11354	0.888096	0.9214	0.851817	246	BCL2	Apoptosis regulator Bcl-2
1624	X2460	0.184439	0.0873227	0.0346737	42	5685	0.0232999	0.0605568	0.700414	122	7587	0.102812	0.0507894	0.0429413	164	13272	0.464754	0.910147	0.250448	2460	SIT1	Signaling threshold-regulating transmembrane adapter 1
1625	X2461	0.0870318	0.10448	0.404847	42	5717	0.0451038	0.0788967	0.567538	123	7688	0.0785493	0.0607657	0.19613	165	13405	0.808034	0.869053	0.589884	2461	SKAP1	Src kinase-associated phosphoprotein 1
1626	X2462	0.0246421	0.198645	0.901275	45	5773	0.118151	0.113774	0.299052	124	7783	-0.00765783	0.0954801	0.936075	169	13556	0.982697	0.74242	0.986372	2462	SKAP2	Src kinase-associated phosphoprotein 2
1627	X2463	0.111463	0.0540392	0.0391471	34	4664	-0.0212406	0.0413902	0.607825	102	6357	0.029079	0.0318655	0.361476	136	11021	0.481539	0.875912	0.748041	2463	SKIV2L	Helicase SKI2W
1628	X2464	-0.0891426	0.140962	0.527134	36	4820	0.00267292	0.10815	0.980282	102	6569	-0.0785079	0.0878323	0.371408	138	11389	0.86028	0.992749	0.754603	2464	SLA2	Src-like-adapter 2
1629	X2465	0.0551044	0.1111	0.619902	42	5685	0.0486169	0.0560595	0.385812	122	7587	0.0932502	0.0622764	0.134299	164	13272	0.907037	0.794462	0.4815	2465	SLAMF1	Signaling lymphocytic activation molecule
1630	X2466	0.00133581	0.0722771	0.985255	41	5627	0.0530658	0.0415251	0.201278	122	7570	0.0521941	0.0314349	0.0968369	163	13197	0.997724	0.635922	0.397971	2466	SLAMF6	SLAM family member 6
1631	X2467	-0.0377706	0.12762	0.767259	43	5754	0.0316889	0.0643743	0.622535	125	7741	0.0703349	0.0653111	0.281516	168	13495	0.947562	0.878703	0.680388	2467	SLAMF7	SLAM family member 7
1632	X2468	-0.133984	0.1244	0.281462	41	5627	0.116039	0.055867	0.0377957	122	7570	0.0150954	0.0507926	0.766317	163	13197	0.727981	0.309353	0.934938	2468	SLAMF8	SLAM family member 8
1633	X2469	-0.0108945	0.0382883	0.775997	34	4664	0.0618712	0.053376	0.246392	102	6357	-0.01147	0.0345641	0.740003	136	11021	0.951119	0.687639	0.924846	2469	SLC12A2	Solute carrier family 12 member 2
1634	X247	0.150566	0.223129	0.499807	35	4818	0.0396546	0.108252	0.714129	101	6574	-0.055953	0.0867476	0.518922	136	11392	0.851889	0.91401	0.839272	247	BCL2L1	Bcl-2-like protein 1
1635	X2470	-0.06666	0.07262	0.358656	36	4805	0.0279342	0.0666804	0.67527	101	6542	0.0299491	0.054911	0.58547	137	11347	0.783328	0.897547	0.860531	2470	SLC13A1	Solute carrier family 13 member 1
1636	X2471	-0.0760015	0.101756	0.455126	39	5654	0.0339038	0.0623657	0.586697	124	7564	-0.0324145	0.0549309	0.555126	163	13218	0.832329	0.869819	0.851933	2471	SLC16A1	Monocarboxylate transporter 1
1637	X2472	-0.118265	0.0632818	0.0616419	35	4694	0.00660629	0.0554599	0.905182	95	6411	-0.073021	0.040576	0.0719222	130	11105	0.528768	0.970977	0.338417	2472	SLC1A4	Neutral amino acid transporter A
1638	X2473	-0.145839	0.0749529	0.0516863	39	5654	0.0625785	0.0818107	0.44432	124	7564	-0.00339467	0.0605615	0.955299	163	13218	0.518298	0.82588	0.989677	2473	SLC27A4	Long-chain fatty acid transport protein 4
1639	X2474	-0.0307645	0.0838993	0.713854	35	4658	0.0590507	0.0554052	0.286515	98	6332	0.0315269	0.0474549	0.506463	133	10990	0.935446	0.722345	0.8328	2474	SLC28A1	Sodium/nucleoside cotransporter 1
1640	X2475	0.120155	0.076148	0.114585	35	4658	-0.0191202	0.0601681	0.750652	98	6332	-0.0303015	0.0438203	0.489256	133	10990	0.602313	0.92424	0.821612	2475	SLC34A3	Sodium-dependent phosphate transport protein 2C
1641	X2476	0.0284923	0.0900982	0.751824	39	5654	-0.00980194	0.0419418	0.815215	124	7564	-0.0263295	0.03962	0.506338	163	13218	0.944161	0.941525	0.8328	2476	SLC39A14	Zinc transporter ZIP14
1642	X2477	0.14025	0.0910904	0.12364	43	5754	0.0969342	0.0523016	0.0638295	125	7741	0.142613	0.0479593	0.00294306	168	13495	0.611032	0.407227	0.0400283	2477	SLC39A5	Zinc transporter ZIP5
1643	X2478	-0.124169	0.084445	0.141449	35	4694	0.0514103	0.0933074	0.581649	95	6411	-0.061605	0.0637971	0.334225	130	11105	0.637228	0.869819	0.728524	2478	SLC44A4	Choline transporter-like protein 4
1644	X2479	0.0176404	0.0633209	0.780562	36	4842	-0.0356756	0.0530498	0.501271	104	6570	-0.00777918	0.0419461	0.852871	140	11412	0.951119	0.843984	0.966385	2479	SLC4A1	Band 3 anion transport protein
1645	X248	-0.0805616	0.0826241	0.329542	43	5754	0.0279062	0.0432424	0.518705	125	7741	0.0182512	0.0390943	0.640607	168	13495	0.763617	0.851971	0.886006	248	BCL2L11	Bcl-2-like protein 11, Isoform BimL
1646	X2480	-0.107019	0.089267	0.230579	34	4664	-0.105804	0.058096	0.0685786	102	6357	-0.0719541	0.0528814	0.173618	136	11021	0.701094	0.414879	0.554395	2480	SLC51B	Organic solute transporter subunit beta
1647	X2481	-0.156409	0.132938	0.239372	35	4728	0.0340342	0.0952475	0.720849	102	6431	0.00699109	0.0886569	0.937148	137	11159	0.709778	0.91693	0.986372	2481	SLC9A3R1	Na(+)/H(+) exchange regulatory cofactor NHE-RF1
1648	X2482	0.0983771	0.124929	0.431011	35	4810	0.0750555	0.0622348	0.227815	101	6544	0.0435878	0.0452427	0.335336	136	11354	0.820533	0.663685	0.730143	2482	SLC9A3R2	Na(+)/H(+) exchange regulatory cofactor NHE-RF2
1649	X2483	-0.181229	0.23326	0.437195	35	4658	0.0490807	0.0659106	0.45648	98	6332	0.00272692	0.0552916	0.960665	133	10990	0.822591	0.831782	0.989955	2483	SLIRP	SRA stem-loop-interacting RNA-binding protein, mitochondrial
1650	X2484	0.067068	0.0856832	0.433777	39	5654	0.054564	0.069761	0.434123	124	7564	0.0709261	0.0482464	0.14154	163	13218	0.820533	0.821529	0.49709	2484	SLIT2	Slit homolog 2 protein
1651	X2485	-0.0266466	0.0800733	0.739302	32	4697	0.0217415	0.036369	0.549972	101	6374	0.0221433	0.0380658	0.560761	133	11071	0.941129	0.861201	0.852638	2485	SLITRK1	SLIT and NTRK-like protein 1
1652	X2486	0.195236	0.0779014	0.0122037	43	5816	-0.00498759	0.0416103	0.904591	125	7811	0.117499	0.0381089	0.00204767	168	13627	0.280781	0.970977	0.032518	2486	SLITRK2	SLIT and NTRK-like protein 2
1653	X2487	0.0859734	0.0797766	0.281178	42	5655	0.0057815	0.0443656	0.896317	119	7607	-0.00982089	0.0477585	0.837075	161	13262	0.727981	0.96549	0.962	2487	SLITRK6	SLIT and NTRK-like protein 6
1654	X2488	-0.138263	0.132838	0.297951	35	4734	-0.0806625	0.0800738	0.313766	99	6463	-0.102811	0.067167	0.125849	134	11197	0.740541	0.749121	0.465197	2488	SLK	STE20-like serine/threonine-protein kinase
1655	X2489	-0.0258957	0.137794	0.850932	35	4810	0.0225623	0.090781	0.80372	101	6544	0.0240652	0.0694477	0.72895	136	11354	0.970687	0.939212	0.918643	2489	SLMAP	Sarcolemmal membrane-associated protein
1656	X249	-0.0241233	0.0780259	0.757191	32	4697	-0.0372082	0.0635212	0.558036	101	6374	-0.0226009	0.0464936	0.626891	133	11071	0.945923	0.865427	0.878672	249	BCL2L15	Bcl-2-like protein 15
1657	X2490	-0.055569	0.0776393	0.474156	36	4816	0.113104	0.0637494	0.0760313	103	6520	0.0332785	0.0481867	0.489807	139	11336	0.836596	0.433016	0.822065	2490	SLURP1	Secreted Ly-6/uPAR-related protein 1
1658	X2491	-0.0425296	0.198662	0.830485	41	5627	0.0189691	0.0917272	0.836166	122	7570	0.0843107	0.0771812	0.274669	163	13197	0.962585	0.945717	0.67432	2491	SMAD1	Mothers against decapentaplegic homolog 1
1659	X2492	-0.143761	0.152898	0.347097	36	4805	0.0473135	0.0787695	0.548068	101	6542	-0.0423142	0.0674074	0.530176	137	11347	0.7782	0.860305	0.844886	2492	SMAD2	Mothers against decapentaplegic homolog 2
1660	X2493	0.11177	0.116512	0.337407	36	4805	-0.0458223	0.054861	0.403581	101	6542	-0.0914708	0.0420776	0.0297158	137	11347	0.771454	0.806146	0.194289	2493	SMAD3	Mothers against decapentaplegic homolog 3
1661	X2494	0.00981189	0.0852589	0.908379	43	5721	0.0332655	0.0192651	0.0842175	122	7724	0.0674076	0.0177121	0.000141387	165	13445	0.985779	0.445075	0.00497749	2494	SMAD5	Mothers against decapentaplegic homolog 5
1662	X2495	0.124292	0.210305	0.554514	39	5654	0.136673	0.0784755	0.0815794	124	7564	0.0947939	0.0718146	0.186841	163	13218	0.873471	0.439807	0.575889	2495	SMARCA2	Probable global transcription activator SNF2L2
1663	X2496	-0.955261	0.616379	0.12119	35	4658	-0.0175564	0.074575	0.813883	98	6332	-0.0313488	0.0535696	0.558414	133	10990	0.61015	0.941123	0.852638	2496	SMC3	Structural maintenance of chromosomes protein 3
1664	X2497	-0.0530876	0.158845	0.738222	35	4810	-0.0060378	0.0673526	0.92857	101	6544	0.0209056	0.0565532	0.711635	136	11354	0.941129	0.97699	0.914844	2497	SMNDC1	Survival of motor neuron-related-splicing factor 30
1665	X2498	0.153114	0.0572735	0.00750911	43	5816	0.13761	0.036585	0.000168975	125	7811	0.182441	0.032853	2.80388e-08	168	13627	0.221647	0.0172695	1.02412e-05	2498	SMOC1	SPARC-related modular calcium-binding protein 1
1666	X2499	-0.0689468	0.0739702	0.35129	45	5773	0.0157683	0.043311	0.715804	124	7783	-0.0260025	0.0363965	0.474967	169	13556	0.779914	0.914952	0.812561	2499	SMOC2	SPARC-related modular calcium-binding protein 2
1667	X25	-0.168924	0.117443	0.150334	34	4664	-0.0958001	0.0452805	0.0343701	102	6357	-0.0827274	0.0465521	0.0755526	136	11021	0.639103	0.292797	0.35042	25	ACTN2	Alpha-actinin-2
1668	X250	0.447863	0.244822	0.0673492	35	4658	0.0437172	0.0616255	0.478075	98	6332	0.11506	0.079024	0.14539	133	10990	0.539163	0.837939	0.502803	250	BCL7A	B-cell CLL/lymphoma 7 protein family member A
1669	X2500	-0.0442166	0.097108	0.648868	43	5802	0.0716392	0.0479997	0.13557	124	7804	0.0436323	0.0421236	0.300289	167	13606	0.917039	0.546394	0.693196	2500	SMPD1	Sphingomyelin phosphodiesterase
1670	X2501	0.201731	0.402952	0.616629	32	4697	-0.0732563	0.0564943	0.194734	101	6374	0.112979	0.0908053	0.213431	133	11071	0.905036	0.629439	0.613824	2501	SMPD3	Sphingomyelin phosphodiesterase 3
1671	X2502	-0.145238	0.131858	0.270692	45	5765	-0.200231	0.071302	0.00498175	124	7773	-0.199245	0.0609247	0.00107411	169	13538	0.722034	0.112161	0.0214014	2502	SMPDL3A	Acid sphingomyelinase-like phosphodiesterase 3a
1672	X2503	-0.122012	0.10759	0.256777	36	4805	0.0815673	0.0924994	0.377877	101	6542	-0.0606764	0.0669345	0.364669	137	11347	0.716932	0.790533	0.749341	2503	SMPDL3B	Acid sphingomyelinase-like phosphodiesterase 3b
1673	X2504	-0.111566	0.124978	0.372025	32	4671	0.067593	0.063158	0.28452	100	6372	-0.00730141	0.0611647	0.90498	132	11043	0.789885	0.719419	0.979514	2504	SMS	Spermine synthase
1674	X2505	0.12528	0.238243	0.598991	35	4806	0.0247681	0.10663	0.81632	101	6563	0.0232807	0.0908928	0.797847	136	11369	0.897105	0.941981	0.944615	2505	SMTN	Smoothelin
1675	X2506	-0.173459	0.164504	0.291684	43	5752	0.102266	0.0887152	0.249015	124	7760	0.012547	0.0756269	0.868231	167	13512	0.734786	0.690343	0.967891	2506	SNAP23	Synaptosomal-associated protein 23
1676	X2507	-0.152226	0.21274	0.474269	32	4671	0.0920613	0.0499109	0.0651085	100	6372	0.0725306	0.0451597	0.108253	132	11043	0.836596	0.408276	0.422883	2507	SNAP25	Synaptosomal-associated protein 25
1677	X2508	-0.0567712	0.131486	0.665912	44	5785	0.149132	0.0976889	0.126861	123	7777	0.0416589	0.0823566	0.612972	167	13562	0.919561	0.539576	0.874136	2508	SNAP29	Synaptosomal-associated protein 29
1678	X2509	-0.134501	0.122659	0.272842	36	4820	-0.0763309	0.0623754	0.221052	102	6569	-0.0687124	0.0465988	0.140333	138	11389	0.723451	0.653099	0.496433	2509	SNAPIN	SNARE-associated protein Snapin
1679	X251	-0.00166383	0.0988558	0.986572	36	4805	0.0252306	0.0498487	0.612755	101	6542	0.0220407	0.0467256	0.637136	137	11347	0.997724	0.876995	0.885198	251	BCL7B	B-cell CLL/lymphoma 7 protein family member B
1680	X2510	0.00437434	0.195962	0.982191	35	4728	0.227317	0.129024	0.0780995	102	6431	0.0656142	0.102143	0.520628	137	11159	0.997724	0.435587	0.840052	2510	SNCA	Alpha-synuclein
1681	X2511	0.0572037	0.14571	0.694625	42	5726	0.180856	0.0695571	0.00931959	123	7702	0.172241	0.0665056	0.00960114	165	13428	0.930199	0.155892	0.0903726	2511	SNCG	Gamma-synuclein
1682	X2512	0.0135949	0.163675	0.933804	34	4690	0.00878937	0.0347434	0.800284	100	6411	0.012231	0.026788	0.64797	134	11101	0.991214	0.938327	0.887047	2512	SNED1	Sushi, nidogen and EGF-like domain-containing protein 1
1683	X2513	-0.0467742	0.057756	0.418021	35	4818	-0.00164513	0.0332693	0.960562	101	6574	-0.0286499	0.0260256	0.270968	136	11392	0.816158	0.985866	0.67297	2513	SNRPB2	U2 small nuclear ribonucleoprotein B''
1684	X2514	0.0600514	0.187616	0.748911	34	4664	0.0910444	0.0838868	0.277778	102	6357	0.0636542	0.0710598	0.370368	136	11021	0.944161	0.71602	0.754319	2514	SNU13	NHP2-like protein 1
1685	X2515	-0.00757936	0.0866295	0.930281	35	4728	0.0449553	0.0545714	0.41006	102	6431	-0.00812567	0.0450592	0.856891	137	11159	0.989905	0.808196	0.966385	2515	SNX15	Sorting nexin-15
1686	X2516	-0.0964049	0.0591023	0.102858	35	4810	-0.0187221	0.0476988	0.694683	101	6544	-0.0640144	0.0372461	0.0856719	136	11354	0.591267	0.909857	0.372566	2516	SNX18	Sorting nexin-18
1687	X2517	0.0377184	0.169427	0.823829	36	4805	0.0748076	0.0837353	0.371653	101	6542	0.0571613	0.0790268	0.469486	137	11347	0.962585	0.784242	0.8103	2517	SNX2	Sorting nexin-2
1688	X2518	-0.0301199	0.0489213	0.538106	34	4690	0.0286603	0.0277252	0.301263	100	6411	-0.00431813	0.0240686	0.857616	134	11101	0.862617	0.744117	0.966385	2518	SNX5	Sorting nexin-5
1689	X2519	-0.20168	0.122913	0.100831	43	5752	0.0730534	0.0742924	0.325449	124	7760	-0.0126105	0.062197	0.83933	167	13512	0.591267	0.758396	0.962	2519	SNX9	Sorting nexin-9
1690	X252	-0.0837719	0.13577	0.537227	43	5754	0.248538	0.103133	0.0159573	125	7741	0.047579	0.0804953	0.554468	168	13495	0.862617	0.197616	0.851817	252	BCR	Breakpoint cluster region protein
1691	X2520	-0.106883	0.0817084	0.190837	43	5646	0.0371078	0.0525321	0.47995	122	7595	0.0513781	0.0475507	0.279924	165	13241	0.664631	0.837939	0.679042	2520	SOD1	Superoxide dismutase [Cu-Zn]
1692	X2521	-0.111859	0.10633	0.292802	44	5760	0.0079794	0.0467339	0.864427	125	7754	-0.0296949	0.0448809	0.508202	169	13514	0.735638	0.951693	0.834881	2521	SOD2	Superoxide dismutase [Mn], mitochondrial
1693	X2522	-0.164635	0.0543672	0.00246007	35	4833	-0.134536	0.0334277	5.70514e-05	105	6577	-0.121383	0.0256993	2.32137e-06	140	11410	0.136414	0.00998395	0.000271322	2522	SOD3	Extracellular superoxide dismutase
1694	X2523	-0.0234931	0.059126	0.691117	36	4820	-0.0314043	0.0424338	0.459253	102	6569	-0.00747425	0.0300382	0.803497	138	11389	0.92977	0.831935	0.946845	2523	SORBS1	Sorbin and SH3 domain-containing protein 1
1695	X2524	0.0338649	0.067751	0.617185	41	5627	0.0527705	0.0331595	0.111517	122	7570	0.0476015	0.0324168	0.14199	163	13197	0.905328	0.514484	0.497309	2524	SORCS2	VPS10 domain-containing receptor SorCS2
1696	X2525	0.300914	0.142768	0.0350552	43	5798	0.0711436	0.0731688	0.330891	125	7777	0.177464	0.0659542	0.00713003	168	13575	0.465597	0.761309	0.0765954	2525	SORD	Sorbitol dehydrogenase
1697	X2526	0.052947	0.0715444	0.459265	43	5743	0.0273954	0.0380381	0.471396	124	7748	0.040056	0.0347035	0.248403	167	13491	0.835297	0.837939	0.652686	2526	SORT1	Sortilin
1698	X2527	-0.550161	0.288771	0.0567562	43	5743	0.119145	0.0399961	0.00289281	124	7748	0.115955	0.0352114	0.000990861	167	13491	0.52573	0.0855195	0.0210085	2527	SOST	Sclerostin
1699	X2528	-0.0999513	0.060548	0.0987837	35	4694	-0.034995	0.0419791	0.40449	95	6411	-0.0741013	0.0331841	0.0255465	130	11105	0.591267	0.806146	0.177731	2528	SOWAHA	Ankyrin repeat domain-containing protein SOWAHA
1700	X2529	0.262105	0.164028	0.110059	35	4807	-0.00358012	0.0241869	0.882328	102	6554	0.00234927	0.020405	0.90834	137	11361	0.600528	0.9585	0.979514	2529	SOX2	Transcription factor SOX-2
1701	X253	0.163336	0.195941	0.404507	36	4842	-0.0327099	0.0838349	0.696411	104	6570	0.0996196	0.0913371	0.275413	140	11412	0.808034	0.910147	0.67432	253	BDNF	Brain-derived neurotrophic factor
1702	X2530	-0.00309525	0.0463118	0.946713	35	4694	-0.0131331	0.0300156	0.661719	95	6411	-0.00839483	0.0309097	0.785936	130	11105	0.991324	0.894954	0.943228	2530	SOX9	Transcription factor SOX-9
1703	X2531	-0.073383	0.0545974	0.178924	36	4820	-0.0318361	0.0242081	0.188476	102	6569	-0.0488735	0.0239636	0.0414012	138	11389	0.652645	0.619509	0.24596	2531	SPACA5_SPACA5B	Sperm acrosome-associated protein 5
1704	X2532	-0.155551	0.123034	0.206125	36	4820	-0.0711453	0.0539443	0.187214	102	6569	-0.055608	0.0431227	0.197214	138	11389	0.675978	0.619509	0.589884	2532	SPAG1	Sperm-associated antigen 1
1705	X2533	-0.0265932	0.155263	0.864005	44	5785	0.0435962	0.0696683	0.531467	123	7777	0.0118221	0.068308	0.862596	167	13562	0.972786	0.859883	0.967194	2533	SPARC	SPARC
1706	X2534	-0.0760012	0.0617137	0.218131	43	5768	0.0225723	0.0270768	0.404484	123	7752	-0.0153732	0.0284649	0.589145	166	13520	0.684664	0.806146	0.862294	2534	SPARCL1	SPARC-like protein 1
1707	X2535	-0.110442	0.126222	0.381584	35	4728	0.0427146	0.0846778	0.613954	102	6431	-0.0238823	0.0691301	0.729742	137	11159	0.792478	0.876995	0.918643	2535	SPART	Spartin
1708	X2536	0.00467659	0.0440884	0.915524	36	4838	-0.013238	0.028083	0.637364	103	6561	-0.027443	0.0261976	0.294852	139	11399	0.988239	0.884782	0.690904	2536	SPESP1	Sperm equatorial segment protein 1
1709	X2537	-0.0635134	0.0789329	0.421021	44	5760	0.0423152	0.0450885	0.347992	125	7754	-0.0298196	0.0396605	0.452129	169	13514	0.817448	0.770097	0.804207	2537	SPINK1	Serine protease inhibitor Kazal-type 1
1710	X2538	0.00966013	0.0526489	0.85442	35	4728	0.0463853	0.0390866	0.235333	102	6431	0.0500242	0.0370854	0.177372	137	11159	0.970687	0.673957	0.559698	2538	SPINK2	Serine protease inhibitor Kazal-type 2
1711	X2539	0.0072312	0.123906	0.953461	43	5754	0.0342232	0.0649858	0.598453	125	7741	0.0256385	0.0542105	0.636253	168	13495	0.992603	0.87237	0.88488	2539	SPINK4	Serine protease inhibitor Kazal-type 4
1712	X254	-0.205168	0.0815583	0.011883	34	4690	0.0485584	0.0646936	0.4529	100	6411	-0.0422343	0.0603663	0.484157	134	11101	0.277246	0.828143	0.819169	254	BECN1	Beclin-1
1713	X2540	-0.0807241	0.0628017	0.198659	44	5760	0.00204342	0.0361053	0.954867	125	7754	-0.0285604	0.0290089	0.324851	169	13514	0.670588	0.985592	0.716263	2540	SPINK5	Serine protease inhibitor Kazal-type 5
1714	X2541	-0.291084	0.105891	0.00597974	43	5816	0.082883	0.0645492	0.199132	125	7811	-0.0436482	0.0585258	0.455791	168	13627	0.205562	0.634134	0.806791	2541	SPINK6	Serine protease inhibitor Kazal-type 6
1715	X2542	-0.109073	0.0539967	0.0433832	34	4664	-0.0143741	0.0302914	0.635125	102	6357	-0.0808803	0.0268009	0.00254604	136	11021	0.485693	0.883543	0.0364865	2542	SPINK8	Serine protease inhibitor Kazal-type 8
1716	X2543	0.0643108	0.0870838	0.460215	44	5734	0.00710166	0.0254054	0.779836	125	7720	0.00295257	0.0253394	0.90724	169	13454	0.83548	0.934268	0.979514	2543	SPINT1	Kunitz-type protease inhibitor 1
1717	X2544	-0.0292367	0.0620871	0.637714	45	5773	0.00261758	0.0403894	0.948326	124	7783	0.00411583	0.0344421	0.904879	169	13556	0.915966	0.982976	0.979514	2544	SPINT2	Kunitz-type protease inhibitor 2
1718	X2545	-0.499788	0.327687	0.127209	35	4810	0.106354	0.12263	0.385791	101	6544	-0.0829642	0.127699	0.515894	136	11354	0.61734	0.794462	0.839272	2545	SPINT3	Kunitz-type protease inhibitor 3
1719	X2546	-0.0933522	0.0742365	0.208574	42	5726	0.0369289	0.0254538	0.14683	123	7702	0.0207856	0.0247682	0.401355	165	13428	0.679987	0.567449	0.775635	2546	SPOCK1	Testican-1
1720	X2547	-0.0159414	0.062382	0.798302	45	5754	0.0528048	0.0353695	0.135451	124	7761	0.0667477	0.0313686	0.0333495	169	13515	0.956427	0.546394	0.209564	2547	SPON1	Spondin-1
1721	X2548	-0.288478	0.203572	0.156458	43	5725	0.0199712	0.0351439	0.569851	124	7722	0.0353229	0.0357382	0.322968	167	13447	0.639103	0.869053	0.714683	2548	SPON2	Spondin-2
1722	X2549	0.0588896	0.0806738	0.465407	44	5822	0.0255977	0.0505632	0.612681	125	7841	0.0118745	0.043884	0.786707	169	13663	0.836596	0.876995	0.943228	2549	SPP1	Osteopontin
1723	X255	-0.106885	0.0763116	0.161322	35	4658	0.0093436	0.0495396	0.8504	98	6332	-0.00844118	0.0410913	0.83724	133	10990	0.641337	0.947338	0.962	255	BEX3	Protein BEX3
1724	X2550	-0.0975082	0.152129	0.521552	32	4697	0.0404317	0.0708018	0.567963	101	6374	0.078457	0.065326	0.229748	133	11071	0.859929	0.869053	0.632518	2550	SPRED2	Sprouty-related, EVH1 domain-containing protein 2
1725	X2551	-0.215337	0.250258	0.389536	35	4658	0.138905	0.0709643	0.0503009	98	6332	0.117994	0.0624893	0.0589945	133	10990	0.798485	0.354248	0.306185	2551	SPRING1	SREBP regulating gene protein
1726	X2552	0.242661	0.233533	0.298764	35	4734	0.202784	0.109356	0.0636908	99	6463	0.250151	0.109506	0.0223506	134	11197	0.741706	0.407227	0.167797	2552	SPRR1B	Cornifin-B
1727	X2553	-0.252206	0.119624	0.0350029	35	4818	0.015839	0.0871227	0.855739	101	6574	-0.0397392	0.0672238	0.554421	136	11392	0.465597	0.950038	0.851817	2553	SPRR3	Small proline-rich protein 3
1728	X2554	-0.25459	0.13558	0.0604117	42	5685	0.055066	0.0954076	0.563827	122	7587	-0.0395295	0.0766891	0.606238	164	13272	0.528512	0.868936	0.870046	2554	SPRY2	Protein sprouty homolog 2
1729	X2555	0.067076	0.0856781	0.433695	32	4671	0.0828167	0.0423045	0.0502732	100	6372	0.0571531	0.034903	0.10153	132	11043	0.820533	0.354248	0.407526	2555	SPTBN2	Spectrin beta chain, non-erythrocytic 2
1730	X2556	-0.016559	0.0421734	0.694585	35	4818	-0.0354302	0.0276822	0.200583	101	6574	-0.0158099	0.0257804	0.53971	136	11392	0.930199	0.635688	0.849176	2556	SPTLC1	Serine palmitoyltransferase 1
1731	X2557	-0.292941	0.182349	0.108167	44	5774	0.0750247	0.128617	0.559679	123	7762	-0.124222	0.105882	0.240713	167	13536	0.598928	0.866657	0.644136	2557	SRC	Proto-oncogene tyrosine-protein kinase Src
1732	X2558	0.100499	0.0983761	0.306978	43	5721	0.00184082	0.0614728	0.976111	122	7724	0.0575969	0.0513036	0.261579	165	13445	0.747868	0.992193	0.665785	2558	SRP14	Signal recognition particle 14 kDa protein
1733	X2559	0.182401	0.202379	0.367438	43	5754	0.0764663	0.0916037	0.403857	125	7741	0.0326664	0.0735019	0.656732	168	13495	0.78876	0.806146	0.89213	2559	SRPK2	SRSF protein kinase 2
1734	X256	0.319531	0.365065	0.381426	36	4842	0.186716	0.104351	0.0735662	104	6570	0.271806	0.0831589	0.00108115	140	11412	0.792478	0.42415	0.0214014	256	BGLAP	Osteocalcin
1735	X2560	-0.0162198	0.0953468	0.864921	36	4838	0.0251016	0.0355033	0.479553	103	6561	-0.0182914	0.0394358	0.642773	139	11399	0.972786	0.837939	0.886006	2560	SRPX	Sushi repeat-containing protein SRPX
1736	X2561	-0.145148	0.0943111	0.123796	39	5654	-0.0772105	0.0468482	0.0993326	124	7564	-0.0865118	0.0469607	0.0654434	163	13218	0.611032	0.480546	0.325925	2561	SSB	Lupus La protein
1737	X2562	-0.00489427	0.0620437	0.937125	32	4697	-0.0562738	0.0251307	0.0251397	101	6374	-0.0327277	0.0300726	0.276466	133	11071	0.991214	0.249858	0.67432	2562	SSBP1	Single-stranded DNA-binding protein, mitochondrial
1738	X2563	0.742937	0.241512	0.00209659	43	5743	0.492719	0.139039	0.000394481	124	7748	0.685266	0.146939	3.10712e-06	167	13491	0.124918	0.0294672	0.00032425	2563	SSC4D	Scavenger receptor cysteine-rich domain-containing group B protein
1739	X2564	0.14705	0.0871506	0.0915429	43	5790	0.118437	0.0496539	0.0170679	123	7781	0.138984	0.042549	0.00108905	166	13571	0.584888	0.201912	0.0214014	2564	SSC5D	Soluble scavenger receptor cysteine-rich domain-containing protein SSC5D
1740	X2565	-0.0166991	0.0364321	0.646693	35	4658	0.0262277	0.0314821	0.404789	98	6332	-0.00212641	0.0236335	0.928307	133	10990	0.917039	0.806146	0.984825	2565	SSH3	Protein phosphatase Slingshot homolog 3
1741	X2566	-0.0489807	0.0894207	0.58386	35	4810	0.0275509	0.0524787	0.599589	101	6544	-0.0165754	0.0540087	0.758918	136	11354	0.888096	0.87237	0.932539	2566	SSNA1	Sjoegren syndrome nuclear autoantigen 1
1742	X2567	-0.0812111	0.0999975	0.416716	35	4728	0.0434721	0.0534746	0.416248	102	6431	-0.0240471	0.0560861	0.668102	137	11159	0.816158	0.81137	0.89413	2567	ST13	Hsc70-interacting protein
1743	X2568	-0.0879965	0.0777225	0.257555	43	5721	0.014073	0.0452378	0.755733	122	7724	-0.0239499	0.0381807	0.530477	165	13445	0.716932	0.92424	0.844886	2568	ST3GAL1	CMP-N-acetylneuraminate-beta-galactosamide-alpha-2,3-sialyltransferase 1
1744	X2569	0.11634	0.0687586	0.0906438	44	5829	0.0454599	0.033211	0.171055	125	7856	0.0641771	0.0333374	0.0542197	169	13685	0.584888	0.602929	0.289634	2569	ST6GAL1	Beta-galactoside alpha-2,6-sialyltransferase 1
1745	X257	0.314982	0.370412	0.395127	41	5622	-0.0269135	0.125913	0.830744	122	7560	0.0433923	0.115573	0.707322	163	13182	0.800747	0.945717	0.913622	257	BGN	Biglycan
1746	X2570	0.383091	0.215041	0.0748338	32	4697	-0.042441	0.0473414	0.369992	101	6374	0.0549086	0.0749828	0.463996	133	11071	0.55358	0.783986	0.807502	2570	ST8SIA1	Alpha-N-acetylneuraminide alpha-2,8-sialyltransferase
1747	X2571	0.05546	0.0553249	0.31613	36	4842	0.0891336	0.0286784	0.00188329	104	6570	0.0888685	0.0260912	0.000659036	140	11412	0.754512	0.0682847	0.0156561	2571	STAB2	Stabilin-2
1748	X2572	0.0107503	0.0546665	0.8441	36	4805	0.0292061	0.0382051	0.444596	101	6542	-0.00288168	0.0305335	0.924809	137	11347	0.967239	0.82588	0.984825	2572	STAM	Signal transducing adapter molecule 1
1749	X2573	-0.136591	0.124182	0.271364	42	5717	0.0482394	0.0676958	0.476099	123	7688	-0.0469256	0.0601953	0.435652	165	13405	0.722155	0.837939	0.796503	2573	STAMBP	STAM-binding protein
1750	X2574	-0.0514339	0.116878	0.659891	32	4697	0.0735532	0.0818259	0.368706	101	6374	-0.003117	0.0625448	0.960253	133	11071	0.919554	0.78362	0.989955	2574	STAT2	Signal transducer and activator of transcription 2
1751	X2575	-0.148891	0.20242	0.462001	43	5721	0.106489	0.141562	0.451903	122	7724	-0.019382	0.115293	0.866495	165	13445	0.836252	0.827357	0.967891	2575	STAT5B	Signal transducer and activator of transcription 5B
1752	X2576	-0.025574	0.115431	0.824662	35	4658	0.173688	0.0826264	0.0355453	98	6332	0.0924024	0.0614098	0.132405	133	10990	0.962585	0.296775	0.478228	2576	STAU1	Double-stranded RNA-binding protein Staufen homolog 1
1753	X2577	-0.11506	0.0721969	0.111003	43	5830	0.184469	0.0492004	0.000177305	124	7835	0.0798812	0.0395393	0.0433523	167	13665	0.600746	0.0172695	0.252342	2577	STC1	Stanniocalcin-1
1754	X2578	-0.0371677	0.0396576	0.348648	43	5757	-0.00836262	0.0263191	0.750683	125	7744	-0.0127935	0.0218627	0.558432	168	13501	0.778662	0.92424	0.852638	2578	STC2	Stanniocalcin-2
1755	X2579	0.0955713	0.201109	0.63463	32	4671	-0.134973	0.0565724	0.0170404	100	6372	-0.0580599	0.0760122	0.444973	132	11043	0.914725	0.201912	0.801115	2579	STEAP4	Metalloreductase STEAP4
1756	X258	-0.0647198	0.131182	0.621759	32	4671	-0.0359698	0.0834601	0.666481	100	6372	-0.0651326	0.0627103	0.298978	132	11043	0.907772	0.894954	0.693196	258	BHLHE40	Class E basic helix-loop-helix protein 40
1757	X2580	-0.178328	0.10381	0.0858269	44	5745	0.0109229	0.0692956	0.87475	125	7739	-0.0611573	0.0585723	0.296424	169	13484	0.573881	0.957311	0.691732	2580	STIP1	Stress-induced-phosphoprotein 1
1758	X2581	-0.141637	0.115721	0.220971	42	5655	0.034531	0.0772541	0.65489	119	7607	-0.040055	0.0668976	0.549339	161	13262	0.685431	0.893692	0.851817	2581	STK11	Serine/threonine-protein kinase STK11
1759	X2582	-0.168185	0.114064	0.140352	39	5654	0.0221457	0.0666346	0.739629	124	7564	-0.0796996	0.0560389	0.154963	163	13218	0.634484	0.922204	0.519031	2582	STK24	Serine/threonine-protein kinase 24
1760	X2583	-0.174615	0.165395	0.291085	43	5752	0.0415681	0.0969121	0.667977	124	7760	-0.026257	0.076484	0.731373	167	13512	0.734786	0.895745	0.919786	2583	STK4	Serine/threonine-protein kinase 4
1761	X2584	0.393561	0.193838	0.0423199	35	4658	0.123787	0.097853	0.205861	98	6332	0.146365	0.0842061	0.0821802	133	10990	0.483234	0.641243	0.363284	2584	STOML2	Stomatin-like protein 2, mitochondrial
1762	X2585	-0.0652139	0.0696468	0.349092	41	5627	-0.0150209	0.0602545	0.803136	122	7570	-0.0213532	0.048482	0.659622	163	13197	0.778662	0.939081	0.893224	2585	STX16	Syntaxin-16
1763	X2586	-0.0689211	0.0536878	0.199234	35	4694	0.00792772	0.0350903	0.821261	95	6411	-0.0278219	0.0275798	0.31308	130	11105	0.671416	0.94403	0.70425	2586	STX1B	Syntaxin-1B
1764	X2587	0.0380177	0.10662	0.721413	35	4818	0.105863	0.0628911	0.0923217	101	6574	0.0161549	0.0512715	0.752697	136	11392	0.93661	0.465914	0.930115	2587	STX3	Syntaxin-3
1765	X2588	-0.06831	0.0987847	0.489249	43	5721	0.090953	0.078687	0.247729	122	7724	0.0240206	0.0554792	0.66504	165	13445	0.84496	0.688084	0.89413	2588	STX4	Syntaxin-4
1766	X2589	0.00279514	0.0827508	0.973054	32	4697	0.0344592	0.0690871	0.617935	101	6374	-0.0264827	0.0493867	0.591799	133	11071	0.99589	0.878703	0.863755	2589	STX5	Syntaxin-5
1767	X259	-0.00839602	0.0597816	0.888309	34	4664	0.0372819	0.0315889	0.237913	102	6357	0.014532	0.0257334	0.572269	136	11021	0.978124	0.676904	0.852638	259	BHMT2	S-methylmethionine--homocysteine S-methyltransferase BHMT2
1768	X2590	0.0443926	0.225289	0.843791	41	5627	0.0400693	0.0857666	0.640364	122	7570	0.152285	0.0956535	0.111373	163	13197	0.967239	0.885997	0.431035	2590	STX6	Syntaxin-6
1769	X2591	0.274461	0.144431	0.0573949	32	4697	0.108969	0.0662138	0.0998228	101	6374	0.102228	0.0530269	0.0538724	133	11071	0.52573	0.481637	0.288306	2591	STX7	Syntaxin-7
1770	X2592	0.0990339	0.0771819	0.199449	43	5754	0.0428545	0.0541543	0.428745	125	7741	0.0720538	0.0437305	0.0994189	168	13495	0.671416	0.818311	0.402915	2592	STX8	Syntaxin-8
1771	X2593	0.170836	0.145945	0.241779	36	4820	0.0561037	0.0860169	0.514246	102	6569	0.0261193	0.0691195	0.705516	138	11389	0.709778	0.850864	0.913622	2593	STXBP1	Syntaxin-binding protein 1
1772	X2594	0.00741764	0.143239	0.9587	41	5627	-0.00558462	0.0516946	0.913971	122	7570	-0.0198702	0.0439718	0.651352	163	13197	0.992603	0.974324	0.887786	2594	STXBP3	Syntaxin-binding protein 3
1773	X2595	-0.0313581	0.069526	0.65197	35	4810	0.00761954	0.0434704	0.860859	101	6544	0.00132095	0.0375413	0.971931	136	11354	0.917039	0.951065	0.992316	2595	SUGP1	SURP and G-patch domain-containing protein 1
1774	X2596	-0.214464	0.13175	0.103566	41	5627	0.0197639	0.090266	0.826687	122	7570	-0.0682678	0.0733641	0.352095	163	13197	0.591267	0.945248	0.740711	2596	SUGT1	Protein SGT1 homolog
1775	X2597	-0.302603	0.2088	0.147269	43	5830	0.0127619	0.137528	0.926066	124	7835	-0.197155	0.12663	0.119483	167	13665	0.639103	0.976803	0.448753	2597	SULT1A1	Sulfotransferase 1A1
1776	X2598	0.287724	0.126698	0.0231507	43	5754	0.0396245	0.0656328	0.546023	125	7741	0.148449	0.0581806	0.0107255	168	13495	0.369651	0.860305	0.0979377	2598	SULT2A1	Bile salt sulfotransferase
1777	X2599	0.156118	0.101985	0.125821	32	4697	0.0708069	0.0760808	0.352019	101	6374	0.0400353	0.0521396	0.442578	133	11071	0.614795	0.770692	0.799166	2599	SUMF1	Formylglycine-generating enzyme
1778	X26	0.0520376	0.0529807	0.326002	42	5685	-0.0211859	0.0313903	0.499728	122	7587	0.0200017	0.031789	0.529216	164	13272	0.759631	0.843984	0.844886	26	ACTN4	Alpha-actinin-4
1779	X260	-0.0743488	0.122113	0.542623	43	5754	0.0696754	0.0726828	0.337749	125	7741	-0.0354137	0.0625749	0.571434	168	13495	0.866418	0.765661	0.852638	260	BID	BH3-interacting domain death agonist
1780	X2600	-0.0727895	0.0983174	0.459086	43	5830	0.0887388	0.052637	0.091822	124	7835	0.00624609	0.0511367	0.902784	167	13665	0.835297	0.465914	0.979514	2600	SUMF2	Inactive C-alpha-formylglycine-generating enzyme 2
1781	X2601	0.175205	0.129741	0.176879	36	4820	0.26313	0.0816816	0.00127563	102	6569	0.133064	0.0776413	0.0865588	138	11389	0.652645	0.0564756	0.374703	2601	SUOX	Sulfite oxidase, mitochondrial
1782	X2602	0.0886773	0.0958289	0.354773	42	5655	0.0167039	0.0518444	0.747306	119	7607	0.0769657	0.0514309	0.134526	161	13262	0.782965	0.923909	0.481723	2602	SUSD1	Sushi domain-containing protein 1
1783	X2603	-0.158421	0.0531289	0.00286541	44	5760	-0.0720472	0.0278134	0.0095871	125	7754	-0.097481	0.0235746	3.54959e-05	169	13514	0.14191	0.157379	0.00178826	2603	SUSD2	Sushi domain-containing protein 2
1784	X2604	-0.0161183	0.074437	0.82857	36	4805	0.0524251	0.0685068	0.44412	101	6542	0.0361646	0.0481945	0.45302	137	11347	0.962585	0.82588	0.804207	2604	SUSD4	Sushi domain-containing protein 4
1785	X2605	-0.0260771	0.0615182	0.671645	35	4706	0.135796	0.0441771	0.00211271	100	6385	0.0576197	0.0293596	0.0496983	135	11091	0.922326	0.0709243	0.271969	2605	SUSD5	Sushi domain-containing protein 5
1786	X2606	0.155145	0.110417	0.159995	35	4694	-0.0108855	0.0647755	0.866545	95	6411	0.028369	0.0570202	0.618819	130	11105	0.639103	0.952612	0.875356	2606	SV2A	Synaptic vesicle glycoprotein 2A
1787	X2607	-0.0178452	0.0641521	0.780881	35	4810	-0.0641723	0.0362976	0.0770695	101	6544	-0.0549618	0.0288346	0.0566366	136	11354	0.951119	0.433777	0.298722	2607	SWAP70	Switch-associated protein 70
1788	X2608	-0.192368	0.169131	0.255374	35	4728	0.0934963	0.071324	0.189903	102	6431	0.042912	0.0545162	0.431198	137	11159	0.716932	0.622778	0.795501	2608	SYAP1	Synapse-associated protein 1
1789	X2609	-0.199604	0.13981	0.153383	32	4671	-0.106818	0.0500911	0.0329682	100	6372	-0.0513433	0.0437179	0.240226	132	11043	0.639103	0.286705	0.644136	2609	SYNGAP1	Ras/Rap GTPase-activating protein SynGAP
1790	X261	-0.156463	0.145806	0.28323	44	5760	0.030317	0.110648	0.784088	125	7754	0.000728589	0.0893401	0.993493	169	13514	0.727981	0.935421	0.99826	261	BIN2	Bridging integrator 2
1791	X2610	0.00747356	0.0525109	0.886824	35	4818	-0.0113148	0.0288977	0.695394	101	6574	0.0125024	0.0274135	0.648342	136	11392	0.977706	0.90996	0.887047	2610	SYT1	Synaptotagmin-1
1792	X2611	-0.0411806	0.116154	0.722937	36	4838	-0.00404834	0.0699294	0.953835	103	6561	-0.0362505	0.0539987	0.502016	139	11399	0.936773	0.985592	0.832746	2611	SYTL4	Synaptotagmin-like protein 4
1793	X2612	-0.260983	0.193788	0.178063	35	4734	0.020384	0.128874	0.874323	99	6463	-0.0653765	0.0927288	0.480792	134	11197	0.652645	0.957311	0.816932	2612	TAB2	TGF-beta-activated kinase 1 and MAP3K7-binding protein 2
1794	X2613	-0.172521	0.200346	0.389175	43	5721	0.102954	0.128591	0.423343	122	7724	-0.0437872	0.105049	0.676805	165	13445	0.798485	0.815431	0.897288	2613	TACC3	Transforming acidic coiled-coil-containing protein 3
1795	X2614	-0.0502193	0.0536157	0.348937	39	5153	0.0229249	0.032616	0.482136	105	6883	-0.0151574	0.0262265	0.563305	144	12036	0.778662	0.837939	0.852638	2614	TACSTD2	Tumor-associated calcium signal transducer 2
1796	X2615	-0.0143728	0.070372	0.838166	36	4805	-0.0269976	0.038697	0.485387	101	6542	-0.0333434	0.0321658	0.299917	137	11347	0.966405	0.838735	0.693196	2615	TADA3	Transcriptional adapter 3
1797	X2616	0.0663562	0.0607764	0.274917	43	5721	0.107742	0.0375994	0.00416325	122	7724	0.110502	0.0282501	9.16988e-05	165	13445	0.725177	0.102227	0.00352558	2616	TAFA5	Chemokine-like protein TAFA-5
1798	X2617	0.205394	0.116867	0.0788324	35	4658	-0.000583344	0.0746314	0.993764	98	6332	0.0375366	0.0601016	0.532265	133	10990	0.564579	0.99692	0.84618	2617	TAGLN3	Transgelin-3
1799	X2618	-0.00704638	0.0696148	0.919376	36	4826	0.01381	0.0448488	0.75814	104	6535	-0.0100416	0.0332452	0.762616	140	11361	0.988603	0.92424	0.933542	2618	TALDO1	Transaldolase
1800	X2619	0.140812	0.132437	0.287674	42	5685	0.0448447	0.07588	0.554524	122	7587	0.00898857	0.0619954	0.884721	164	13272	0.730941	0.865427	0.975418	2619	TANK	TRAF family member-associated NF-kappa-B activator
1801	X262	-0.133335	0.0988446	0.177358	41	5627	-0.0509859	0.0806274	0.527148	122	7570	-0.0792701	0.0604125	0.189471	163	13197	0.652645	0.857139	0.579775	262	BIRC2	Baculoviral IAP repeat-containing protein 2
1802	X2620	-0.046741	0.0582512	0.422319	35	4734	-0.0781863	0.0503898	0.120751	99	6463	-0.0658306	0.0359302	0.0669247	134	11197	0.817771	0.529781	0.328685	2620	TAP1	Antigen peptide transporter 1
1803	X2621	0.124179	0.122313	0.309984	39	5654	0.130535	0.0868277	0.132742	124	7564	0.0893671	0.0679927	0.188724	163	13218	0.749774	0.546394	0.579256	2621	TARBP2	RISC-loading complex subunit TARBP2
1804	X2622	-0.126838	0.144269	0.379307	35	4694	-0.0788379	0.0825761	0.339714	95	6411	-0.0533346	0.0665011	0.422547	130	11105	0.790606	0.765661	0.7875	2622	TARM1	T-cell-interacting, activating receptor on myeloid cells protein 1
1805	X2623	-0.0179137	0.0787658	0.82009	36	4805	0.0116313	0.0377292	0.757867	101	6542	-0.00422542	0.0333919	0.899304	137	11347	0.962585	0.92424	0.979514	2623	TARS1	Threonine--tRNA ligase 1, cytoplasmic
1806	X2624	0.152623	0.0952847	0.109209	35	4818	0.0896092	0.0719114	0.212726	101	6574	0.0350733	0.0573893	0.541102	136	11392	0.598928	0.644797	0.849176	2624	TAX1BP1	Tax1-binding protein 1
1807	X2625	0.00100918	0.0873195	0.990779	39	5654	0.0272327	0.0407921	0.504392	124	7564	0.0101688	0.0383725	0.791008	163	13218	0.997724	0.843984	0.943318	2625	TBC1D17	TBC1 domain family member 17
1808	X2626	-0.223056	0.152588	0.143793	43	5721	0.11042	0.102274	0.280296	122	7724	-0.0434855	0.0819116	0.5955	165	13445	0.639103	0.717087	0.864406	2626	TBC1D23	TBC1 domain family member 23
1809	X2627	-0.0783142	0.122243	0.521754	43	5754	0.0723198	0.086582	0.403563	125	7741	0.0564982	0.0691478	0.413891	168	13495	0.859929	0.806146	0.783284	2627	TBC1D5	TBC1 domain family member 5
1810	X2628	-0.170313	0.144431	0.238319	35	4728	0.101944	0.092791	0.271924	102	6431	-0.0965804	0.0863747	0.2635	137	11159	0.709778	0.708747	0.666194	2628	TBCA	Tubulin-specific chaperone A
1811	X2629	0.429906	0.249606	0.0850085	42	5726	0.0684776	0.107975	0.52595	123	7702	0.00195502	0.0884525	0.982366	165	13428	0.572863	0.856648	0.995192	2629	TBCB	Tubulin-folding cofactor B
1812	X263	-0.0777261	0.0488101	0.111291	44	5829	-0.0134913	0.0310755	0.664183	125	7856	-0.0456694	0.0243882	0.0611234	169	13685	0.600746	0.894954	0.311154	263	BLMH	Bleomycin hydrolase
1813	X2630	-0.129473	0.111063	0.24371	42	5726	0.043982	0.0896703	0.623791	123	7702	-0.0979628	0.0768598	0.202463	165	13428	0.709778	0.878706	0.595802	2630	TBCC	Tubulin-specific chaperone C
1814	X2631	-0.150695	0.128984	0.242673	41	5627	0.0602344	0.0827157	0.466485	122	7570	-0.0443655	0.0700002	0.526218	163	13197	0.709778	0.836753	0.844886	2631	TBL1X	F-box-like/WD repeat-containing protein TBL1X
1815	X2632	-0.129836	0.0703705	0.0650328	35	4694	-0.0445133	0.0332811	0.181061	95	6411	-0.0639865	0.031296	0.0408984	130	11105	0.533143	0.613281	0.244887	2632	TBR1	T-box brain protein 1
1816	X2633	0.12613	0.187254	0.500579	42	5721	0.264269	0.103639	0.010775	122	7691	0.180717	0.0818058	0.0271682	164	13412	0.851889	0.166344	0.183338	2633	TCL1A	T-cell leukemia/lymphoma protein 1A
1817	X2634	0.326271	0.277508	0.239707	42	5655	0.0451157	0.130878	0.730308	119	7607	0.212372	0.118418	0.072906	161	13262	0.709778	0.921328	0.341396	2634	TCL1B	T-cell leukemia/lymphoma protein 1B
1818	X2635	-0.0155671	0.0515256	0.762558	34	4743	0.0569386	0.0316256	0.0717978	101	6427	0.0486458	0.028304	0.0856709	135	11170	0.946831	0.422193	0.372566	2635	TCN1	Transcobalamin-1
1819	X2636	0.0150619	0.049062	0.758845	44	5822	0.0838274	0.04855	0.0842355	125	7841	0.056425	0.0356645	0.113625	169	13663	0.945966	0.445075	0.435142	2636	TCN2	Transcobalamin-2
1820	X2637	0.0656893	0.0664602	0.322957	36	4838	0.0564025	0.0275212	0.0404209	103	6561	0.0470631	0.0256993	0.0670561	139	11399	0.757367	0.316556	0.328685	2637	TCOF1	Treacle protein
1821	X2638	-0.244356	0.418979	0.559747	35	4734	-0.108635	0.0537701	0.0433461	99	6463	-0.0997598	0.038155	0.00893333	134	11197	0.87667	0.32728	0.086189	2638	TCP11	T-complex protein 11 homolog
1822	X2639	0.129564	0.048689	0.00778988	36	4838	0.0389372	0.0309253	0.208004	103	6561	0.086689	0.0276686	0.00172957	139	11399	0.225239	0.641243	0.028664	2639	TCTN3	Tectonic-3
1823	X264	-0.137876	0.0824364	0.0944243	32	4697	0.0192068	0.0374427	0.607976	101	6374	-0.0100932	0.0320232	0.752623	133	11071	0.585778	0.875912	0.930115	264	BLNK	B-cell linker protein
1824	X2640	0.144409	0.363518	0.69118	39	5654	0.162264	0.142575	0.255078	124	7564	0.0905941	0.13771	0.510628	163	13218	0.92977	0.693639	0.836229	2640	TDGF1	Teratocarcinoma-derived growth factor 1
1825	X2641	0.0163891	0.052056	0.752886	35	4694	0.0730404	0.0621391	0.239821	95	6411	0.00570112	0.032612	0.861224	130	11105	0.944161	0.681008	0.966767	2641	TDO2	Tryptophan 2,3-dioxygenase
1826	X2642	-0.026353	0.16143	0.870324	36	4805	0.0680506	0.0782377	0.384414	101	6542	0.0625497	0.076831	0.415576	137	11347	0.973527	0.794462	0.783955	2642	TDP1	Tyrosyl-DNA phosphodiesterase 1
1827	X2643	-0.171259	0.146609	0.242753	39	5654	0.101665	0.0993916	0.306366	124	7564	0.0402069	0.0773681	0.603285	163	13218	0.709778	0.746623	0.868801	2643	TDRKH	Tudor and KH domain-containing protein
1828	X2644	0.0221652	0.0566757	0.695732	34	4664	-0.0207219	0.0488633	0.671509	102	6357	0.0117114	0.037999	0.757928	136	11021	0.930972	0.896546	0.932098	2644	TEF	Thyrotroph embryonic factor
1829	X2645	0.05515	0.0515597	0.284784	44	5785	0.0236954	0.0218903	0.279049	123	7777	0.0477636	0.0219591	0.0296217	167	13562	0.728651	0.71602	0.194289	2645	TEK	Angiopoietin-1 receptor
1830	X2646	-0.00627616	0.0546218	0.908523	32	4697	-0.0101817	0.0325336	0.754311	101	6374	-0.00983998	0.025803	0.702943	133	11071	0.985779	0.92424	0.913622	2646	TERF1	Telomeric repeat-binding factor 1
1831	X2647	0.519971	0.34935	0.136647	35	4727	-0.103179	0.0960591	0.282767	98	6450	-0.039437	0.133682	0.767989	133	11177	0.631051	0.7191	0.935835	2647	TET2	Methylcytosine dioxygenase TET2
1832	X2648	-0.220412	0.131106	0.0927296	35	4694	0.0502659	0.0406318	0.216047	95	6411	-0.052582	0.0455276	0.248112	130	11105	0.585218	0.64947	0.652686	2648	TEX101	Testis-expressed protein 101
1833	X2649	0.0158797	0.064776	0.806342	35	4734	-0.0408847	0.0289388	0.157715	99	6463	0.00318728	0.0319974	0.920654	134	11197	0.959238	0.589315	0.984618	2649	TEX33	Testis-expressed protein 33
1834	X265	-0.667077	0.52556	0.204345	32	4671	0.0855811	0.0914475	0.349351	100	6372	0.12996	0.0865754	0.133324	132	11043	0.675515	0.770417	0.479768	265	BLOC1S2	Biogenesis of lysosome-related organelles complex 1 subunit 2
1835	X2650	0.0576595	0.0378547	0.127714	34	4846	0.0141233	0.0225039	0.53027	105	6590	0.0358937	0.0165359	0.0299577	139	11436	0.617535	0.859836	0.194761	2650	TF	Serotransferrin
1836	X2651	-0.0027951	0.10832	0.979414	32	4671	0.104073	0.0780015	0.182123	100	6372	0.0505934	0.0611091	0.407716	132	11043	0.997724	0.6138	0.77698	2651	TFAP2A	Transcription factor AP-2-alpha
1837	X2652	0.0775577	0.123484	0.529951	44	5727	0.0319954	0.0833343	0.701023	125	7718	0.0420287	0.062685	0.502555	169	13445	0.86028	0.910147	0.832746	2652	TFF1	Trefoil factor 1
1838	X2653	-0.146964	0.115064	0.201518	45	5764	-0.0100878	0.0588334	0.863859	124	7769	-0.00895417	0.0520674	0.863459	169	13533	0.67328	0.951521	0.967281	2653	TFF2	Trefoil factor 2
1839	X2654	-0.0264199	0.0561557	0.638015	43	5760	0.0493618	0.0600686	0.411215	123	7748	0.0101894	0.0418611	0.807687	166	13508	0.915966	0.808196	0.947828	2654	TFF3	Trefoil factor 3
1840	X2655	0.0205135	0.071455	0.774048	43	5744	0.0496568	0.0299889	0.0977544	122	7726	0.0308183	0.0277201	0.266239	165	13470	0.951119	0.47795	0.669927	2655	TFPI	Tissue factor pathway inhibitor
1841	X2656	0.286307	0.194142	0.140285	44	5760	0.012763	0.0410329	0.755768	122	7747	0.059102	0.0562949	0.29378	166	13507	0.634484	0.92424	0.689897	2656	TFPI2	Tissue factor pathway inhibitor 2
1842	X2657	0.133718	0.0742561	0.0717389	43	5787	0.019615	0.0380197	0.605912	123	7788	0.0669057	0.0394458	0.0898594	166	13575	0.54447	0.875912	0.386131	2657	TFRC	Transferrin receptor protein 1
1843	X2658	0.19118	0.177988	0.28277	36	4805	0.16701	0.127489	0.1902	101	6542	0.132455	0.103692	0.201465	137	11347	0.727981	0.622998	0.595802	2658	TG	Thyroglobulin
1844	X2659	0.0792667	0.0864468	0.359173	43	5754	0.0352528	0.0428645	0.410835	125	7741	0.0800907	0.0378821	0.0344975	168	13495	0.783797	0.808196	0.215388	2659	TGFA	Protransforming growth factor alpha
1845	X266	-0.0741631	0.0607457	0.222133	35	4818	0.00595665	0.0449359	0.894542	101	6574	-0.00300632	0.0343249	0.930207	136	11392	0.687576	0.96549	0.984825	266	BLOC1S3	Biogenesis of lysosome-related organelles complex 1 subunit 3
1846	X2660	0.0439855	0.0713339	0.537489	43	5815	0.0541755	0.039872	0.17423	124	7818	0.052527	0.0350593	0.134073	167	13633	0.862617	0.604153	0.481278	2660	TGFB1	Transforming growth factor beta-1 proprotein
1847	X2661	0.115047	0.128573	0.370896	36	4805	0.00789217	0.0551513	0.886211	101	6542	0.00174956	0.0576523	0.975791	137	11347	0.789885	0.960966	0.993817	2661	TGFB2	Transforming growth factor beta-2 proprotein
1848	X2662	0.0956399	0.0568271	0.0923758	43	5723	0.0219914	0.0286716	0.443075	122	7699	0.056871	0.0278983	0.0414984	165	13422	0.584888	0.824628	0.24596	2662	TGFBI	Transforming growth factor-beta-induced protein ig-h3
1849	X2663	0.030725	0.0471759	0.514862	32	4697	-0.00506994	0.0182456	0.781111	101	6374	-0.0058283	0.0246118	0.812805	133	11071	0.858327	0.935029	0.950479	2663	TGFBR1	TGF-beta receptor type-1
1850	X2664	0.0850931	0.057604	0.13962	44	5785	0.083402	0.0331865	0.0119666	123	7777	0.0811832	0.0276725	0.00334932	167	13562	0.634479	0.171809	0.0440843	2664	TGFBR2	TGF-beta receptor type-2
1851	X2665	-0.0624782	0.0482977	0.195801	44	5829	0.0102775	0.0288836	0.721972	125	7856	-0.00897313	0.0229487	0.695791	169	13685	0.668376	0.91693	0.907635	2665	TGFBR3	Transforming growth factor beta receptor type 3
1852	X2666	0.0487991	0.128101	0.703246	43	5746	-0.00158298	0.0790612	0.984026	124	7747	0.0526908	0.0788017	0.503719	167	13493	0.933699	0.993546	0.832746	2666	TGM2	Protein-glutamine gamma-glutamyltransferase 2
1853	X2667	-0.016336	0.0472589	0.729591	35	4833	0.052819	0.0268381	0.0490613	105	6577	0.0279413	0.0305589	0.360537	140	11410	0.939562	0.350507	0.747687	2667	TGOLN2	Trans-Golgi network integral membrane protein 2
1854	X2668	0.18924	0.162361	0.243796	35	4647	0.0351915	0.117312	0.764191	97	6320	0.0629008	0.0925895	0.496915	132	10967	0.709778	0.928082	0.827625	2668	THAP12	52 kDa repressor of the inhibitor of the protein kinase
1855	X2669	0.0110138	0.0476215	0.817099	43	5752	0.0817718	0.0272252	0.0026687	124	7760	0.0636978	0.0262458	0.0152256	167	13512	0.960954	0.0820837	0.124969	2669	THBD	Thrombomodulin
1856	X267	-0.16724	0.14211	0.239259	44	5760	0.00649844	0.0703301	0.926381	125	7754	-0.0219812	0.0583561	0.706417	169	13514	0.709778	0.976803	0.913622	267	BLVRB	Flavin reductase
1857	X2670	0.0954745	0.0742912	0.198744	44	5760	-0.0111431	0.0413266	0.787441	125	7754	0.0271228	0.0360449	0.451767	169	13514	0.670588	0.935707	0.804207	2670	THBS2	Thrombospondin-2
1858	X2671	0.0776453	0.0748242	0.299408	43	5765	0.0408469	0.0429352	0.341421	123	7752	0.0714514	0.0371873	0.0546822	166	13517	0.742044	0.765661	0.291276	2671	THBS4	Thrombospondin-4
1859	X2672	0.083939	0.0487969	0.085401	43	5722	0.044287	0.0290681	0.127619	123	7730	0.0737432	0.0244398	0.00255	166	13452	0.572863	0.541218	0.0364865	2672	THOP1	Thimet oligopeptidase
1860	X2673	0.0543262	0.0777279	0.484597	42	5655	0.0160966	0.0395634	0.684115	119	7607	0.0198846	0.0409162	0.626979	161	13262	0.841702	0.902883	0.878672	2673	THPO	Thrombopoietin
1861	X2674	-0.0214731	0.170485	0.899769	34	4664	0.0495058	0.140916	0.725352	102	6357	0.124227	0.123701	0.315258	136	11021	0.982697	0.917126	0.706372	2674	THRAP3	Thyroid hormone receptor-associated protein 3
1862	X2675	-0.478799	0.340909	0.160176	31	4660	-0.000402384	0.03602	0.991087	99	6300	0.0353973	0.0328413	0.281109	130	10960	0.639103	0.996114	0.679968	2675	THSD1	Thrombospondin type-1 domain-containing protein 1
1863	X2676	0.107063	0.160558	0.504887	36	4795	0.102767	0.101772	0.3126	101	6534	-0.00636754	0.0766005	0.933751	137	11329	0.852824	0.748388	0.986344	2676	THTPA	Thiamine-triphosphatase
1864	X2677	0.03881	0.057688	0.501102	43	5830	0.0617174	0.0303333	0.0418868	124	7835	0.0340168	0.0287687	0.237037	167	13665	0.852281	0.322088	0.643701	2677	THY1	Thy-1 membrane glycoprotein
1865	X2678	-0.154008	0.19156	0.421417	42	5598	0.0468292	0.128166	0.714828	118	7523	-0.0980294	0.103297	0.342617	160	13121	0.817609	0.914504	0.735829	2678	TIA1	Nucleolysin TIA-1 isoform p40
1866	X2679	-0.000934382	0.0950235	0.992154	44	5829	0.053141	0.0441853	0.229098	125	7856	0.0528807	0.0430683	0.21951	169	13685	0.997724	0.666093	0.620317	2679	TIE1	Tyrosine-protein kinase receptor Tie-1
1867	X268	-0.0170987	0.0459071	0.709548	35	4728	-0.00540091	0.0345518	0.875786	102	6431	-0.0175866	0.0264451	0.506036	137	11159	0.935446	0.95756	0.8328	268	BMP10	Bone morphogenetic protein 10
1868	X2680	0.125941	0.087274	0.149006	39	5645	0.0329051	0.0468092	0.48208	124	7550	0.0837014	0.0475423	0.0783118	163	13195	0.639103	0.837939	0.35604	2680	TIGAR	Fructose-2,6-bisphosphatase TIGAR
1869	X2681	0.19102	0.0941924	0.0425631	35	4734	0.0496896	0.0498277	0.318654	99	6463	0.0719507	0.0400897	0.0726945	134	11197	0.483234	0.752363	0.341396	2681	TIGIT	T-cell immunoreceptor with Ig and ITIM domains
1870	X2682	0.0399083	0.0791102	0.613935	43	5790	0.0831601	0.0574949	0.148068	123	7781	0.0132306	0.042044	0.753002	166	13571	0.904648	0.567787	0.930115	2682	TIMD4	T-cell immunoglobulin and mucin domain-containing protein 4
1871	X2683	-0.0233695	0.0694476	0.73649	36	4838	0.00178007	0.0413387	0.965653	103	6561	-0.0585105	0.0343997	0.0889615	139	11399	0.941129	0.987969	0.382836	2683	TIMM10	Mitochondrial import inner membrane translocase subunit Tim10
1872	X2684	-0.175582	0.150311	0.242758	35	4818	-0.0649125	0.0919316	0.480128	101	6574	-0.177742	0.0760279	0.0193947	136	11392	0.709778	0.837939	0.149924	2684	TIMM8A	Mitochondrial import inner membrane translocase subunit Tim8 A
1873	X2685	-0.0153619	0.0694329	0.824899	43	5701	0.0364984	0.0339262	0.282009	122	7660	0.0123804	0.0293247	0.67289	165	13361	0.962585	0.718787	0.895757	2685	TIMP1	Metalloproteinase inhibitor 1
1874	X2686	0.0333732	0.0403609	0.408311	36	4838	0.00356149	0.0179571	0.842784	103	6561	-0.00077323	0.0176593	0.965075	139	11399	0.808322	0.945717	0.990079	2686	TIMP2	Metalloproteinase inhibitor 2
1875	X2687	-0.161656	0.343912	0.638319	45	5773	0.105782	0.139089	0.446935	124	7783	0.0420697	0.127202	0.740848	169	13556	0.915966	0.8259	0.925505	2687	TIMP3	Metalloproteinase inhibitor 3
1876	X2688	-0.103128	0.071239	0.147718	44	5760	0.0402741	0.0466791	0.388255	125	7754	0.0392655	0.0382978	0.305236	169	13514	0.639103	0.796111	0.697341	2688	TIMP4	Metalloproteinase inhibitor 4
1877	X2689	-0.110067	0.0560541	0.0495775	43	5739	0.0448613	0.0226123	0.0472637	123	7739	0.00758472	0.0200095	0.704647	166	13478	0.515491	0.34458	0.913622	2689	TINAGL1	Tubulointerstitial nephritis antigen-like
1878	X269	-0.0867958	0.089446	0.331861	42	5716	-0.0435992	0.0487556	0.371193	123	7690	-0.0699861	0.0446007	0.116608	165	13406	0.765955	0.784242	0.441932	269	BMP4	Bone morphogenetic protein 4
1879	X2690	-0.100134	0.113192	0.376353	44	5785	0.0647907	0.104414	0.534918	123	7777	0.0251349	0.0688946	0.715237	167	13562	0.790606	0.860226	0.916195	2690	TJAP1	Tight junction-associated protein 1
1880	X2691	-0.0413342	0.0818264	0.613457	32	4671	-0.00598206	0.050029	0.904822	100	6372	-0.0154778	0.0364125	0.670786	132	11043	0.904648	0.970977	0.894993	2691	TJP3	Tight junction protein ZO-3
1881	X2692	0.0476951	0.109889	0.664266	35	4734	-0.0391601	0.0385333	0.309503	99	6463	0.0226871	0.0411166	0.581103	134	11197	0.919561	0.748388	0.859303	2692	TK1	Thymidine kinase, cytosolic
1882	X2693	-0.026869	0.0622392	0.665956	32	4697	0.00909436	0.0226364	0.687862	101	6374	0.00880916	0.0213101	0.679329	133	11071	0.919561	0.905711	0.897676	2693	TLR1	Toll-like receptor 1
1883	X2694	0.0378264	0.0298415	0.204949	35	4734	-0.0396245	0.0248228	0.110422	99	6463	0.00772616	0.0192827	0.688657	134	11197	0.675515	0.513781	0.903978	2694	TLR2	Toll-like receptor 2
1884	X2695	0.123699	0.125783	0.325397	43	5822	-0.0183693	0.0671796	0.784518	125	7830	0.0626391	0.0632705	0.322164	168	13652	0.758827	0.935421	0.713694	2695	TLR3	Toll-like receptor 3
1885	X2696	-0.033183	0.0468277	0.478561	32	4697	-0.0198596	0.0268845	0.460088	101	6374	-0.00610638	0.0233648	0.793823	133	11071	0.838592	0.831935	0.944345	2696	TLR4	Toll-like receptor 4
1886	X2697	-0.0099518	0.144196	0.944977	35	4694	-0.0412514	0.0471483	0.381612	95	6411	-0.0282599	0.0606351	0.641169	130	11105	0.991214	0.79308	0.886006	2697	TMCO5A	Transmembrane and coiled-coil domain-containing protein 5A
1887	X2698	-0.0691776	0.0614106	0.259964	35	4734	-0.0206107	0.0543838	0.704698	99	6463	-0.0340548	0.0445642	0.444763	134	11197	0.716932	0.910253	0.801115	2698	TMED1	Transmembrane emp24 domain-containing protein 1
1888	X2699	-0.0394796	0.053475	0.460343	34	4664	0.066944	0.0530681	0.207139	102	6357	0.0200376	0.042366	0.636239	136	11021	0.83548	0.641243	0.88488	2699	TMED10	Transmembrane emp24 domain-containing protein 10
1889	X27	-0.0237388	0.0559065	0.671117	42	5716	0.0599072	0.0276085	0.0300161	123	7690	0.0329406	0.0233522	0.158363	165	13406	0.922326	0.274762	0.527035	27	ACVRL1	Serine/threonine-protein kinase receptor R3
1890	X270	0.00138149	0.0588141	0.98126	42	5643	0.0017489	0.0391466	0.964366	118	7595	-0.00128597	0.0318557	0.967799	160	13238	0.997724	0.987689	0.991205	270	BMP6	Bone morphogenetic protein 6
1891	X2700	-0.0429017	0.0688001	0.53291	34	4664	-0.0094083	0.0616035	0.878616	102	6357	-0.0211872	0.0424947	0.618073	136	11021	0.861262	0.95756	0.875356	2700	TMED4	Transmembrane emp24 domain-containing protein 4
1892	X2701	-0.234516	0.164533	0.154058	35	4810	-0.0488132	0.118162	0.67953	101	6544	-0.151976	0.100913	0.132062	136	11354	0.639103	0.900084	0.477582	2701	TMED8	Protein TMED8
1893	X2702	-0.0283724	0.111044	0.798332	36	4805	0.0341895	0.0760046	0.65283	101	6542	0.0110849	0.0633654	0.86113	137	11347	0.956427	0.892221	0.966767	2702	TMEM106A	Transmembrane protein 106A
1894	X2703	-0.0745524	0.141079	0.597191	34	4690	0.101766	0.0650198	0.117546	100	6411	-0.0227625	0.0640086	0.722128	134	11101	0.895497	0.522067	0.917018	2703	TMEM132A	Transmembrane protein 132A
1895	X2704	0.0163082	0.0719503	0.820688	36	4820	-0.0581078	0.0423066	0.1696	102	6569	-0.0104148	0.0389854	0.789356	138	11389	0.962585	0.602929	0.943318	2704	TMEM25	Transmembrane protein 25
1896	X2705	-0.0514885	0.0493785	0.297072	35	4658	-0.0150677	0.0482608	0.754878	98	6332	-0.0355425	0.036935	0.335899	133	10990	0.740541	0.92424	0.730825	2705	TMOD4	Tropomodulin-4
1897	X2706	0.0776123	0.116791	0.506344	32	4671	-0.0496812	0.0576111	0.388492	100	6372	-0.0188871	0.0554293	0.733298	132	11043	0.852994	0.796111	0.920475	2706	TMPRSS11B	Transmembrane protease serine 11B
1898	X2707	-0.0609217	0.065985	0.355868	35	4815	0.0656613	0.0396615	0.0978145	101	6563	0.0106943	0.0335711	0.750063	136	11378	0.783328	0.47795	0.930115	2707	TMPRSS11D	Transmembrane protease serine 11D
1899	X2708	0.241701	0.217491	0.266432	43	5721	0.202023	0.11676	0.0835857	122	7724	0.209049	0.100281	0.0371023	165	13445	0.719454	0.443936	0.228323	2708	TMPRSS15	Enteropeptidase
1900	X2709	0.0718309	0.0992541	0.469245	42	5697	0.113109	0.0413647	0.00624899	122	7664	0.0813455	0.0404395	0.0442688	164	13361	0.836596	0.11937	0.255639	2709	TMPRSS5	Transmembrane protease serine 5
1901	X271	0.0480776	0.0391205	0.219087	35	4728	0.0489385	0.0239145	0.0407179	102	6431	0.0436187	0.0210841	0.0385657	137	11159	0.684664	0.316556	0.234768	271	BMPER	BMP-binding endothelial regulator protein
1902	X2710	-0.103473	0.127638	0.417549	44	5760	0.109404	0.0830867	0.187925	125	7754	-0.00966922	0.0734077	0.895206	169	13514	0.816158	0.619509	0.978403	2710	TMSB10	Thymosin beta-10
1903	X2711	-0.134392	0.0951556	0.157851	43	5790	0.0570494	0.0476161	0.230874	123	7781	-0.0241673	0.047463	0.610625	166	13571	0.639103	0.668069	0.872066	2711	TNC	Tenascin
1904	X2712	0.0439556	0.0524351	0.40187	42	5642	0.0831778	0.0348582	0.0170246	119	7590	0.0753289	0.0289076	0.00916464	161	13232	0.8067	0.201912	0.0878002	2712	TNF	Tumor necrosis factor
1905	X2713	-0.0965265	0.0786225	0.219552	35	4810	-0.00984882	0.0443208	0.824145	101	6544	-0.0259407	0.036416	0.476253	136	11354	0.684664	0.944744	0.813332	2713	TNFAIP2	Tumor necrosis factor alpha-induced protein 2
1906	X2714	-0.0174303	0.0622737	0.779555	42	5685	0.0606952	0.0398945	0.128161	122	7587	0.0282786	0.0331148	0.393128	164	13272	0.951119	0.541218	0.771003	2714	TNFAIP8	Tumor necrosis factor alpha-induced protein 8
1907	X2715	-0.0484247	0.0942401	0.607361	35	4728	0.143912	0.0826789	0.0817519	102	6431	-0.010657	0.0563597	0.850024	137	11159	0.90094	0.439925	0.966385	2715	TNFAIP8L2	Tumor necrosis factor alpha-induced protein 8-like protein 2
1908	X2716	0.187555	0.0540832	0.000524548	42	5726	0.0764658	0.0313806	0.0148209	123	7702	0.140272	0.0348814	5.78572e-05	165	13428	0.0666404	0.191623	0.00242027	2716	TNFRSF10A	Tumor necrosis factor receptor superfamily member 10A
1909	X2717	0.172718	0.190465	0.3645	42	5726	0.082695	0.0301871	0.00615483	123	7702	0.156445	0.0750523	0.0371161	165	13428	0.787628	0.11937	0.228323	2717	TNFRSF10B	Tumor necrosis factor receptor superfamily member 10B
1910	X2718	-0.00342837	0.0942361	0.970979	44	5777	0.0604118	0.0525541	0.250343	124	7784	0.0341843	0.0460854	0.458233	168	13561	0.995858	0.690792	0.807502	2718	TNFRSF10C	Tumor necrosis factor receptor superfamily member 10C
1911	X2719	0.20925	0.202653	0.301813	43	5822	0.0978189	0.0408232	0.0165678	125	7830	0.0908572	0.0400441	0.0232726	168	13652	0.744217	0.199222	0.171723	2719	TNFRSF11A	Tumor necrosis factor receptor superfamily member 11A
1912	X272	0.00922863	0.0572254	0.871882	36	4838	-0.0383311	0.0386165	0.3209	103	6561	-0.0379331	0.0297143	0.201745	139	11399	0.973527	0.755576	0.595802	272	BNIP2	BCL2/adenovirus E1B 19 kDa protein-interacting protein 2
1913	X2720	0.00567011	0.0685636	0.934091	45	5746	0.0412856	0.0308407	0.180677	124	7748	0.0170952	0.0276362	0.536193	169	13494	0.991214	0.613281	0.84873	2720	TNFRSF11B	Tumor necrosis factor receptor superfamily member 11B
1914	X2721	0.0310936	0.06052	0.60741	44	5785	0.0398937	0.0363803	0.272828	123	7777	0.0405358	0.0349845	0.246586	167	13562	0.90094	0.709887	0.652106	2721	TNFRSF12A	Tumor necrosis factor receptor superfamily member 12A
1915	X2722	0.0203205	0.0507419	0.688812	45	5754	0.0690322	0.0337545	0.0408425	124	7761	0.0471566	0.0267283	0.0776825	169	13515	0.929005	0.316556	0.355781	2722	TNFRSF13B	Tumor necrosis factor receptor superfamily member 13B
1916	X2723	0.177772	0.0902256	0.048803	42	5685	0.102558	0.0448139	0.022107	122	7587	0.132529	0.0411659	0.00128461	164	13272	0.515491	0.237487	0.0242892	2723	TNFRSF13C	Tumor necrosis factor receptor superfamily member 13C
1917	X2724	0.0147604	0.0522009	0.777359	45	5754	0.0648721	0.0292371	0.0264983	124	7761	0.0142622	0.027867	0.608793	169	13515	0.951119	0.255538	0.871579	2724	TNFRSF14	Tumor necrosis factor receptor superfamily member 14
1918	X2725	-0.133896	0.0685406	0.0507569	35	4728	0.0390933	0.0414802	0.345959	102	6431	-0.00830964	0.0384882	0.829065	137	11159	0.515491	0.769324	0.959417	2725	TNFRSF17	Tumor necrosis factor receptor superfamily member 17
1919	X2726	-0.00518626	0.0531148	0.922216	43	5816	0.0692172	0.0285983	0.0155067	125	7811	0.0439498	0.0268401	0.101533	168	13627	0.988603	0.197413	0.407526	2726	TNFRSF19	Tumor necrosis factor receptor superfamily member 19
1920	X2727	0.0341547	0.0513045	0.505586	44	5760	0.0652253	0.0301445	0.0304833	125	7754	0.0411601	0.024451	0.0923028	169	13514	0.852994	0.275072	0.390317	2727	TNFRSF1A	Tumor necrosis factor receptor superfamily member 1A
1921	X2728	0.00942904	0.0551677	0.86429	44	5760	0.0682584	0.0305912	0.0256609	125	7754	0.0350273	0.0294453	0.234215	169	13514	0.972786	0.251614	0.639006	2728	TNFRSF1B	Tumor necrosis factor receptor superfamily member 1B
1922	X2729	0.0194863	0.0536307	0.716349	43	5830	0.0528484	0.0293993	0.0722392	124	7835	0.0272312	0.0256806	0.288972	167	13665	0.935446	0.423765	0.687604	2729	TNFRSF21	Tumor necrosis factor receptor superfamily member 21
1923	X273	0.0280032	0.0785689	0.721529	32	4697	0.0394436	0.0477993	0.409262	101	6374	0.0258109	0.0439549	0.55706	133	11071	0.93661	0.808196	0.852638	273	BNIP3L	BCL2/adenovirus E1B 19 kDa protein-interacting protein 3-like
1924	X2730	0.0526398	0.0742106	0.478119	43	5815	0.115287	0.0416976	0.00569534	124	7818	0.0789362	0.0381057	0.0383115	167	13633	0.838592	0.113776	0.233708	2730	TNFRSF4	Tumor necrosis factor receptor superfamily member 4
1925	X2731	0.0615207	0.0905609	0.496929	42	5726	0.0778216	0.0561002	0.165384	123	7702	0.111064	0.0444578	0.0124827	165	13428	0.850631	0.598658	0.108879	2731	TNFRSF6B	Tumor necrosis factor receptor superfamily member 6B
1926	X2732	0.0541999	0.0855648	0.526448	43	5830	0.0603705	0.043167	0.161954	124	7835	0.0472896	0.039379	0.229796	167	13665	0.86028	0.590797	0.632518	2732	TNFRSF8	Tumor necrosis factor receptor superfamily member 8
1927	X2733	0.175862	0.0709726	0.0132162	42	5726	0.144333	0.0493838	0.00347035	123	7702	0.0967632	0.0301961	0.00135302	165	13428	0.29256	0.0932005	0.0250223	2733	TNFRSF9	Tumor necrosis factor receptor superfamily member 9
1928	X2734	0.0379138	0.0429606	0.377494	43	5822	0.0726647	0.0278404	0.00905313	125	7830	0.0585237	0.0256742	0.0226388	168	13652	0.790606	0.153923	0.169183	2734	TNFSF10	Tumor necrosis factor ligand superfamily member 10
1929	X2735	0.0264521	0.127093	0.835126	43	5754	-0.00648038	0.0635478	0.918775	125	7741	-0.0177723	0.0534905	0.7397	168	13495	0.964521	0.975304	0.924846	2735	TNFSF11	Tumor necrosis factor ligand superfamily member 11
1930	X2736	-0.0135896	0.0430167	0.752067	43	5822	0.0084348	0.0320628	0.792496	125	7830	-0.00650039	0.0252507	0.796844	168	13652	0.944161	0.937578	0.944615	2736	TNFSF12	Tumor necrosis factor ligand superfamily member 12
1931	X2737	-0.016219	0.0411112	0.6932	45	5773	-0.00746526	0.0238832	0.754605	124	7783	0.00430582	0.0229747	0.851334	169	13556	0.929996	0.92424	0.966385	2737	TNFSF13	Tumor necrosis factor ligand superfamily member 13
1932	X2738	0.140776	0.0579048	0.01505	44	5817	0.0309517	0.0229918	0.178237	124	7842	0.0719184	0.0241933	0.00295234	168	13659	0.30539	0.60926	0.0400283	2738	TNFSF13B	Tumor necrosis factor ligand superfamily member 13B
1933	X2739	0.0603514	0.0956435	0.528038	42	5726	0.0721851	0.0575197	0.209492	123	7702	0.0657243	0.0511976	0.199234	165	13428	0.86028	0.641243	0.591026	2739	TNFSF14	Tumor necrosis factor ligand superfamily member 14
1934	X274	-0.0597596	0.0354178	0.0915503	42	5655	-0.0126332	0.0261875	0.629514	119	7607	-0.022998	0.0207235	0.267105	161	13262	0.584888	0.88221	0.670515	274	BOC	Brother of CDO
1935	X2740	0.0685428	0.0549509	0.212271	36	4842	0.00955552	0.0417018	0.818761	104	6570	0.0573169	0.030572	0.060818	140	11412	0.679987	0.94264	0.310235	2740	TNFSF8	Tumor necrosis factor ligand superfamily member 8
1936	X2741	0.101752	0.184797	0.5819	35	4818	-0.00479373	0.0988601	0.961326	101	6574	0.067443	0.0828436	0.415587	136	11392	0.886502	0.985958	0.783955	2741	TNIP1	TNFAIP3-interacting protein 1
1937	X2742	0.0306537	0.0842461	0.715963	36	4842	-0.0292545	0.041601	0.481922	104	6570	0.0194073	0.0388009	0.61695	140	11412	0.935446	0.837939	0.875356	2742	TNN	Tenascin-N
1938	X2743	-0.780689	0.37572	0.0377235	42	5655	-0.144881	0.0848981	0.0879094	119	7607	-0.152264	0.0739548	0.0395055	161	13262	0.477178	0.455586	0.238502	2743	TNNI3	Troponin I, cardiac muscle
1939	X2744	-0.00840989	0.0516029	0.870539	35	4734	-0.0333131	0.0338601	0.325192	99	6463	-0.0191508	0.0261478	0.463921	134	11197	0.973527	0.758396	0.807502	2744	TNPO1	Transportin-1
1940	X2745	0.121462	0.0628658	0.0533491	42	5726	-0.0100818	0.0452418	0.823658	123	7702	0.031832	0.0428976	0.45806	165	13428	0.524966	0.944556	0.807502	2745	TNR	Tenascin-R
1941	X2746	-0.0902159	0.0477513	0.0588535	44	5760	-0.0342771	0.0228936	0.134331	125	7754	-0.0306098	0.0241015	0.204071	169	13514	0.527575	0.546394	0.59809	2746	TNXB	Tenascin-X
1942	X2747	0.0651981	0.130153	0.616416	36	4838	0.288553	0.112921	0.0106082	103	6561	0.00469658	0.0673213	0.944382	139	11399	0.905036	0.165811	0.987688	2747	TOMM20	Mitochondrial import receptor subunit TOM20 homolog
1943	X2748	-0.101881	0.232181	0.660807	35	4810	0.0447727	0.122019	0.71367	101	6544	-0.0744666	0.108945	0.494276	136	11354	0.919554	0.91401	0.825772	2748	TOP1	DNA topoisomerase 1
1944	X2749	0.133565	0.133193	0.315957	35	4658	0.126389	0.0730769	0.0837127	98	6332	0.129407	0.0768507	0.0922063	133	10990	0.754512	0.443936	0.390317	2749	TOP1MT	DNA topoisomerase I, mitochondrial
1945	X275	-0.0513989	0.0947314	0.587423	32	4671	-0.0160795	0.0488031	0.741794	100	6372	-0.0256201	0.0428861	0.55024	132	11043	0.888096	0.922204	0.851817	275	BOLA1	BolA-like protein 1
1946	X2750	0.0216454	0.1154	0.851215	32	4697	-0.0138898	0.0772915	0.857383	101	6374	0.00567255	0.0715856	0.936841	133	11071	0.970687	0.95021	0.986372	2750	TOP2B	DNA topoisomerase 2-beta
1947	X2751	-0.127308	0.0811574	0.116727	34	4690	-0.0807761	0.0458931	0.0783921	100	6411	-0.0810424	0.0360061	0.0243984	134	11101	0.606154	0.435587	0.175117	2751	TOR1AIP1	Torsin-1A-interacting protein 1
1948	X2752	-0.046787	0.115975	0.686637	41	5627	0.0291342	0.0481754	0.545343	122	7570	0.0160163	0.0464088	0.73001	163	13197	0.927121	0.860305	0.918643	2752	TP53	Cellular tumor antigen p53
1949	X2753	-0.110717	0.160394	0.490017	32	4697	0.0500329	0.0943009	0.595719	101	6374	-0.0653187	0.0852198	0.443394	133	11071	0.845735	0.87237	0.799752	2753	TP53BP1	TP53-binding protein 1
1950	X2754	-0.072217	0.0873058	0.408139	35	4636	0.059061	0.0573333	0.302947	98	6283	-0.00830993	0.0517406	0.872403	133	10919	0.808322	0.745555	0.967891	2754	TP53I3	Quinone oxidoreductase PIG3
1951	X2755	0.017866	0.0550877	0.745697	42	5655	0.0476192	0.0481134	0.322306	119	7607	0.0230002	0.0363822	0.527268	161	13262	0.943584	0.756449	0.844886	2755	TP53INP1	Tumor protein p53-inducible nuclear protein 1
1952	X2756	-0.0619433	0.0539525	0.250924	35	4694	-0.0285861	0.042326	0.499434	95	6411	-0.0298267	0.0322249	0.354665	130	11105	0.716932	0.843984	0.743269	2756	TP73	Tumor protein p73
1953	X2757	0.000705502	0.0615141	0.990849	35	4694	-0.111799	0.0399309	0.00511304	95	6411	-0.0456349	0.0340816	0.180574	130	11105	0.997724	0.112161	0.565091	2757	TPBGL	Trophoblast glycoprotein-like
1954	X2758	0.206329	0.207879	0.320933	35	4728	0.017701	0.114006	0.876613	102	6431	-0.04343	0.108508	0.688974	137	11159	0.756266	0.95756	0.903988	2758	TPD52L2	Tumor protein D54
1955	X2759	0.00936964	0.0510132	0.854272	36	4838	0.021137	0.0232285	0.362843	103	6561	0.0126726	0.0212287	0.550536	139	11399	0.970687	0.780153	0.851817	2759	TPK1	Thiamin pyrophosphokinase 1
1956	X276	-0.11857	0.116304	0.307974	34	4690	0.0144059	0.0528073	0.785005	100	6411	-0.0606747	0.0551865	0.271573	134	11101	0.747919	0.935421	0.67298	276	BOLA2_BOLA2B	BolA-like protein 2
1957	X2760	-0.0540984	0.100502	0.590384	34	4664	0.0407021	0.0496598	0.412434	102	6357	-0.00635499	0.0433373	0.883416	136	11021	0.890606	0.808814	0.97488	2760	TPM3	Tropomyosin alpha-3 chain
1958	X2761	-0.0351708	0.1356	0.795349	41	5627	0.035436	0.0831573	0.670012	122	7570	-0.00639565	0.0710509	0.928275	163	13197	0.956427	0.896417	0.984825	2761	TPMT	Thiopurine S-methyltransferase
1959	X2762	0.0196579	0.068569	0.774351	45	5704	0.0115086	0.0443564	0.795282	122	7692	0.0134395	0.0377585	0.72189	167	13396	0.951119	0.938327	0.917018	2762	TPP1	Tripeptidyl-peptidase 1
1960	X2763	-0.0828513	0.149776	0.580147	35	4734	-0.0126887	0.0635279	0.841688	99	6463	-0.0701276	0.0661328	0.28896	134	11197	0.886502	0.945717	0.687604	2763	TPPP2	Tubulin polymerization-promoting protein family member 2
1961	X2764	-0.122349	0.0690607	0.0764592	39	5654	0.0957466	0.0522852	0.0670652	124	7564	0.0084737	0.0358618	0.813209	163	13218	0.555756	0.412999	0.950479	2764	TPPP3	Tubulin polymerization-promoting protein family member 3
1962	X2765	-0.00673964	0.0908011	0.940832	34	4664	-0.0224934	0.0399612	0.573516	102	6357	-0.0625409	0.0385624	0.104844	136	11021	0.991214	0.869819	0.415113	2765	TPR	Nucleoprotein TPR
1963	X2766	0.259336	0.178433	0.146111	35	4658	0.0214399	0.0825207	0.795008	98	6332	0.0458084	0.0629423	0.466746	133	10990	0.639103	0.938327	0.808619	2766	TPRKB	EKC/KEOPS complex subunit TPRKB
1964	X2767	0.0115677	0.0886775	0.896213	43	5820	0.0286423	0.0515926	0.578783	123	7815	0.0250508	0.0439911	0.569049	166	13635	0.98246	0.869819	0.852638	2767	TPSAB1	Tryptase alpha/beta-1
1965	X2768	0.0188302	0.0830181	0.820563	36	4820	-0.00840795	0.0379745	0.824773	102	6569	0.0107288	0.0344108	0.755202	138	11389	0.962585	0.944758	0.930312	2768	TPSD1	Tryptase delta
1966	X2769	0.0444242	0.06083	0.465207	32	4697	-0.0228754	0.0270272	0.397338	101	6374	-0.00111235	0.0241091	0.9632	133	11071	0.836596	0.802325	0.989955	2769	TPSG1	Tryptase gamma
1967	X277	0.0883797	0.296828	0.765896	31	4531	-0.010776	0.12679	0.932269	95	6175	0.00117612	0.10666	0.991202	126	10706	0.947344	0.977384	0.998033	277	BPIFA2	BPI fold-containing family A member 2
1968	X2770	0.135069	0.117753	0.251359	42	5685	-0.0685684	0.0546641	0.209711	122	7587	0.0147148	0.0558623	0.792233	164	13272	0.716932	0.641243	0.943318	2770	TPT1	Translationally-controlled tumor protein
1969	X2771	-0.0111828	0.0945271	0.905828	43	5754	0.0492038	0.0734868	0.503139	125	7741	0.0299903	0.0541559	0.579732	168	13495	0.984684	0.843984	0.858144	2771	TRAF2	TNF receptor-associated factor 2
1970	X2772	-0.0505012	0.062448	0.418693	32	4697	0.033781	0.039766	0.395607	101	6374	-0.00247038	0.0309817	0.936447	133	11071	0.816158	0.800529	0.986372	2772	TRAF3	TNF receptor-associated factor 3, Isoform 2
1971	X2773	-0.000846322	0.0829439	0.991859	34	4664	0.0998223	0.0572765	0.0813662	102	6357	0.0487102	0.0522547	0.35125	136	11021	0.997724	0.439691	0.740513	2773	TRAF3IP2	E3 ubiquitin ligase TRAF3IP2
1972	X2774	0.0826581	0.128409	0.519765	35	4734	0.0586687	0.0964941	0.543185	99	6463	0.0533396	0.0795521	0.50254	134	11197	0.859929	0.860305	0.832746	2774	TRDMT1	tRNA (cytosine(38)-C(5))-methyltransferase
1973	X2775	0.231147	0.142384	0.104502	36	4842	0.0887617	0.074921	0.236121	104	6570	0.115599	0.0712187	0.104556	140	11412	0.591267	0.675029	0.415113	2775	TREH	Trehalase
1974	X2776	-0.333052	0.295127	0.259108	45	5746	0.11059	0.0548963	0.0439535	124	7748	0.14584	0.0585669	0.0127693	169	13494	0.716932	0.33016	0.110065	2776	TREM2	Triggering receptor expressed on myeloid cells 2
1975	X2777	-0.00262569	0.126343	0.983419	35	4833	-0.0238572	0.0627142	0.70364	105	6577	-0.00920322	0.0512037	0.857359	140	11410	0.997724	0.910253	0.966385	2777	TREML1	Trem-like transcript 1 protein
1976	X2778	0.0184625	0.0615588	0.764241	44	5760	0.116301	0.034655	0.000790903	125	7754	0.0699864	0.0305816	0.0221076	169	13514	0.94702	0.042962	0.166921	2778	TREML2	Trem-like transcript 2 protein
1977	X2779	-0.162394	0.128691	0.20699	43	5816	0.0468561	0.0692972	0.498938	125	7811	-0.00354673	0.0573029	0.950647	168	13627	0.677297	0.843984	0.988246	2779	TRIAP1	TP53-regulated inhibitor of apoptosis 1
1978	X278	-0.260798	0.118688	0.0279962	43	5741	-0.0686112	0.0641342	0.284706	122	7742	-0.157066	0.0541956	0.00375394	165	13483	0.419512	0.719419	0.0478286	278	BPIFB1	BPI fold-containing family B member 1
1979	X2780	-0.0428771	0.139123	0.757934	43	5754	-0.013238	0.0867713	0.878744	125	7741	-0.0427918	0.0668199	0.521909	168	13495	0.945966	0.95756	0.841157	2780	TRIM21	E3 ubiquitin-protein ligase TRIM21
1980	X2781	-0.0755493	0.121346	0.533552	35	4723	0.0354146	0.071563	0.62069	98	6451	-0.00584912	0.053801	0.913426	133	11174	0.86162	0.878703	0.980901	2781	TRIM24	Transcription intermediary factor 1-alpha
1981	X2782	0.0238062	0.162767	0.883717	35	4810	0.0141948	0.109048	0.896432	101	6544	-0.0106758	0.0905699	0.906168	136	11354	0.975527	0.96549	0.979514	2782	TRIM25	E3 ubiquitin/ISG15 ligase TRIM25
1982	X2783	0.12811	0.176583	0.46815	35	4658	-0.0860117	0.0420283	0.0407055	98	6332	-0.0381911	0.0505495	0.449938	133	10990	0.836596	0.316556	0.804207	2783	TRIM26	Tripartite motif-containing protein 26
1983	X2784	0.0675138	0.137465	0.623331	35	4694	0.0845392	0.0890715	0.342562	95	6411	0.0493247	0.0672257	0.46312	130	11105	0.908368	0.766554	0.807502	2784	TRIM40	E3 ubiquitin ligase TRIM40
1984	X2785	-0.169536	0.141639	0.231324	43	5754	-0.00496915	0.0989732	0.959957	125	7741	-0.00286906	0.0785188	0.970852	168	13495	0.702087	0.985592	0.992316	2785	TRIM5	Tripartite motif-containing protein 5
1985	X2786	0.00231162	0.137009	0.986539	36	4805	0.0296259	0.0898623	0.741641	101	6542	-0.0282174	0.0749857	0.706691	137	11347	0.997724	0.922204	0.913622	2786	TRIM58	E3 ubiquitin-protein ligase TRIM58
1986	X2787	-0.0563876	0.0655968	0.390004	34	4664	-0.080447	0.0427472	0.0598466	102	6357	-0.104678	0.0404279	0.00961871	136	11021	0.798593	0.390774	0.0903726	2787	TRPV3	Transient receptor potential cation channel subfamily V member 3
1987	X2788	0.180462	0.266186	0.4978	32	4697	-0.0330693	0.0727475	0.649415	101	6374	0.0895883	0.126502	0.478824	133	11071	0.851124	0.890754	0.814865	2788	TSC1	Hamartin
1988	X2789	0.10468	0.120591	0.385359	36	4820	-0.0505978	0.0644334	0.432294	102	6569	-0.0105393	0.0606605	0.862068	138	11389	0.793566	0.820769	0.966973	2789	TSC22D1	TSC22 domain family protein 1
1989	X279	0.26208	0.167102	0.116792	36	4827	0.064519	0.089962	0.473263	103	6546	0.113676	0.0722749	0.115759	139	11373	0.606154	0.837939	0.440427	279	BPIFB2	BPI fold-containing family B member 2
1990	X2790	-0.223735	0.109363	0.0407748	43	5752	-0.23809	0.0824036	0.00386079	124	7760	-0.214448	0.0657176	0.00110173	167	13512	0.483234	0.0989582	0.0214618	2790	TSHB	Thyrotropin subunit beta
1991	X2791	0.125522	0.112328	0.2638	42	5655	0.0743121	0.0941076	0.429732	119	7607	0.0788186	0.0844732	0.350789	161	13262	0.719454	0.818311	0.740513	2791	TSLP	Thymic stromal lymphopoietin
1992	X2792	0.017153	0.108202	0.874041	34	4664	0.0158123	0.0416434	0.704162	102	6357	-0.0136578	0.0331087	0.679963	136	11021	0.973527	0.910253	0.897676	2792	TSNAX	Translin-associated protein X
1993	X2793	-0.0668331	0.124451	0.591253	42	5655	-0.0180117	0.0252783	0.476134	119	7607	-0.0422187	0.0499354	0.39785	161	13262	0.891145	0.837939	0.773979	2793	TSPAN1	Tetraspanin-1
1994	X2794	-0.0202319	0.0497999	0.684548	34	4664	0.197734	0.0879374	0.0245391	102	6357	0.0983974	0.0543147	0.0700453	136	11021	0.926109	0.245559	0.333284	2794	TSPAN15	Tetraspanin-15
1995	X2795	0.0347415	0.202556	0.863819	32	4671	-0.143319	0.0821126	0.0809148	100	6372	-0.0367835	0.0818936	0.653315	132	11043	0.972786	0.439691	0.889141	2795	TSPAN7	Tetraspanin-7
1996	X2796	0.281295	0.281874	0.318305	35	4810	-0.130792	0.120842	0.279105	101	6544	0.079767	0.0947707	0.399965	136	11354	0.755555	0.71602	0.774023	2796	TSPAN8	Tetraspanin-8
1997	X2797	-0.118724	0.0768612	0.12243	32	4697	0.0308481	0.0382474	0.419931	101	6374	-0.0136516	0.0332775	0.681634	133	11071	0.61015	0.812233	0.897854	2797	TSPYL1	Testis-specific Y-encoded-like protein 1
1998	X2798	-0.0872919	0.101033	0.387592	39	5638	0.046595	0.0714048	0.514048	124	7550	-0.00557379	0.0569952	0.922096	163	13188	0.796444	0.850864	0.984618	2798	TST	Thiosulfate sulfurtransferase
1999	X2799	0.0895845	0.123815	0.469353	35	4694	0.0889313	0.0557527	0.110689	95	6411	-0.0114366	0.0491159	0.815879	130	11105	0.836596	0.514202	0.95276	2799	TTF2	Transcription termination factor 2
[truncated: 923 more rows]

## Sheet: Proteomics_f874_NDE
	feature	res_male_de	se_male_de	pval_male_de	res_female_de	se_female_de	pval_female_de	res_combined_de	se_combined_de	pval_combined_de	BH_pval_male_de	BH_pval_female_de	BH_pval_combined_de	coding	name	name_full
1	X1	0.066879	0.0295163	0.0234615	0.0623378	0.0225065	0.00560969	0.0693274	0.0195685	0.000395885	0.366203	0.240204	0.0296609	1	A1BG	Alpha-1B-glycoprotein
2	X10	0.0910578	0.249229	0.714844	-0.0688348	0.0733096	0.347751	-0.0408252	0.0934653	0.66226	0.925236	0.920511	0.903664	10	ACADM	Medium-chain specific acyl-CoA dehydrogenase, mitochondrial
3	X100	-0.0618168	0.125218	0.621537	-0.0510526	0.070154	0.466784	-0.0373526	0.0606656	0.538084	0.892278	0.968022	0.865003	100	ALMS1	Alstrom syndrome protein 1
4	X1000	-0.166238	0.101821	0.102543	-0.0136414	0.087485	0.876089	-0.0704448	0.0724827	0.331108	0.575808	0.995984	0.781501	1000	FAM172A	Cotranscriptional regulator FAM172A
5	X1001	0.194355	0.0824257	0.0183769	0.0822869	0.0331655	0.0130978	0.101597	0.0312371	0.00114417	0.329865	0.335854	0.0557212	1001	FAM20A	Pseudokinase FAM20A
6	X1002	0.0953331	0.0841071	0.257016	0.0171426	0.0472052	0.716492	0.0357172	0.0344445	0.299759	0.706073	0.995984	0.760619	1002	FAM3B	Protein FAM3B
7	X1003	0.00926688	0.085235	0.913423	0.0013743	0.0511643	0.978571	-0.0181639	0.0374496	0.627661	0.978519	0.99804	0.901649	1003	FAM3C	Protein FAM3C
8	X1004	0.117411	0.173251	0.497967	0.00427596	0.119268	0.971401	0.0739362	0.0907067	0.415008	0.844471	0.99653	0.816808	1004	FAM3D	Protein FAM3D
9	X1005	-0.100088	0.0644027	0.120163	-0.0840811	0.0833235	0.31293	-0.138099	0.0757673	0.0683531	0.583388	0.918953	0.478964	1005	FAP	Prolyl endopeptidase FAP
10	X1006	-0.244098	0.156707	0.119312	0.0752042	0.103517	0.467539	-0.0537163	0.087716	0.540281	0.583388	0.968138	0.865003	1006	FARSA	Phenylalanine--tRNA ligase alpha subunit
11	X1007	-0.0180996	0.0689268	0.792865	0.0594692	0.0279351	0.0332679	0.0278255	0.0308424	0.36696	0.944557	0.483626	0.797217	1007	FAS	Tumor necrosis factor receptor superfamily member 6
12	X1008	-0.189278	0.115525	0.101333	0.00423929	0.0626145	0.946021	-0.0704421	0.0565334	0.212755	0.572754	0.995984	0.716664	1008	FASLG	Tumor necrosis factor ligand superfamily member 6
13	X1009	-0.0280324	0.0619016	0.650654	-0.0381643	0.064728	0.555452	-0.0361993	0.0396	0.360651	0.901202	0.988197	0.793307	1009	FBLN2	Fibulin-2
14	X101	-0.311288	0.297858	0.295982	0.192153	0.167026	0.249965	-0.0519186	0.14948	0.728344	0.728543	0.889114	0.922293	101	ALPI	Intestinal-type alkaline phosphatase
15	X1010	-0.0873072	0.156142	0.576057	-0.0273647	0.0641825	0.669847	-0.0673646	0.0660235	0.30758	0.879552	0.995984	0.761993	1010	FBN2	Fibrillin-2
16	X1011	0.0509509	0.122078	0.676412	-0.0228092	0.103108	0.824924	0.00823619	0.0810128	0.919022	0.905666	0.995984	0.975683	1011	FBP1	Fructose-1,6-bisphosphatase 1
17	X1012	0.215617	0.174645	0.216979	0.189109	0.0806343	0.0190134	0.235586	0.0719034	0.00105129	0.673219	0.403334	0.0538926	1012	FCAMR	High affinity immunoglobulin alpha and immunoglobulin mu Fc receptor
18	X1013	-0.0235008	0.113024	0.835285	0.077915	0.0686952	0.256705	0.0463321	0.0619192	0.454299	0.955832	0.893018	0.831	1013	FCAR	Immunoglobulin alpha Fc receptor
19	X1014	0.0180873	0.0571777	0.751749	0.0301243	0.0288454	0.29633	0.031067	0.0236038	0.188111	0.937798	0.917464	0.694643	1014	FCER1A	High affinity immunoglobulin epsilon receptor subunit alpha
20	X1015	-0.00182733	0.0795211	0.981667	0.135892	0.0583952	0.0199592	0.0750283	0.0474931	0.114159	0.994947	0.404604	0.59127	1015	FCER2	Low affinity immunoglobulin epsilon Fc receptor
21	X1016	-0.0323977	0.114569	0.777347	0.157092	0.0584772	0.00722327	0.0469076	0.0559799	0.402066	0.940527	0.26717	0.814621	1016	FCGR2A	Low affinity immunoglobulin gamma Fc region receptor II-a
22	X1017	0.0696696	0.168216	0.678751	0.0182541	0.105153	0.862183	0.047005	0.0931972	0.614008	0.906084	0.995984	0.897066	1017	FCGR2B	Low affinity immunoglobulin gamma Fc region receptor II-b
23	X1018	0.0369152	0.160023	0.817558	0.150448	0.0943026	0.110628	0.125352	0.0745374	0.0926219	0.955057	0.746478	0.537418	1018	FCGR3B	Low affinity immunoglobulin gamma Fc region receptor III-B
24	X1019	0.0621795	0.1106	0.57398	0.0447274	0.07786	0.565657	0.0503684	0.076027	0.507647	0.879138	0.988197	0.852987	1019	FCN1	Ficolin-1
25	X102	0.31416	0.256109	0.219949	0.0473561	0.113769	0.677229	0.0641326	0.107024	0.549017	0.674296	0.995984	0.869614	102	ALPP	Alkaline phosphatase, placental type
26	X1020	0.107542	0.106806	0.313986	0.0787964	0.0509087	0.121671	0.0467985	0.0474863	0.32437	0.734216	0.762924	0.775071	1020	FCN2	Ficolin-2
27	X1021	0.0693443	0.0629713	0.270807	0.0924109	0.0790986	0.242686	0.0761833	0.0593889	0.199567	0.706978	0.885879	0.70512	1021	FCRL1	Fc receptor-like protein 1
28	X1022	-0.0876979	0.12644	0.487936	0.021333	0.0619017	0.730374	-0.0116766	0.0495034	0.81353	0.837264	0.995984	0.937483	1022	FCRL2	Fc receptor-like protein 2
29	X1023	0.0214042	0.124016	0.862972	-0.101656	0.0790196	0.19828	-0.0791127	0.0753431	0.293703	0.963944	0.854532	0.759524	1023	FCRL3	Fc receptor-like protein 3
30	X1024	0.117525	0.119143	0.32393	0.087364	0.0994798	0.379831	0.0776151	0.0770813	0.313971	0.747535	0.92737	0.769099	1024	FCRL5	Fc receptor-like protein 5
31	X1025	-0.0526579	0.15165	0.728416	0.113819	0.0869624	0.190592	0.0957714	0.0790974	0.225971	0.932269	0.846362	0.726786	1025	FCRL6	Fc receptor-like protein 6
32	X1026	0.0826218	0.129871	0.524656	0.111088	0.0594553	0.0617031	0.104954	0.0621928	0.0914944	0.858583	0.65089	0.537077	1026	FCRLB	Fc receptor-like B
33	X1027	0.0234878	0.153816	0.878634	0.170054	0.0970965	0.079878	0.0777192	0.0796857	0.329401	0.966146	0.678117	0.780203	1027	FDX1	Adrenodoxin, mitochondrial
34	X1028	0.0541426	0.222995	0.808163	0.0220539	0.0602481	0.714327	0.0222928	0.0835593	0.789631	0.94969	0.995984	0.935997	1028	FDX2	Ferredoxin-2, mitochondrial
35	X1029	-0.0174845	0.126126	0.889745	-0.0309205	0.0585528	0.597445	-0.0169241	0.0622689	0.785783	0.971222	0.991189	0.935997	1029	FEN1	Flap endonuclease 1
36	X103	-0.00187566	0.0569171	0.973711	0.0560316	0.0769322	0.466415	0.0196928	0.0484358	0.68432	0.994166	0.967943	0.903664	103	AMBN	Ameloblastin
37	X1030	-0.0331327	0.102128	0.745618	-0.192207	0.0841431	0.0223548	-0.134901	0.0645208	0.0365455	0.93601	0.404604	0.361986	1030	FES	Tyrosine-protein kinase Fes/Fps
38	X1031	0.146249	0.068947	0.033907	0.114472	0.0403318	0.00453591	0.151501	0.0438836	0.000555726	0.420552	0.213773	0.0345351	1031	FETUB	Fetuin-B
39	X1032	0.11458	0.0820754	0.162704	0.160913	0.0610265	0.00836992	0.150479	0.0528789	0.00443087	0.623745	0.284382	0.133042	1032	FGA	Fibrinogen alpha chain
40	X1033	-0.183052	0.166758	0.27233	-0.0611287	0.100143	0.541589	-0.113997	0.0819814	0.164368	0.706978	0.987265	0.671046	1033	FGD3	FYVE, RhoGEF and PH domain-containing protein 3
[truncated: 2,883 more rows]

## Sheet: Proteomics_f874_NIE
	feature	res_male_ie	se_male_ie	pval_male_ie	res_female_ie	se_female_ie	pval_female_ie	res_combined_ie	se_combined_ie	pval_combined_ie	BH_pval_male_ie	BH_pval_female_ie	BH_pval_combined_ie	coding	name	name_full
[truncated: 2,923 more rows]
