# Supplementary material for: Replicated blood-based biomarkers for myalgic encephalomyelitis not explicable by inactivity
Source: EMBO Mol Med. 2025 Jun 20;17(7):1868–91. doi: 10.1038/s44321-025-00258-8 (PMC12254397; doi:10.1038/s44321-025-00258-8)
Supplement: Supplementary file 12 — Dataset EV11 [file 44321_2025_258_MOESM12_ESM.xlsx]

## Sheet: Description
Dataset EV11: Blood trait biomarker analysis of TE for cases with PEM-like symptoms and for cases without PEM-like symptoms and super learner

## Sheet: BT TE PEM vs Control 1 (SL)
	feature	res_male_te	se_male_te	pval_male_te	cases_male	controls_male	res_female_te	se_female_te	pval_female_te	cases_female	controls_female	res_combined_te	se_combined_te	pval_combined_te	cases_combined	controls_combined	name	BH_pval_male_te	BH_pval_female_te	BH_pval_combined_te
1	f.30000.0.0	0.202119	0.290241	0.486187	53	27068	0.510163	0.149802	0.000660202	180	36592	0.420186	0.141882	0.00306115	233	63660	leukocyte_cnt	0.706129	0.00358031	0.0113294
2	f.30010.0.0	0.0616806	0.0623482	0.32252	53	27069	0.0178718	0.0293233	0.542209	180	36591	-0.00548421	0.0260261	0.833106	233	63660	erythrocyte_cnt	0.561504	0.578896	0.910062
3	f.30020.0.0	0.119375	0.123465	0.33361	53	27069	0.161498	0.0700951	0.0212237	180	36592	0.157665	0.0651176	0.015468	233	63661	haemoglobin_concentration	0.561504	0.0445698	0.0374802
4	f.30030.0.0	0.325358	0.413101	0.430931	53	27069	0.176018	0.223355	0.430661	180	36591	0.284381	0.196835	0.148523	233	63660	haematocrit_percent	0.65717	0.475993	0.25289
5	f.30040.0.0	0.373849	0.704842	0.595834	53	27069	0.373187	0.359054	0.298636	180	36591	0.411914	0.330083	0.212063	233	63660	mean_corpuscular_vol	0.757236	0.361809	0.334
6	f.30050.0.0	0.0933541	0.216056	0.665682	53	27069	0.368708	0.192523	0.0554756	180	36590	-0.070097	0.231106	0.761653	233	63659	mean_corpuscular_haemoglobin	0.812132	0.0970822	0.910062
7	f.30060.0.0	0.194096	0.199967	0.331727	53	27069	0.234801	0.119143	0.0487536	180	36590	0.194184	0.0956589	0.0423601	233	63659	mean_corpuscular_haemoglobin_concentration	0.561504	0.09196	0.0953101
8	f.30070.0.0	0.0201729	0.126053	0.872854	53	27069	-0.141847	0.0560542	0.0113893	180	36591	-0.101901	0.0510003	0.0457105	233	63660	erythrocyte_distribution_width	0.934107	0.0275971	0.0993021
9	f.30080.0.0	-2.56578	8.38225	0.759531	53	27068	9.20171	4.68722	0.0496292	180	36591	6.19868	3.89555	0.11156	233	63659	platelet_cnt	0.857989	0.09196	0.206714
10	f.30090.0.0	0.0104204	0.00735017	0.156275	53	27068	0.00620116	0.00355524	0.0811191	180	36590	0.00690863	0.00321048	0.031405	233	63658	platelet_crit	0.476639	0.131039	0.0732784
11	f.30100.0.0	0.229996	0.20493	0.261728	53	27068	-0.0969778	0.0831415	0.243445	180	36590	0.0292916	0.100962	0.77172	233	63658	thrombocyte_vol	0.517104	0.340823	0.910062
12	f.30110.0.0	0.0871327	0.0731666	0.2337	53	27068	0.0299312	0.0378773	0.429402	180	36590	0.0364608	0.0393002	0.353536	233	63658	platelet_distribution_width	0.509133	0.475993	0.51767
13	f.30120.0.0	0.219067	0.0889119	0.0137446	53	27026	0.0665565	0.0467638	0.154665	179	36525	0.11233	0.0416879	0.0070487	232	63551	lymphocyte_cnt	0.139736	0.226602	0.0211461
14	f.30130.0.0	0.0409522	0.0223485	0.0668861	53	27026	0.0128673	0.011623	0.268267	179	36525	0.0207567	0.011861	0.080119	232	63551	monocyte_cnt	0.272004	0.347916	0.154957
15	f.30140.0.0	0.214411	0.214642	0.317832	53	27026	0.436877	0.132608	0.000986013	179	36525	0.366625	0.12504	0.00336715	232	63551	neutrophill_cnt	0.561504	0.00477837	0.0113294
16	f.30150.0.0	-0.00223777	0.0138153	0.871323	53	27026	-0.0150863	0.00784239	0.054394	179	36525	-0.0103615	0.00703656	0.14088	232	63551	eosinophill_cnt	0.934107	0.0970822	0.246541
17	f.30160.0.0	0.000112978	0.00468683	0.980769	53	27026	0.00301807	0.00337801	0.371618	179	36525	-0.00136756	0.0035032	0.69626	232	63551	basophill_cnt	0.989003	0.441735	0.877287
18	f.30170.0.0	0.0026517	0.00449393	0.555148	53	27026	-0.00217174	0.000135677	1.14721e-57	179	36524	0.000525945	0.00172947	0.761046	232	63550	nucleated_red_blood_cell_cnt	0.739026	3.61371e-56	0.910062
19	f.30180.0.0	1.25425	1.00962	0.214125	53	27027	-1.02978	0.546307	0.0594326	179	36525	0.056695	0.473568	0.904706	232	63552	lymphocyte_percent	0.509133	0.0995854	0.936847
20	f.30190.0.0	-0.0162931	0.249693	0.947973	53	27027	-0.357773	0.147362	0.0151888	179	36525	-0.142056	0.1241	0.252337	232	63552	monocyte_percent	0.980108	0.0329964	0.378506
21	f.30200.0.0	-0.560748	1.14725	0.625	53	27027	1.54231	0.616837	0.0124069	179	36525	0.627321	0.544663	0.24942	232	63552	neutrophill_percent	0.778061	0.0289495	0.378506
22	f.30210.0.0	-0.211313	0.174369	0.225562	53	27027	-0.326345	0.101486	0.00130146	179	36525	-0.244199	0.0949145	0.0100872	232	63552	eosinophill_percent	0.509133	0.00585656	0.0264789
23	f.30220.0.0	-0.071079	0.0589339	0.227786	53	27027	-0.014542	0.0481859	0.762812	179	36525	-0.00806032	0.0393832	0.837835	232	63552	basophill_percent	0.509133	0.775116	0.910062
24	f.30230.0.0	0.0416897	0.0710387	0.557298	53	27026	-0.0364168	0.00220065	1.64911e-61	179	36524	-0.0151224	0.0183459	0.409773	232	63550	nucleated_red_blood_cell_percent	0.739026	1.03894e-59	0.561211
25	f.30240.0.0	0.133695	0.0899003	0.136975	51	26595	0.11282	0.0437089	0.00984668	176	35903	0.0925009	0.035947	0.0100747	227	62498	reticulocyte_percent	0.447996	0.0248136	0.0264789
26	f.30250.0.0	0.00333407	0.00349846	0.340585	51	26595	0.00558963	0.00194501	0.00405523	176	35902	0.00444038	0.00163111	0.00648279	227	62497	reticulocyte_cnt	0.561504	0.0144878	0.0204208
27	f.30260.0.0	-2.5029	1.694	0.13954	51	26595	0.093917	0.606351	0.876909	176	35903	0.156699	0.627739	0.802878	227	62498	mean_reticulocyte_vol	0.447996	0.876909	0.910062
28	f.30270.0.0	-0.258571	0.792846	0.744325	51	26595	-0.359513	0.410851	0.381549	176	35903	0.0207731	0.453924	0.963499	227	62498	mean_sphered_cell_vol	0.856676	0.44514	0.979039
29	f.30280.0.0	-0.00827403	0.00803825	0.303324	51	26595	0.0228391	0.00507737	6.85301e-06	176	35903	0.00564311	0.00427997	0.187339	227	62498	immature_reticulocyte_fraction	0.561504	8.63479e-05	0.302624
30	f.30290.0.0	-0.00521189	0.0237261	0.826129	51	26595	0.0605628	0.0160938	0.000167815	176	35903	0.042997	0.013526	0.00147872	227	62498	high_light_scatter_reticulocyte_percent	0.916252	0.0011747	0.006441
31	f.30300.0.0	0.00343365	0.00169666	0.0429936	51	26595	0.00292044	0.000727973	6.02735e-05	176	35902	0.00151981	0.000616673	0.0137196	227	62497	high_light_scatter_reticulocyte_cnt	0.210853	0.000474654	0.0345733
32	f.30600.0.0	-0.0519844	0.559132	0.925925	45	24479	-0.284058	0.191035	0.137029	158	32729	-0.517526	0.193859	0.00759414	203	57208	albumin	0.973817	0.210557	0.0217469
33	f.30610.0.0	1.54957	4.17309	0.710395	50	26512	4.8279	1.94443	0.0130305	174	36021	5.71989	1.80537	0.00153357	224	62533	alkaline_phosphatase	0.833348	0.0293185	0.006441
34	f.30620.0.0	5.09185	4.27213	0.23331	50	26495	3.01567	1.05806	0.00436932	174	36020	4.62791	1.33286	0.000516258	224	62515	alanine_aminotransferase	0.509133	0.0144878	0.00295675
35	f.30630.0.0	-0.137625	0.0360256	0.00013335	45	24440	-0.0741178	0.0204418	0.000288069	156	32374	-0.100507	0.0275339	0.000261944	201	56814	apolipoprotein_a	0.00813433	0.00181484	0.00203143
36	f.30640.0.0	-0.0250976	0.0347704	0.470411	49	26367	0.0500774	0.02283	0.0282723	173	35889	0.0190491	0.0212385	0.369764	222	62256	apolipoprotein_b	0.69988	0.055661	0.51767
37	f.30650.0.0	-1.06919	2.71921	0.694172	50	26432	1.1715	0.623041	0.0600674	174	35913	2.39314	1.37007	0.0806835	224	62345	aspartate_aminotransferase	0.830284	0.0995854	0.154957
38	f.30660.0.0	-0.160366	0.0999346	0.108557	43	24972	-0.0692845	0.0473539	0.143434	125	28885	-0.150502	0.0457406	0.0010007	168	53857	direct_bilirubin	0.389528	0.215151	0.00525365
39	f.30670.0.0	-0.417819	0.182203	0.0218389	50	26496	-0.308922	0.0909468	0.000681965	173	36004	-0.37029	0.0854253	1.45982e-05	223	62500	urea	0.166521	0.00358031	0.000183938
40	f.30680.0.0	0.00893491	0.0140582	0.52506	45	24473	-0.00868042	0.00814803	0.286722	158	32723	-2.7819e-05	0.00719261	0.996914	203	57196	calcium	0.739026	0.354186	0.996914
41	f.30690.0.0	-0.0917064	0.172912	0.595858	50	26513	0.107598	0.0959041	0.261891	174	36017	-0.0452628	0.0873301	0.604252	224	62530	cholesterol	0.757236	0.347916	0.776895
42	f.30700.0.0	-4.09874	1.89462	0.0305134	50	26499	-1.91014	0.725804	0.00849441	173	36001	-2.78057	0.79423	0.000463583	223	62500	creatinine	0.204611	0.0222978	0.00292057
43	f.30710.0.0	-1.06425	0.822854	0.195886	50	26446	1.01376	0.374395	0.00677445	174	35972	0.920992	0.283783	0.00117282	224	62418	c_reactive_protein	0.509133	0.0193996	0.00568366
44	f.30720.0.0	0.0534419	0.0270399	0.0481087	50	26510	0.0324877	0.0111237	0.00349388	174	36027	0.0422698	0.0116642	0.000290205	224	62537	cystatin_c	0.210853	0.0137572	0.00203143
45	f.30730.0.0	11.9838	7.2058	0.0962983	50	26502	8.68663	3.25292	0.00757582	174	36008	11.7816	4.02442	0.00341679	224	62510	gamma_glutamyltransferase	0.367137	0.0207512	0.0113294
46	f.30740.0.0	-0.135985	0.11024	0.217376	45	24458	0.10952	0.101229	0.279295	155	32702	0.0202185	0.0754089	0.788609	200	57160	glucose	0.509133	0.351912	0.910062
47	f.30750.0.0	0.678421	0.800205	0.396544	50	26460	0.483505	0.405538	0.233161	182	35901	0.785633	0.450491	0.081168	232	62361	hba1c	0.620236	0.333845	0.154957
48	f.30760.0.0	-0.166116	0.0520563	0.00141744	45	24468	-0.156393	0.0269002	6.10595e-09	155	32718	-0.148666	0.0234712	2.38938e-10	200	57186	hdl_cholesterol	0.0314724	1.28225e-07	7.52656e-09
49	f.30770.0.0	-1.80542	0.865121	0.0368971	50	26389	-1.75002	0.598572	0.00345936	173	35832	-1.54742	0.365528	2.30189e-05	223	62221	igf_1	0.204611	0.0137572	0.000241699
50	f.30780.0.0	-0.141082	0.124006	0.255245	50	26456	0.184171	0.0832618	0.02697	174	35970	-0.0175695	0.0744593	0.813462	224	62426	ldl_direct	0.517104	0.0548099	0.910062
51	f.30790.0.0	0.124386	9.02412	0.989003	40	21228	8.92005	5.91101	0.131284	141	28939	5.39462	5.91335	0.361622	181	50167	lipoprotein_a	0.989003	0.206773	0.51767
52	f.30800.0.0	NA	NA	NA	2	2113	-48.749	44.2497	0.270601	67	9087	-1.2547e+08	8.90772e+07	0.158966	69	11200	oestradiol	NA	0.347916	0.263548
53	f.30810.0.0	0.0893782	0.0292697	0.00226109	45	24424	-0.0414788	0.0144873	0.00419507	157	32670	0.00984607	0.0133702	0.461476	202	57094	phosphate	0.0344816	0.0144878	0.605688
54	f.30820.0.0	NA	NA	NA	2	2170	-6.6463	5.89598	0.259632	15	3142	-0.772681	5.40873	0.886402	17	5312	rheumatoid_factor	NA	0.347916	0.936847
55	f.30830.0.0	-1.96602	2.23451	0.378943	45	24288	2.48999	3.03652	0.412207	154	32385	0.244057	2.0915	0.907106	199	56673	shbg	0.608303	0.472165	0.936847
56	f.30840.0.0	-1.29884	0.544694	0.0171013	50	26422	-0.757422	0.277128	0.00627395	173	35891	-0.95619	0.247528	0.00011202	223	62313	total_bilirubin	0.149025	0.0188218	0.00100818
57	f.30850.0.0	-1.15966	0.554176	0.0363856	50	26293	0.0476096	0.0799128	0.551329	145	30493	-0.510215	0.281172	0.0695853	195	56786	testosterone	0.204611	0.578896	0.146129
58	f.30860.0.0	0.335781	0.540832	0.534691	45	24454	-0.145748	0.337541	0.665892	157	32702	-0.212693	0.271343	0.433126	202	57156	total protein	0.739026	0.687724	0.580573
59	f.30870.0.0	0.486363	0.246397	0.0483925	50	26485	0.377111	0.085475	1.02446e-05	173	36002	0.440472	0.0927082	2.02253e-06	223	62487	triglycerides	0.210853	0.000107569	3.18548e-05
60	f.30880.0.0	14.5701	13.0111	0.262791	50	26485	3.51533	5.84147	0.547315	174	35978	7.92588	5.38033	0.140718	224	62463	urate	0.517104	0.578896	0.246541
61	f.30890.0.0	-4.01382	3.19924	0.209617	48	25739	-5.49875	1.95132	0.00483291	161	34117	-5.07438	1.69999	0.00283626	209	59856	vitamin_d	0.509133	0.0152237	0.0111678
62	TyG	0.238907	0.089003	0.00726915	45	24432	0.217871	0.0451225	1.37607e-06	155	32687	0.256622	0.0389441	4.41369e-11	200	57119	TyG	0.0886836	2.16731e-05	2.78062e-09
63	TG.to.HDL.C	0.775709	0.245046	0.00154782	45	24445	0.348015	0.0837209	3.22665e-05	155	32699	0.57125	0.104566	4.67954e-08	200	57144	TG.to.HDL.C	0.0314724	0.000290399	9.82703e-07

## Sheet: BT TE non-PEM vs Control 2 (SL)
	feature	res_male_te	se_male_te	pval_male_te	cases_male	controls_male	res_female_te	se_female_te	pval_female_te	cases_female	controls_female	res_combined_te	se_combined_te	pval_combined_te	cases_combined	controls_combined	name	BH_pval_male_te	BH_pval_female_te	BH_pval_combined_te
1	f.30000.0.0	0.251905	0.214451	0.240136	56	26958	0.229397	0.135865	0.0913318	178	36729	0.221287	0.123352	0.072821	234	63687	leukocyte_cnt	0.897468	0.246246	0.241459
2	f.30010.0.0	0.0984643	0.0654757	0.132625	56	26959	0.00508877	0.0263913	0.8471	178	36730	-0.0166514	0.0320761	0.603675	234	63689	erythrocyte_cnt	0.787309	0.940775	0.808813
3	f.30020.0.0	0.261092	0.194292	0.179009	56	26958	0.0966916	0.0742782	0.193002	178	36730	0.0542911	0.0669082	0.417121	234	63688	haemoglobin_concentration	0.839964	0.405304	0.711281
4	f.30030.0.0	0.0074215	0.526031	0.988743	56	26959	0.138132	0.214882	0.520335	178	36730	0.187469	0.195535	0.337685	234	63689	haematocrit_percent	0.988743	0.728469	0.686263
5	f.30040.0.0	-0.210313	0.523011	0.687597	56	26958	-0.0542001	0.331496	0.870123	178	36730	-0.0764204	0.253223	0.762812	234	63688	mean_corpuscular_vol	0.956892	0.940775	0.877391
6	f.30050.0.0	0.139613	0.220489	0.526606	56	26958	0.114903	0.110286	0.297476	178	36730	0.0469284	0.104412	0.653105	234	63688	mean_corpuscular_haemoglobin	0.897468	0.585655	0.808813
7	f.30060.0.0	0.10303	0.169954	0.544366	56	26957	0.0558705	0.0718095	0.436546	178	36730	0.0510907	0.0623684	0.412686	234	63687	mean_corpuscular_haemoglobin_concentration	0.897468	0.689738	0.711281
8	f.30070.0.0	-0.11345	0.112448	0.313018	56	26958	-0.136579	0.0542672	0.0118431	178	36730	-0.113409	0.044098	0.0101188	234	63688	erythrocyte_distribution_width	0.897468	0.0621765	0.0637484
9	f.30080.0.0	7.2237	7.10637	0.309387	56	26959	3.02617	4.02084	0.451678	178	36729	3.82743	3.53182	0.278498	234	63688	platelet_cnt	0.897468	0.694043	0.606188
10	f.30090.0.0	0.00190824	0.00535519	0.72159	56	26959	0.0045279	0.00371382	0.222767	178	36729	0.00235098	0.0029504	0.425546	234	63688	platelet_crit	0.956892	0.45272	0.711281
11	f.30100.0.0	0.0772422	0.25659	0.763389	56	26959	0.0219766	0.0863627	0.799134	178	36729	0.017552	0.0807484	0.827923	234	63688	thrombocyte_vol	0.968762	0.932323	0.884053
12	f.30110.0.0	-0.0832058	0.0893674	0.351826	56	26959	0.0112517	0.0391073	0.773566	178	36729	0.00947377	0.034998	0.786626	234	63688	platelet_distribution_width	0.897468	0.932323	0.877391
13	f.30120.0.0	0.0328329	0.0801369	0.682018	56	26897	0.0133982	0.0515492	0.794932	178	36661	-0.020323	0.0443522	0.646795	234	63558	lymphocyte_cnt	0.956892	0.932323	0.808813
14	f.30130.0.0	-0.0557466	0.0391891	0.15488	56	26897	0.0141686	0.0146199	0.33248	178	36661	-0.0149807	0.0144232	0.298966	234	63558	monocyte_cnt	0.787309	0.634601	0.627828
15	f.30140.0.0	0.241873	0.191908	0.20754	56	26897	0.265677	0.100079	0.00793856	178	36661	0.180873	0.0917416	0.0486616	234	63558	neutrophill_cnt	0.897468	0.0454663	0.185067
16	f.30150.0.0	0.00206486	0.0267852	0.938552	56	26897	0.0235387	0.0122547	0.0547579	178	36661	0.0105543	0.00946157	0.264639	234	63558	eosinophill_cnt	0.968762	0.190991	0.606188
17	f.30160.0.0	0.00297143	0.00568404	0.601136	56	26897	-0.000646374	0.00453726	0.886717	178	36661	0.00106405	0.0039316	0.786668	234	63558	basophill_cnt	0.916732	0.940775	0.877391
18	f.30170.0.0	-0.00170095	0.000142254	5.96147e-33	56	26896	-0.00135262	0.000892382	0.129585	178	36660	-0.00183332	0.000455084	5.61263e-05	234	63556	nucleated_red_blood_cell_cnt	3.22638e-31	0.313995	0.000883989
19	f.30180.0.0	-0.792339	0.967944	0.413026	56	26898	-1.53676	0.468836	0.00104612	178	36662	-0.872665	0.48254	0.0705312	234	63560	lymphocyte_percent	0.897468	0.0165455	0.241459
20	f.30190.0.0	-0.612512	0.399709	0.125425	56	26898	-0.259424	0.151768	0.087388	178	36662	-0.391033	0.174474	0.0250125	234	63560	monocyte_percent	0.787309	0.246246	0.121215
21	f.30200.0.0	0.754614	1.13705	0.506908	56	26898	1.64642	0.57863	0.00443584	178	36662	1.49024	0.551672	0.00690667	234	63560	neutrophill_percent	0.897468	0.0399226	0.0483467
22	f.30210.0.0	-0.337251	0.529711	0.52434	56	26898	0.0747233	0.155828	0.631567	178	36662	0.0691205	0.145065	0.633732	234	63560	eosinophill_percent	0.897468	0.828931	0.808813
23	f.30220.0.0	0.0326912	0.0534899	0.54109	56	26898	0.00378277	0.0702977	0.957086	178	36662	0.0112844	0.0475863	0.812552	234	63560	basophill_percent	0.897468	0.972523	0.882599
24	f.30230.0.0	-0.0292477	0.00245586	1.05783e-32	56	26896	-0.0295591	0.0145301	0.0419172	178	36661	-0.0286572	0.00744572	0.000118688	234	63557	nucleated_red_blood_cell_percent	3.22638e-31	0.165049	0.00149547
25	f.30240.0.0	-0.0329221	0.0830834	0.691918	56	26453	-0.0331786	0.041927	0.428744	175	36073	-0.0702392	0.0358274	0.0499387	231	62526	reticulocyte_percent	0.956892	0.689738	0.185067
26	f.30250.0.0	-0.000963576	0.00421388	0.819128	56	26453	-0.00153509	0.00174188	0.378162	175	36073	-0.0030959	0.00204393	0.129853	231	62526	reticulocyte_cnt	0.968762	0.661784	0.375919
27	f.30260.0.0	-0.0862511	1.08182	0.936454	56	26453	0.117229	0.661863	0.859414	175	36073	0.39326	0.504128	0.435344	231	62526	mean_reticulocyte_vol	0.968762	0.940775	0.711281
28	f.30270.0.0	0.133308	0.566705	0.814028	56	26453	-0.0515543	0.394309	0.895976	175	36073	-0.197436	0.323583	0.541759	231	62526	mean_sphered_cell_vol	0.968762	0.940775	0.778709
29	f.30280.0.0	0.0103309	0.0072029	0.151497	56	26453	0.00452511	0.00495733	0.361342	175	36073	0.00431417	0.00384351	0.261669	231	62526	immature_reticulocyte_fraction	0.787309	0.650415	0.606188
30	f.30290.0.0	0.00214144	0.0285489	0.940207	56	26453	-0.00585486	0.01436	0.68348	175	36073	-0.00815329	0.0138552	0.556221	231	62526	high_light_scatter_reticulocyte_percent	0.968762	0.87876	0.778709
31	f.30300.0.0	-0.000331507	0.00135799	0.807142	56	26453	-0.00129803	0.000683633	0.0576006	175	36073	-0.000557607	0.000634233	0.379301	231	62526	high_light_scatter_reticulocyte_cnt	0.968762	0.190991	0.711281
32	f.30600.0.0	-0.336	0.330184	0.308862	54	24293	0.103561	0.205666	0.614584	154	32693	0.0167695	0.190844	0.92998	208	56986	albumin	0.897468	0.823804	0.944979
33	f.30610.0.0	1.87787	3.31154	0.570668	56	26414	4.61476	1.71179	0.00702043	176	36139	3.43103	1.46754	0.0193902	232	62553	alkaline_phosphatase	0.916072	0.0442287	0.101798
34	f.30620.0.0	2.21733	2.7058	0.412518	55	26402	2.81115	1.01848	0.00577759	176	36138	3.36923	1.2255	0.0059727	231	62540	alanine_aminotransferase	0.897468	0.0421136	0.047035
35	f.30630.0.0	-0.0800237	0.0390507	0.0404399	54	24248	-0.0669505	0.0210815	0.0014943	153	32378	-0.086126	0.0193771	8.80058e-06	207	56626	apolipoprotein_a	0.493367	0.0188282	0.000277218
36	f.30640.0.0	0.0322742	0.0370308	0.383454	55	26280	0.00539124	0.019886	0.786308	175	36030	0.0234534	0.0172732	0.174529	230	62310	apolipoprotein_b	0.897468	0.932323	0.478057
37	f.30650.0.0	-0.572949	1.27485	0.653125	55	26304	0.739721	0.538214	0.169318	175	36026	0.0484226	0.49538	0.922132	230	62330	aspartate_aminotransferase	0.956892	0.367829	0.944979
38	f.30660.0.0	0.0967149	0.184308	0.59976	51	24840	-0.139474	0.0454467	0.00214815	128	29086	-0.0608955	0.0723553	0.400001	179	53926	direct_bilirubin	0.916732	0.0225555	0.711281
39	f.30670.0.0	-0.213446	0.197253	0.279211	56	26385	-0.193002	0.089043	0.030196	175	36117	-0.190767	0.0913922	0.0368574	231	62502	urea	0.897468	0.146334	0.154801
40	f.30680.0.0	-0.00968247	0.0141482	0.493746	54	24283	-0.00716988	0.00755304	0.342483	154	32685	-0.00404075	0.00679393	0.552004	208	56968	calcium	0.897468	0.634601	0.778709
41	f.30690.0.0	-0.0220131	0.175703	0.900297	56	26417	0.0266892	0.0867366	0.758308	176	36138	0.0566129	0.085173	0.506255	232	62555	cholesterol	0.968762	0.932323	0.772997
42	f.30700.0.0	-2.14326	2.05148	0.296143	56	26391	-1.27165	0.758902	0.093808	176	36121	-1.89271	0.767658	0.01368	232	62512	creatinine	0.897468	0.246246	0.0783492
43	f.30710.0.0	0.316121	0.335463	0.346017	55	26366	0.184388	0.263759	0.484505	176	36075	0.1213	0.186454	0.515331	231	62441	c_reactive_protein	0.897468	0.701883	0.772997
44	f.30720.0.0	0.0124947	0.0174153	0.473094	56	26409	0.0163274	0.00872189	0.0612054	176	36137	0.00741689	0.00961162	0.440317	232	62546	cystatin_c	0.897468	0.192797	0.711281
45	f.30730.0.0	5.82505	6.05094	0.335714	56	26405	9.01323	5.733	0.115912	175	36123	8.77955	4.18615	0.0359684	231	62528	gamma_glutamyltransferase	0.897468	0.292098	0.154801
46	f.30740.0.0	0.13119	0.201582	0.515175	54	24259	-0.0442466	0.0618965	0.474703	155	32661	0.0355578	0.0858797	0.678844	209	56920	glucose	0.897468	0.701883	0.822445
47	f.30750.0.0	0.639866	0.999139	0.521901	54	26354	0.308413	0.382224	0.419729	172	35973	0.388986	0.446481	0.383631	226	62327	hba1c	0.897468	0.689738	0.711281
48	f.30760.0.0	-0.11101	0.0412395	0.00710609	54	24288	-0.0772576	0.0394659	0.0502796	155	32687	-0.114774	0.0243159	2.35706e-06	209	56975	hdl_cholesterol	0.144491	0.18633	0.000148495
49	f.30770.0.0	-1.33128	0.78866	0.0914047	54	26293	-0.0774806	0.45151	0.86375	174	35949	-0.467167	0.40192	0.245098	228	62242	igf_1	0.787309	0.940775	0.606188
50	f.30780.0.0	0.0723162	0.116584	0.535065	56	26365	0.10646	0.0748968	0.155193	176	36054	0.0166765	0.0638112	0.79383	232	62419	ldl_direct	0.897468	0.35977	0.877391
51	f.30790.0.0	-4.9716	7.27156	0.494162	50	21250	-2.93778	4.25775	0.490204	144	29213	-1.26414	3.96345	0.749765	194	50463	lipoprotein_a	0.897468	0.701883	0.877391
52	f.30800.0.0	NA	NA	NA	3	2122	-126.755	62.1985	0.0415591	33	9192	-84.1667	50.585	0.0961393	36	11314	oestradiol	NA	0.165049	0.302839
53	f.30810.0.0	-0.00225204	0.0259385	0.930813	54	24248	-0.00982538	0.0126665	0.437929	154	32647	-0.016222	0.0137882	0.23939	208	56895	phosphate	0.968762	0.689738	0.606188
54	f.30820.0.0	NA	NA	NA	1	2204	-3.23098	5.67714	0.569274	16	3183	2.13094	4.76541	0.654753	17	5387	rheumatoid_factor	NA	0.779657	0.808813
55	f.30830.0.0	-0.357762	2.6001	0.89056	53	24074	-3.43605	2.44486	0.159898	150	32313	-0.283739	1.87816	0.879918	203	56387	shbg	0.968762	0.35977	0.923914
56	f.30840.0.0	-0.29758	0.953283	0.754916	55	26290	-0.853004	0.223233	0.000132838	175	36003	-0.602652	0.399346	0.131273	230	62293	total_bilirubin	0.968762	0.00836882	0.375919
57	f.30850.0.0	-0.211183	0.568822	0.710441	56	26166	-0.0865935	0.042001	0.0392362	146	30578	0.014832	0.293786	0.959735	202	56744	testosterone	0.956892	0.165049	0.959735
58	f.30860.0.0	-0.0312398	0.528689	0.952881	54	24252	0.00605363	0.323053	0.985049	154	32671	-0.119281	0.250516	0.633973	208	56923	total protein	0.968762	0.985049	0.808813
59	f.30870.0.0	0.301491	0.20934	0.149812	56	26383	0.185723	0.0676118	0.00601622	176	36118	0.326424	0.102153	0.00139618	232	62501	triglycerides	0.787309	0.0421136	0.0125656
60	f.30880.0.0	-1.8311	9.24632	0.843017	56	26380	0.289354	4.74099	0.951333	175	36098	-3.48934	4.65006	0.453023	231	62478	urate	0.968762	0.972523	0.713511
61	f.30890.0.0	0.445019	3.38321	0.89535	54	25666	-2.82731	1.63024	0.0828663	165	34370	-1.70031	1.57075	0.279039	219	60036	vitamin_d	0.968762	0.246246	0.606188
62	TyG	0.182585	0.0926937	0.0488648	54	24236	0.153682	0.0435788	0.000421056	155	32642	0.169544	0.0415854	4.56209e-05	209	56878	TyG	0.496792	0.0132633	0.000883989
63	TG.to.HDL.C	0.497778	0.23952	0.0376881	54	24258	0.243696	0.0743737	0.00105051	155	32662	0.402267	0.117842	0.000641076	209	56920	TG.to.HDL.C	0.493367	0.0165455	0.0067313
