# Supplementary material for: Replicated blood-based biomarkers for myalgic encephalomyelitis not explicable by inactivity
Source: EMBO Mol Med. 2025 Jun 20;17(7):1868–91. doi: 10.1038/s44321-025-00258-8 (PMC12254397; doi:10.1038/s44321-025-00258-8)
Supplement: Supplementary file 13 — Dataset EV12 [file 44321_2025_258_MOESM13_ESM.xlsx]

## Sheet: Description
Dataset EV12: Total effect estimates with Super Learner for 14 blood traits estimated on the All of Us database, and compared against their UK Biobank counterparts from dataset EV 9 (with 0% winsorisation)

## Sheet: AoU_UKB_BT_TE_SL_wide
name	res_UK.Biobank	res_All.of.Us	se_UK.Biobank	se_All.of.Us	pval_UK.Biobank	pval_All.of.Us	cases_UK.Biobank	cases_All.of.Us	controls_UK.Biobank	controls_All.of.Us	BH_pval_UK.Biobank	BH_pval_All.of.Us
leukocyte_cnt	0.446432	0.483052	0.0562816	0.119821	2.15425e-15	5.5434e-05	1413	617	127347	22343	1.69648e-14	9.70095e-05
neutrophill_cnt	0.355079	0.368737	0.0445275	0.110677	1.53164e-15	0.000863282	1408	494	127109	16389	1.37848e-14	0.00134288
alkaline_phosphatase	6.66043	5.8225	0.711126	1.2676	7.53145e-21	4.36213e-06	1389	594	125086	22078	7.90802e-20	1.01783e-05
alanine_aminotransferase	3.11357	1.67213	0.497187	0.867115	3.79159e-10	0.0538078	1387	540	125055	19539	1.59247e-09	0.0684827
aspartate_aminotransferase	1.00893	-0.224083	0.294226	0.415022	0.000605578	0.589246	1381	583	124675	22094	0.00136255	0.627164
urea	-0.172078	0.234773	0.0401918	0.097476	1.85708e-05	0.0160174	1387	754	125002	30147	5.57124e-05	0.0224243
c_reactive_protein	0.961704	2.24042	0.156056	2.95331	7.15813e-10	0.448083	1386	323	124859	4917	2.81851e-09	0.522763
gamma_glutamyltransferase	9.76993	7.99398	1.47007	16.4579	3.01369e-11	0.627164	1386	72	125038	1811	1.46048e-10	0.627164
glucose	0.156832	0.536435	0.0433451	0.0833893	0.00029665	1.25192e-10	1251	751	114080	30314	0.000718807	3.50539e-10
hba1c	1.45463	2.70554	0.244606	0.61247	2.73378e-09	9.98798e-06	1393	450	124688	14571	1.01311e-08	1.9976e-05
hdl_cholesterol	-0.137767	-0.142055	0.0100887	0.0183883	1.87147e-42	1.11608e-14	1253	579	114161	23194	1.17902e-40	5.20837e-14
triglycerides	0.38744	0.381665	0.0358428	0.0464793	3.10579e-27	2.18425e-16	1388	589	124988	23221	3.9133e-26	1.52897e-15
TyG	0.229957	0.327715	0.0176466	0.034864	8.13083e-39	5.46725e-21	1251	480	113997	20480	2.56121e-37	7.65415e-20
TG.to.HDL.C	0.470393	0.905173	0.0397775	0.121588	2.87778e-32	9.72292e-14	1253	567	114064	22684	4.53251e-31	3.40302e-13
