# Supplementary material for: Replicated blood-based biomarkers for myalgic encephalomyelitis not explicable by inactivity
Source: EMBO Mol Med. 2025 Jun 20;17(7):1868–91. doi: 10.1038/s44321-025-00258-8 (PMC12254397; doi:10.1038/s44321-025-00258-8)
Supplement: Supplementary file 14 — Dataset EV13 [file 44321_2025_258_MOESM14_ESM.xlsx]

## Sheet: Description
Dataset EV13: Blood trait biomarker analysis of NDE with mediator 874, including BMI as a confounder in addition to age and sex, and super learner

## Sheet: BT NDE (with BMI), f874, SL
	feature	mediator	res_male_de	se_male_de	pval_male_de	res_female_de	se_female_de	pval_female_de	res_combined_de	se_combined_de	pval_combined_de	name	BH_pval_male_de	BH_pval_female_de	BH_pval_combined_de
1	f.30000.0.0	f.874.0.0	0.391003	0.12093	0.00122371	0.210644	0.0681146	0.00198481	0.281989	0.0663688	2.14901e-05	leukocyte_cnt	0.00770939	0.00833621	0.000122941
2	f.30010.0.0	f.874.0.0	-0.0313561	0.0211446	0.138091	-0.0192389	0.0127117	0.130156	-0.0266847	0.0116559	0.0220578	erythrocyte_cnt	0.272593	0.204996	0.0553266
3	f.30020.0.0	f.874.0.0	-0.0923324	0.0609805	0.129993	0.0162355	0.0366463	0.657742	-0.0252045	0.0325518	0.43876	haemoglobin_concentration	0.272593	0.767366	0.50258
4	f.30030.0.0	f.874.0.0	-0.298277	0.168553	0.076788	-0.00943066	0.107674	0.930206	-0.127664	0.0924177	0.167163	haematocrit_percent	0.186063	0.948915	0.256861
5	f.30040.0.0	f.874.0.0	0.0896772	0.266671	0.736657	0.454315	0.177637	0.0105413	0.241402	0.150855	0.109548	mean_corpuscular_vol	0.843807	0.0339146	0.186528
6	f.30050.0.0	f.874.0.0	0.0053213	0.102596	0.958635	0.21402	0.0640836	0.000838682	0.105998	0.0617101	0.0858551	mean_corpuscular_haemoglobin	0.974097	0.00406438	0.154539
7	f.30060.0.0	f.874.0.0	-0.0272014	0.0577614	0.637693	0.0792232	0.0375555	0.0349019	0.0294241	0.031824	0.355179	mean_corpuscular_haemoglobin_concentration	0.743975	0.0742895	0.438751
8	f.30070.0.0	f.874.0.0	0.140186	0.0636411	0.0276115	-0.121109	0.0317032	0.000133405	-0.0118836	0.0315181	0.706144	erythrocyte_distribution_width	0.0915541	0.000840451	0.717534
9	f.30080.0.0	f.874.0.0	5.44017	3.38149	0.107658	4.8928	2.39736	0.0412597	4.50531	1.94541	0.0205655	platelet_cnt	0.24223	0.0838504	0.0546257
10	f.30090.0.0	f.874.0.0	0.00310357	0.00259853	0.232339	0.00440991	0.00192972	0.0222979	0.00326543	0.00169966	0.0547026	platelet_crit	0.379811	0.0561907	0.116448
11	f.30100.0.0	f.874.0.0	-0.0214991	0.068016	0.751935	0.0033385	0.0402235	0.933853	-0.0314287	0.0368766	0.394066	thrombocyte_vol	0.845927	0.948915	0.460742
12	f.30110.0.0	f.874.0.0	0.00192398	0.0321782	0.952322	0.0321339	0.0196604	0.102165	0.0168012	0.0173549	0.332995	platelet_distribution_width	0.974097	0.171451	0.419574
13	f.30120.0.0	f.874.0.0	0.0970028	0.0423732	0.0220649	0.0235463	0.0232753	0.311708	0.0408701	0.0213385	0.0554514	lymphocyte_cnt	0.0868804	0.436391	0.116448
14	f.30130.0.0	f.874.0.0	0.0199753	0.0155335	0.198459	0.00373372	0.00598827	0.532952	0.00752269	0.00675014	0.265087	monocyte_cnt	0.357227	0.658352	0.347926
15	f.30140.0.0	f.874.0.0	0.305575	0.100042	0.00225465	0.182173	0.053369	0.000641454	0.222774	0.052671	2.34172e-05	neutrophill_cnt	0.012913	0.00336764	0.000122941
16	f.30150.0.0	f.874.0.0	-0.00682874	0.00780574	0.381663	0.00205378	0.00520527	0.693169	-0.0022239	0.00425647	0.601339	eosinophill_cnt	0.534329	0.793994	0.653178
17	f.30160.0.0	f.874.0.0	0.00527796	0.00429582	0.219211	-0.000167976	0.0015828	0.915483	0.00216806	0.00185494	0.242483	basophill_cnt	0.373251	0.948915	0.32503
18	f.30170.0.0	f.874.0.0	-0.00133866	0.000357477	0.000180579	-0.00183252	0.000385965	2.05547e-06	-0.00163141	0.00025487	1.54424e-10	nucleated_red_blood_cell_cnt	0.00162521	2.15824e-05	1.62145e-09
19	f.30180.0.0	f.874.0.0	-0.343068	0.526354	0.514543	-0.623558	0.268206	0.0200761	-0.388482	0.258044	0.132198	lymphocyte_percent	0.648324	0.0526998	0.219171
20	f.30190.0.0	f.874.0.0	-0.169594	0.142843	0.235121	-0.133431	0.0805659	0.0976874	-0.132818	0.0735563	0.0709696	monocyte_percent	0.379811	0.170953	0.135487
21	f.30200.0.0	f.874.0.0	0.472175	0.549536	0.390216	0.767382	0.300912	0.0107665	0.592127	0.294659	0.0444805	neutrophill_percent	0.534427	0.0339146	0.100081
22	f.30210.0.0	f.874.0.0	-0.253916	0.101845	0.0126615	-0.0798346	0.0712058	0.26221	-0.116077	0.0642315	0.0707358	eosinophill_percent	0.0531781	0.375437	0.135487
23	f.30220.0.0	f.874.0.0	-0.000913733	0.0301563	0.975828	-0.0105557	0.0210701	0.616383	-0.00708043	0.0168161	0.673718	basophill_percent	0.975828	0.732682	0.695808
24	f.30230.0.0	f.874.0.0	-0.0179803	0.00861232	0.0368213	-0.0268908	0.00880504	0.00225797	-0.0243154	0.00613484	7.38597e-05	nucleated_red_blood_cell_percent	0.105443	0.00889074	0.000357935
25	f.30240.0.0	f.874.0.0	0.170985	0.118504	0.149058	-0.0116018	0.0200322	0.562484	0.0847732	0.0579188	0.143288	reticulocyte_percent	0.284565	0.681471	0.231466
26	f.30250.0.0	f.874.0.0	0.00578866	0.004417	0.190013	-0.00066816	0.00086042	0.437423	0.00295879	0.00238907	0.215542	reticulocyte_cnt	0.352082	0.551153	0.301758
27	f.30260.0.0	f.874.0.0	0.56559	0.503412	0.26122	0.389079	0.297229	0.190527	0.373608	0.285888	0.19127	mean_reticulocyte_vol	0.405195	0.28579	0.280232
28	f.30270.0.0	f.874.0.0	0.291417	0.349268	0.404075	0.429155	0.203968	0.035376	0.327441	0.186792	0.0796058	mean_sphered_cell_vol	0.541632	0.0742895	0.147505
29	f.30280.0.0	f.874.0.0	0.00574218	0.00352972	0.103778	0.00321962	0.00208034	0.121708	0.00432551	0.00187136	0.0208098	immature_reticulocyte_fraction	0.242148	0.196605	0.0546257
30	f.30290.0.0	f.874.0.0	0.0295427	0.0135955	0.0297826	0.0058587	0.00751115	0.435391	0.016779	0.00737145	0.0228332	high_light_scatter_reticulocyte_percent	0.0938153	0.551153	0.0553266
31	f.30300.0.0	f.874.0.0	0.00117265	0.000637119	0.0656882	4.87611e-05	0.000293453	0.868028	0.000637834	0.000311471	0.0405784	high_light_scatter_reticulocyte_cnt	0.165534	0.942858	0.0946828
32	f.30600.0.0	f.874.0.0	0.0814078	0.144627	0.573516	0.133695	0.10675	0.21042	0.110568	0.0856603	0.196781	albumin	0.681727	0.30829	0.281754
33	f.30610.0.0	f.874.0.0	6.68244	1.3512	7.5928e-07	4.42092	0.969334	5.09629e-06	4.91339	0.801129	8.61963e-10	alkaline_phosphatase	1.59449e-05	4.32863e-05	7.75767e-09
34	f.30620.0.0	f.874.0.0	1.83159	0.827009	0.0267797	1.04846	0.497539	0.0350929	1.45595	0.486305	0.0027543	alanine_aminotransferase	0.0915541	0.0742895	0.00964006
35	f.30630.0.0	f.874.0.0	-0.0844954	0.0149262	1.506e-08	-0.0531931	0.0111526	1.84619e-06	-0.063844	0.00899806	1.29063e-12	apolipoprotein_a	9.48782e-07	2.15824e-05	2.03274e-11
36	f.30640.0.0	f.874.0.0	-0.0113164	0.0145175	0.435688	0.0230857	0.00891082	0.00957663	0.0103413	0.00776781	0.18309	apolipoprotein_b	0.571841	0.0335182	0.274635
37	f.30650.0.0	f.874.0.0	-0.0310733	0.470677	0.947363	0.566387	0.28785	0.0491085	0.387423	0.273677	0.156886	aspartate_aminotransferase	0.974097	0.0966823	0.247096
38	f.30660.0.0	f.874.0.0	0.0047378	0.0686953	0.945015	-0.0536659	0.0297383	0.0711362	-0.0288764	0.0336951	0.391449	direct_bilirubin	0.974097	0.135806	0.460742
39	f.30670.0.0	f.874.0.0	-0.291645	0.0898353	0.0011686	-0.187868	0.0499628	0.00016981	-0.238444	0.0452475	1.36593e-07	urea	0.00770939	0.000972545	9.56149e-07
40	f.30680.0.0	f.874.0.0	-0.00644838	0.00576937	0.263698	0.00110431	0.00414511	0.789922	-0.00171776	0.00338594	0.61193	calcium	0.405195	0.888662	0.653417
41	f.30690.0.0	f.874.0.0	-0.153523	0.0691038	0.0263082	0.0424323	0.0437262	0.331843	-0.0450334	0.0370438	0.224106	cholesterol	0.0915541	0.45448	0.306928
42	f.30700.0.0	f.874.0.0	-1.09786	1.1605	0.344136	-1.21793	0.415911	0.00340763	-1.37536	0.454877	0.00249804	creatinine	0.49274	0.0126283	0.00925744
43	f.30710.0.0	f.874.0.0	1.14303	0.44385	0.0100162	0.177651	0.109088	0.103415	0.550325	0.169857	0.0011956	c_reactive_protein	0.045073	0.171451	0.0050215
44	f.30720.0.0	f.874.0.0	0.0427856	0.0124979	0.000618393	0.0227493	0.00500549	5.49667e-06	0.0289239	0.00548644	1.35025e-07	cystatin_c	0.00486985	4.32863e-05	9.56149e-07
45	f.30730.0.0	f.874.0.0	6.36714	2.35117	0.00676756	4.19577	1.69354	0.0132303	5.78318	1.53385	0.000163009	gamma_glutamyltransferase	0.0327966	0.039691	0.000733542
46	f.30740.0.0	f.874.0.0	0.103948	0.0701619	0.13846	-0.0291333	0.0344769	0.398106	0.0336241	0.034174	0.325161	glucose	0.272593	0.522514	0.418064
47	f.30750.0.0	f.874.0.0	0.780557	0.384135	0.0421552	0.406007	0.1701	0.0169925	0.613937	0.190894	0.00129939	hba1c	0.115469	0.0465448	0.00511633
48	f.30760.0.0	f.874.0.0	-0.103168	0.0220024	2.74628e-06	-0.0848671	0.0153039	2.9319e-08	-0.094521	0.012308	1.59547e-14	hdl_cholesterol	4.32538e-05	4.61775e-07	5.02572e-13
49	f.30770.0.0	f.874.0.0	-0.683213	0.323294	0.0345762	-0.372195	0.221943	0.0935452	-0.482639	0.18565	0.00932971	igf_1	0.103729	0.168381	0.0309354
50	f.30780.0.0	f.874.0.0	-0.0775464	0.0522405	0.1377	0.0734203	0.0329356	0.0258001	0.0135583	0.0283224	0.632144	ldl_direct	0.272593	0.0602003	0.663751
51	f.30790.0.0	f.874.0.0	2.01785	3.29205	0.539912	-0.251616	2.21367	0.909504	1.06869	1.91819	0.577435	lipoprotein_a	0.654124	0.948915	0.638218
52	f.30800.0.0	f.874.0.0	2.69399	15.0947	0.858352	-38.4609	29.2792	0.188984	-38.2681	23.8077	0.107971	oestradiol	0.932348	0.28579	0.186528
53	f.30810.0.0	f.874.0.0	0.00691996	0.0109508	0.527444	-0.00103332	0.00609039	0.865274	0.00474405	0.00633577	0.453995	phosphate	0.651548	0.942858	0.510744
54	f.30820.0.0	f.874.0.0	1.00632	4.28352	0.814265	-1.92594	2.27227	0.39667	0.174882	2.15168	0.935222	rheumatoid_factor	0.899977	0.522514	0.935222
55	f.30830.0.0	f.874.0.0	1.0588	1.1078	0.339192	2.83306	1.26929	0.0256149	2.18726	0.877355	0.0126663	shbg	0.49274	0.0602003	0.0386835
56	f.30840.0.0	f.874.0.0	-0.267308	0.381135	0.483086	-0.551154	0.136042	5.0922e-05	-0.406504	0.163473	0.0128945	total_bilirubin	0.621111	0.000356454	0.0386835
57	f.30850.0.0	f.874.0.0	-0.40729	0.210938	0.053502	0.00042769	0.02474	0.986207	-0.177544	0.0954147	0.0627782	testosterone	0.140443	0.986207	0.127581
58	f.30860.0.0	f.874.0.0	-0.319486	0.254442	0.209248	0.314062	0.177223	0.0763728	0.118756	0.139594	0.394922	total protein	0.366184	0.141514	0.460742
59	f.30870.0.0	f.874.0.0	0.275076	0.0709149	0.000104903	0.197446	0.0318029	5.35212e-10	0.231939	0.033741	6.23835e-12	triglycerides	0.00110148	1.68592e-08	7.86032e-11
60	f.30880.0.0	f.874.0.0	-11.2676	3.73017	0.00252224	-6.68015	2.11732	0.001605	-8.30799	1.92634	1.61174e-05	urate	0.0132418	0.0072225	0.00010154
61	f.30890.0.0	f.874.0.0	-1.54034	1.43154	0.281925	-2.15363	0.884419	0.0148887	-1.86451	0.766386	0.01498	vitamin_d	0.422888	0.0426359	0.0428973
62	TyG	f.874.0.0	0.153119	0.0340325	6.82045e-06	0.116872	0.0198318	3.78913e-09	0.127516	0.0177774	7.34228e-13	TyG	8.59377e-05	7.95718e-08	1.54188e-11
63	TG.to.HDL.C	f.874.0.0	0.414151	0.0826821	5.47268e-07	0.200608	0.0301359	2.79898e-11	0.279256	0.0361108	1.04785e-14	TG.to.HDL.C	1.59449e-05	1.76336e-09	5.02572e-13

## Sheet: BT NIE (with BMI), f874, SL
	feature	mediator	res_male_ie	se_male_ie	pval_male_ie	res_female_ie	se_female_ie	pval_female_ie	res_combined_ie	se_combined_ie	pval_combined_ie	name	BH_pval_male_ie	BH_pval_female_ie	BH_pval_combined_ie
1	f.30000.0.0	f.874.0.0	-0.0202222	0.0254525	0.426901	0.00354872	0.0140262	0.800263	0.00460651	0.0163746	0.778465	leukocyte_cnt	0.811513	0.884501	0.891696
2	f.30010.0.0	f.874.0.0	0.0032829	0.00555753	0.554714	0.00378784	0.00285204	0.184139	0.00682785	0.00319189	0.0324254	erythrocyte_cnt	0.866646	0.884501	0.431433
3	f.30020.0.0	f.874.0.0	-0.00515521	0.0128437	0.68814	0.00320607	0.00716476	0.654531	-0.00125418	0.00901834	0.889395	haemoglobin_concentration	0.93908	0.884501	0.944929
4	f.30030.0.0	f.874.0.0	0.0461347	0.0484948	0.341436	0.0109719	0.0207079	0.596221	-0.0108558	0.0202336	0.591598	haematocrit_percent	0.796683	0.884501	0.879191
5	f.30040.0.0	f.874.0.0	-0.112152	0.0617365	0.0692742	-0.0223548	0.0360889	0.535628	-0.0560165	0.0509741	0.271803	mean_corpuscular_vol	0.574875	0.884501	0.684943
6	f.30050.0.0	f.874.0.0	-0.0844154	0.0407904	0.0384998	-0.00103205	0.020516	0.95988	0.0120824	0.0295328	0.682454	mean_corpuscular_haemoglobin	0.4456	0.991351	0.886208
7	f.30060.0.0	f.874.0.0	0.00805958	0.0134029	0.54762	-0.00413629	0.00749252	0.58091	0.00921929	0.00942911	0.328199	mean_corpuscular_haemoglobin_concentration	0.866646	0.884501	0.733442
8	f.30070.0.0	f.874.0.0	0.00668927	0.0115952	0.564007	0.00463322	0.00538994	0.390006	0.0125317	0.00709054	0.0771653	erythrocyte_distribution_width	0.866646	0.884501	0.567036
9	f.30080.0.0	f.874.0.0	-0.0938496	0.687094	0.891356	-0.242466	0.473203	0.608376	0.304286	0.517242	0.55634	platelet_cnt	0.946752	0.884501	0.876236
10	f.30090.0.0	f.874.0.0	-0.000542431	0.000547127	0.321482	-0.000151551	0.000359997	0.673771	0.000853587	0.000668882	0.201906	platelet_crit	0.796683	0.884501	0.681088
11	f.30100.0.0	f.874.0.0	-0.00572019	0.0176092	0.745302	0.0117597	0.00990475	0.235117	0.00358627	0.00937406	0.702036	thrombocyte_vol	0.93908	0.884501	0.886208
12	f.30110.0.0	f.874.0.0	0.00973826	0.00776964	0.21007	-2.04737e-05	0.00402393	0.99594	0.00109142	0.00468416	0.815759	platelet_distribution_width	0.796683	0.99594	0.912975
13	f.30120.0.0	f.874.0.0	-0.00930534	0.0119002	0.434247	-0.00856784	0.00463323	0.064427	-0.0121766	0.00694675	0.0796279	lymphocyte_cnt	0.811513	0.884501	0.567036
14	f.30130.0.0	f.874.0.0	-0.00870136	0.00262167	0.000903367	-0.00216773	0.00148075	0.14321	0.00220497	0.00197839	0.265055	monocyte_cnt	0.0517155	0.884501	0.684943
15	f.30140.0.0	f.874.0.0	0.0243969	0.0315177	0.438888	-0.0113089	0.0118192	0.338653	-0.00785406	0.0129874	0.545348	neutrophill_cnt	0.811513	0.884501	0.876236
16	f.30150.0.0	f.874.0.0	0.00246722	0.00175696	0.160243	-0.000331159	0.00125427	0.79176	0.0012477	0.00111245	0.262042	eosinophill_cnt	0.796683	0.884501	0.684943
17	f.30160.0.0	f.874.0.0	0.000974253	0.0011291	0.388214	0.000148747	0.000399999	0.709992	0.000255171	0.000349448	0.465262	basophill_cnt	0.811513	0.884501	0.771355
18	f.30170.0.0	f.874.0.0	6.11684e-05	8.55844e-05	0.474786	3.89915e-05	0.000102752	0.704337	-1.71872e-05	5.10226e-05	0.736226	nucleated_red_blood_cell_cnt	0.82661	0.884501	0.886208
19	f.30180.0.0	f.874.0.0	0.21877	0.147453	0.137899	-0.0175476	0.0565052	0.756144	-0.0374533	0.0822205	0.648734	lymphocyte_percent	0.796683	0.884501	0.886208
20	f.30190.0.0	f.874.0.0	0.0369288	0.0371317	0.319962	0.0234165	0.0157479	0.137025	0.00564755	0.0178461	0.751654	monocyte_percent	0.796683	0.884501	0.886208
21	f.30200.0.0	f.874.0.0	-0.168186	0.197009	0.393274	0.0185306	0.0658247	0.778316	0.0299124	0.0920431	0.745194	neutrophill_percent	0.811513	0.884501	0.886208
22	f.30210.0.0	f.874.0.0	0.00749564	0.0228106	0.742456	0.0121452	0.0183393	0.507813	0.012093	0.0140053	0.387884	eosinophill_percent	0.93908	0.884501	0.771355
23	f.30220.0.0	f.874.0.0	0.00169745	0.00600144	0.777299	0.00771415	0.004209	0.0668357	-0.00208539	0.00376542	0.579697	basophill_percent	0.939594	0.884501	0.879191
24	f.30230.0.0	f.874.0.0	0.00126972	0.000955236	0.183775	0.000441851	0.00134936	0.743326	-0.00111199	0.00141801	0.432928	nucleated_red_blood_cell_percent	0.796683	0.884501	0.771355
25	f.30240.0.0	f.874.0.0	-0.0145625	0.0116775	0.212374	-0.00171398	0.00416984	0.681042	-0.0159688	0.0101285	0.114881	reticulocyte_percent	0.796683	0.884501	0.571099
26	f.30250.0.0	f.874.0.0	0.00193388	0.00201089	0.336197	0.000137982	0.000171659	0.421504	-0.000658414	0.000428607	0.124496	reticulocyte_cnt	0.796683	0.884501	0.571099
27	f.30260.0.0	f.874.0.0	-0.107998	0.1291	0.402845	-0.040071	0.0626395	0.522362	-0.0603389	0.0804288	0.453126	mean_reticulocyte_vol	0.811513	0.884501	0.771355
28	f.30270.0.0	f.874.0.0	-0.0340828	0.0888381	0.701237	-0.0437011	0.0453191	0.334897	0.0139574	0.0711782	0.844539	mean_sphered_cell_vol	0.93908	0.884501	0.917345
29	f.30280.0.0	f.874.0.0	-0.000172431	0.000755667	0.819504	-0.000140612	0.000400746	0.725682	-0.00103133	0.000489793	0.035235	immature_reticulocyte_fraction	0.939594	0.884501	0.431433
30	f.30290.0.0	f.874.0.0	-0.00354286	0.00320255	0.268613	-0.00114145	0.00181033	0.528355	-0.00311964	0.00213514	0.14399	high_light_scatter_reticulocyte_percent	0.796683	0.884501	0.571099
31	f.30300.0.0	f.874.0.0	5.03704e-07	0.000132362	0.996964	5.6719e-05	6.45458e-05	0.379542	-0.000124767	9.29105e-05	0.179314	high_light_scatter_reticulocyte_cnt	0.996964	0.884501	0.664518
32	f.30600.0.0	f.874.0.0	-0.0273273	0.0456454	0.549382	-0.0285935	0.0241224	0.235879	-0.00444978	0.0202444	0.826025	albumin	0.866646	0.884501	0.912975
33	f.30610.0.0	f.874.0.0	-1.06509	0.338298	0.00164176	0.195277	0.181677	0.282439	-0.0435354	0.142274	0.759607	alkaline_phosphatase	0.0517155	0.884501	0.886208
34	f.30620.0.0	f.874.0.0	0.247061	0.228895	0.280424	0.19317	0.146621	0.187679	0.119342	0.113595	0.293447	alanine_aminotransferase	0.796683	0.884501	0.711045
35	f.30630.0.0	f.874.0.0	-0.00576765	0.00476557	0.226174	-0.0044039	0.00323854	0.173881	-0.00700105	0.00261695	0.00746681	apolipoprotein_a	0.796683	0.884501	0.235205
36	f.30640.0.0	f.874.0.0	-0.00480841	0.00236961	0.0424381	0.00104514	0.00183293	0.56854	-0.000906386	0.00197258	0.64588	apolipoprotein_b	0.4456	0.884501	0.886208
37	f.30650.0.0	f.874.0.0	0.0131577	0.0925937	0.887	0.000658147	0.0796177	0.993404	-0.121627	0.0825312	0.140561	aspartate_aminotransferase	0.946752	0.99594	0.571099
38	f.30660.0.0	f.874.0.0	0.00594112	0.0174846	0.734014	-0.00388241	0.00634575	0.540662	0.00802612	0.00550763	0.145041	direct_bilirubin	0.93908	0.884501	0.571099
39	f.30670.0.0	f.874.0.0	-0.0240761	0.0219951	0.273687	0.00783729	0.0118328	0.507755	0.00388252	0.0124342	0.754854	urea	0.796683	0.884501	0.886208
40	f.30680.0.0	f.874.0.0	-0.00103771	0.00125961	0.410031	-0.00027962	0.000603212	0.642969	-0.000431016	0.000954328	0.651526	calcium	0.811513	0.884501	0.886208
41	f.30690.0.0	f.874.0.0	-0.0244595	0.0167239	0.14359	0.00117559	0.0080495	0.883886	-0.00919876	0.00726431	0.205407	cholesterol	0.796683	0.92808	0.681088
42	f.30700.0.0	f.874.0.0	-0.06641	0.395031	0.866494	0.141328	0.0818242	0.0841287	0.12573	0.104674	0.229693	creatinine	0.946752	0.884501	0.684943
43	f.30710.0.0	f.874.0.0	-0.0414032	0.0549104	0.45084	0.0118518	0.0256895	0.644548	-0.0280649	0.0292682	0.337616	c_reactive_protein	0.811513	0.884501	0.733442
44	f.30720.0.0	f.874.0.0	0.000704906	0.00570523	0.901668	0.000202382	0.00108016	0.851377	-7.07656e-05	0.00166932	0.966186	cystatin_c	0.946752	0.924771	0.966186
45	f.30730.0.0	f.874.0.0	1.07782	0.651979	0.0982995	-0.0466074	0.310388	0.880639	-0.0352656	0.401052	0.92993	gamma_glutamyltransferase	0.688097	0.92808	0.944929
46	f.30740.0.0	f.874.0.0	0.0725899	0.0247368	0.00334092	0.00423764	0.0110999	0.702629	0.00893621	0.00746907	0.231529	glucose	0.0701593	0.884501	0.684943
47	f.30750.0.0	f.874.0.0	0.112593	0.115746	0.330674	-0.0756647	0.0446435	0.0901006	-0.0581558	0.0727541	0.424089	hba1c	0.796683	0.884501	0.771355
48	f.30760.0.0	f.874.0.0	-0.0140938	0.00786122	0.073	-0.00505815	0.00293039	0.0843292	-0.00626153	0.00276178	0.0233774	hdl_cholesterol	0.574875	0.884501	0.431433
49	f.30770.0.0	f.874.0.0	0.0198676	0.0808219	0.805822	0.0260668	0.0377046	0.48935	0.046983	0.0418448	0.261526	igf_1	0.939594	0.884501	0.684943
50	f.30780.0.0	f.874.0.0	-0.0158148	0.0156548	0.31239	-0.00207037	0.00743064	0.780532	-0.0105419	0.00516093	0.0410888	ldl_direct	0.796683	0.884501	0.431433
51	f.30790.0.0	f.874.0.0	-0.17967	0.851382	0.832861	0.190344	0.502274	0.704714	-0.159908	0.41923	0.702881	lipoprotein_a	0.939594	0.884501	0.886208
52	f.30800.0.0	f.874.0.0	1.60318	7.70596	0.835194	7.6316	9.76075	0.434293	4.56548	8.70808	0.600083	oestradiol	0.939594	0.884501	0.879191
53	f.30810.0.0	f.874.0.0	0.0016777	0.00307257	0.585049	-0.000979255	0.00140757	0.486613	-0.000279168	0.00291855	0.923796	phosphate	0.877574	0.884501	0.944929
54	f.30820.0.0	f.874.0.0	-4.55309	4.01963	0.257334	-0.574169	1.15	0.617583	0.779483	0.933124	0.403522	rheumatoid_factor	0.796683	0.884501	0.771355
55	f.30830.0.0	f.874.0.0	0.0786519	0.203203	0.698711	-0.142966	0.335593	0.670101	-0.031265	0.257664	0.903422	shbg	0.93908	0.884501	0.944929
56	f.30840.0.0	f.874.0.0	-0.000414873	0.0867554	0.996184	0.010194	0.0239517	0.670395	0.0411431	0.0277274	0.13785	total_bilirubin	0.996964	0.884501	0.571099
57	f.30850.0.0	f.874.0.0	0.0301081	0.0592186	0.611157	0.00256999	0.00550424	0.640564	0.0318483	0.0209424	0.128321	testosterone	0.895415	0.884501	0.571099
58	f.30860.0.0	f.874.0.0	-0.0159934	0.0545522	0.769387	-0.0582486	0.0379627	0.12494	-0.0239796	0.028902	0.406716	total protein	0.939594	0.884501	0.771355
59	f.30870.0.0	f.874.0.0	0.0133748	0.0191745	0.485469	0.0058997	0.00669192	0.377985	0.0108971	0.00624518	0.0810052	triglycerides	0.82661	0.884501	0.567036
60	f.30880.0.0	f.874.0.0	-1.43644	0.677652	0.0340291	0.289978	0.432561	0.502618	0.395867	0.524628	0.450508	urate	0.4456	0.884501	0.771355
61	f.30890.0.0	f.874.0.0	0.138604	0.410904	0.73588	-0.0425527	0.144694	0.768691	-0.263334	0.313964	0.401616	vitamin_d	0.93908	0.884501	0.771355
62	TyG	f.874.0.0	0.00993774	0.00993255	0.317057	0.00525966	0.00437482	0.229264	0.00436586	0.00429034	0.308867	TyG	0.796683	0.884501	0.720689
63	TG.to.HDL.C	f.874.0.0	0.00165283	0.0234555	0.943822	0.0109005	0.00875753	0.213241	0.019248	0.00717871	0.00733456	TG.to.HDL.C	0.974767	0.884501	0.235205
